# Supplementary material for: SpotLight Proteomics: uncovering the hidden blood proteome improves diagnostic power of proteomics
Source: Sci Rep. 2017 Feb 7;7:41929. doi: 10.1038/srep41929 (PMC5294601; doi:10.1038/srep41929)
Supplement: Supplementary Table 1 [file srep41929-s2.xls]

## Sheet: Table 1
Supplementary Table 1. Peptides with sequencehomology to the FDR-CDR regions. Note that peptides originating from partiularly CDR3 have little or no sequence homology with the IgG FR-regions. Thus, CDR3 peptides are likely best identified as de novo sequenced peptides with little or no sequence homology to known (IgG or other) peptide sequences.
Chain	FR / CDR	Sequence homology	de novo	Origin	Type
KV	VTLTCQASQDLR		NO	KV117_HUMAN	FR1/CDR1
	DLVMTQSPLSLPVTPGEPASLSCR		NO	KV205_HUMAN	FR1/CDR1
	PVTLGQTPESLNSVTLGQPASLSCR	VVMTQSPLSLPVTLGQPASLSCR	YES	KV206_HUMAN	FR1/CDR1
	SSQSVLYSSNNK		NO	KV401_HUMAN	CDR1
	ASGASLSSWLAWYQQKPGK	SLSSWLAWYQQKPGK	YES	KV110_HUMAN	CDR1/FR2
	ASQSLSDWLAWYQQKPGK	ASQSLSSWLAWYQQKPGK	YES	KV110_HUMAN	CDR1/FR2
	ASQSLSNYLNWYQQKPGK		NO	KV123_HUMAN	CDR1/FR2
	ASQSLSSYLNWYQQKPGK	ASQSLSNYLNWYQQKPGK	YES	KV123_HUMAN	CDR1/FR2
	ASGASVSSTYLAWYQQKLGHGNK	SVSSSYLAWYQQKPGQ	YES	KV312_HUMAN	CDR1/FR2
	ASQSVSSSYLAWYQQKPGQAPR		NO	KV313_HUMAN	CDR1/FR2
	ASQSVSSYLAWYQQKPGQAPR		NO	KV309_HUMAN	CDR1/FR2
	SSYLAWYQQKPGQPAR	SSYLAWYQQKPGQAPR	YES	KV312_HUMAN	CDR1/FR2
	NDLAWYQQKPGK	NDLTWYQQKPGK	YES	KV107_HUMAN	CDR1/FR2
	NDLGWYQQK	ASQSVSNNLAWYQQKPG	YES	KV308_HUMAN	CDR1/FR2
	NDLGWYQQKPGEAPK	NDLTWYQQKPGKAPK	YES	KV107_HUMAN	CDR1/FR2
	NELGWYQQKPGK	NDLTWYQQKPGK	YES	KV107_HUMAN	CDR1/FR2
	NFLAWYQQKPGQPPK	NYLAWYQQKPGQPPK	YES	KV403_HUMAN	CDR1/FR2
	NLAWYQQKPGQAPR	LAWYQQKPGQAPR	YES	KV304_HUMAN	CDR1/FR2
	NYLAWYQQK		NO	KV401_HUMAN	CDR1/FR2
	TDLGWYQQK	LSWYQQKPGK	YES	KV124_HUMAN	CDR1/FR2
	TDLGWYQQKPGK	LSWYQQKPGK	YES	KV124_HUMAN	CDR1/FR2
	LAWYQQK	LAWYQQKPGQAPR	YES	KV304_HUMAN	CDR1/FR2
	LAWYQQKPGQRAP	LAWYQQKPGKAP	YES	KV106_HUMAN	CDR1/FR2
	LAWYQQR	SQSVSSYLAWYQQK	YES	KV309_HUMAN	CDR1/FR2
	YLAWYQQKTFVMK	YLAWYQQK	YES	KV307_HUMAN	CDR1/FR2
	YLAWYQQR	SQSVSSYLAWYQQK	YES	KV309_HUMAN	CDR1/FR2
	YLNWYQQKPGK		NO	KV111_HUMAN	CDR1/FR2
	FLNWYQQKPGK	NYLNWYQQKPGK	YES	KV123_HUMAN	CDR1/FR2
	NYLAWYR	NYLAWY	YES	KV301_HUMAN	CDR1/FR2
	TYLYWYLQK	YLNWYLQK	YES	KV204_HUMAN	CDR1/FR2
	LLLYAASSR	LLLYGASTR	YES	KV113_HUMAN	FR2/CDR2
	LLLYDAFNR	LLLYDASNR	YES	KV309_HUMAN	FR2/CDR2
	LLLYEASNR	LLLYDASN	YES	KV121_HUMAN	FR2/CDR2
	LLLYGAFTR	LLLYGASTR	YES	KV113_HUMAN	FR2/CDR2
	LLLYGASLR	LLLYGASTR	YES	KV113_HUMAN	FR2/CDR2
	LLLYGAVTR	LLLYGASTR	YES	KV113_HUMAN	FR2/CDR2
	LLLYWASTR		NO	KV401_HUMAN	FR2/CDR2
	LLLFAASTR	LLLYGASTR	YES	KV113_HUMAN	FR2/CDR2
	LLLFDASNR	LLLYDASN	YES	KV102_HUMAN	FR2/CDR2
	LLLFGASAR	LLLYGASTR	YES	KV113_HUMAN	FR2/CDR2
	LLLFGASSR	LLLYGASTR	YES	KV113_HUMAN	FR2/CDR2
	LLLYAASNVQSGVPSR	LLYAASNLQSGVPSR	YES	KV107_HUMAN	FR2/CDR2/FR3
	LLLYAASTLQSGVPSR	LLYAASSLQSGVPSR	YES	KV109_HUMAN	FR2/CDR2/FR3
	LLLYDASNLESGVPSR		NO	KV102_HUMAN	FR2/CDR2/FR3
	LLLYDASNLETGVPSR		NO	KV121_HUMAN	FR2/CDR2/FR3
	LLLYDASSLESGVPSR		NO	KV110_HUMAN	FR2/CDR2/FR3
	LLLYGASTLQSGVPSR	LLLYGASTLETGVPSR	YES	KV117_HUMAN	FR2/CDR2/FR3
	LLLYTASTLQSGVPSR	LLLYKASTLETGVPSR	YES	KV112_HUMAN	FR2/CDR2/FR3
	LLYGATSLQSGVPSR		NO	KV118_HUMAN	FR2/CDR2/FR3
	RLLYGATSLQSGVPSR		NO	KV118_HUMAN	FR2/CDR2/FR3
	SLLYAASSLQSGVPSR		NO	KV109_HUMAN	FR2/CDR2/FR3
	LLLYDASNR	LLLYDASNRATGLPAR	YES	KV309_HUMAN	FR2/CDR2/FR3
	LLLYEVSNR	LLLYDASNRATGL	YES	KV309_HUMAN	FR2/CDR2/FR3
	LESGVPSR	PKLLLYDASNLESGVPSR	YES	KV102_HUMAN	FR2/CDR2/FR3
	LMLYDVSNGVPPMSLR	LLLYDASNLETGVP	YES	KV101_HUMAN	FR2/CDR2/FR3
	ASNLEGSVPSR	ASNLESGVPSR	YES	KV102_HUMAN	CDR2/FR3
	ASSLEDGVPSR	ASSLETGVPSR	YES	KV111_HUMAN	CDR2/FR3
	ASSLESGVPSR		NO	KV110_HUMAN	CDR2/FR3
	ASTLESGVPSR	ASNLESGVPSR	YES	KV102_HUMAN	CDR2/FR3
	ASTLETGVPSR		NO	KV117_HUMAN	CDR2/FR3
	TSSLESGVPSR	SNLETGVPSR	YES	KV101_HUMAN	CDR2/FR3
	ASGVPDR		NO	KV201_HUMAN	CDR2/FR3
	ATGLPAR		NO	KV308_HUMAN	CDR2/FR3
	FSGSGSGTDFTLTLSSLEPEDFAVYYCQQR		NO	KV309_HUMAN	FR3/CDR3
	LTFGGGTR	LTFGGGT	YES	KV119_HUMAN	CDR3/FR4
	TFGQGTQVEVK	TFGQGTKVEVK	YES	KV118_HUMAN	CDR3/FR4
	TFGQGTTVELK	TFGQGTKVELK	YES	KV206_HUMAN	CDR3/FR4
LV	LTCQGDSLR		NO	LV301_HUMAN	FR1/CDR1
	LTCSGDALPKE	LTCSANALPNQ	YES	LV403_HUMAN	FR1/CDR1
	GADLGWYQQK	GNDLGSESVHWYQQK	YES	LV302_HUMAN	CDR1/FR2
	GGYLAWYQQR	GGSLADSFVQWYQQR	YES	LV601_HUMAN	CDR1/FR2
	YASWFQQK	YVSWFQQ	YES	LV208_HUMAN	CDR1/FR2
	YVSWYQQHPGK	DVGGYDFVSWYQQHPGK	YES	LV211_HUMAN	CDR1/FR2
	YNYVSWYQQHPGK	DVGGYDFVSWYQQHPGK	YES	LV211_HUMAN	CDR1/FR2
	SVHWYQQR	SVHWYQQK	YES	LV701_HUMAN	CDR1/FR2
	RPSGLPER		NO	LV302_HUMAN	CDR1/FR2
	SGEAPVLVLYEDK	GQSPVLVLYQD	YES	LV402_HUMAN	CDR1/FR2
	YAYWYQQK		NO	LV403_HUMAN	CDR1/FR2
	LLLYYNDQRAATPPDR	LLLYSSDQRSSGVPDR	YES	LV101_HUMAN	FR2/CDR2
	LLLYDNDQRANHMVR	LLLYDNNKR	YES	LV104_HUMAN	FR2/CDR2
	ALLYSTSNK		NO	LV001_HUMAN	FR2/CDR2
	LLLYEDNKRPSGLPDR		NO	LV103_HUMAN	FR2/CDR2
	LLLYNNDQRPSGVPDR	LLLYNYNQRPSGVPDR	YES	LV108_HUMAN	FR2/CDR2
	LLLYNNNQR	LLLYNYNQR	YES	LV108_HUMAN	FR2/CDR2
	LLLYEVSNRPSGVSNR	LLLYEVSSRPSGVPDR	YES	LV205_HUMAN	FR2/CDR2
	LLLYEVTNRPSGVSNR	LLLYEVSSRPSGVPDR	YES	LV205_HUMAN	FR2/CDR2
	LLLYDVNERPSGVPDR	LLYEVNKRPSGVPDR	YES	LV206_HUMAN	FR2/CDR2
	LLLYEVSERPSGVPML	LVLFEVSQRPSGVP	YES	LV207_HUMAN	FR2/CDR2
	LLLYDAHSR	LLLYDVNSR	YES	LV211_HUMAN	FR2/CDR2
	LLLYDVTYRPSGVSNR	LLLYDVNSRPSGLSNR	YES	LV211_HUMAN	FR2/CDR2
	LLLYDDSLRPSGVPNR		NO	LV212_HUMAN	FR2/CDR2
	LLLYEDSK	LLLYEDNK	YES	LV103_HUMAN	FR2/CDR2
	LLLYDNNR	LLLYDNNK	YES	LV104_HUMAN	FR2/CDR2
	LLLYENNK	LLLYDNNK	YES	LV104_HUMAN	FR2/CDR2
	LLLFEVTK	LMLFDVTK	YES	LV204_HUMAN	FR2/CDR2
	LLLYDVNK	LLLYDVNSR	YES	LV211_HUMAN	FR2/CDR2
	RPSGVPDR	LLLYNYNQRPSGVPDR	YES	LV108_HUMAN	FR2/CDR2
	LMLYDVTK	LMLFDVTK	YES	LV204_HUMAN	FR2/CDR2
	LMLYEVTK	LMLFDVTK	YES	LV204_HUMAN	FR2/CDR2
	LMLYEVSK	LMLYDVDK	YES	LV209_HUMAN	FR2/CDR2
	DNERPSGLPER	DNDRPAGLPER	YES	LV501_HUMAN	CDR2
	KVLFGNNNRPSGVPDR	VLYGRNNRPSGLPDR	YES	LV301_HUMAN	CDR2/FR3
	DTERPSGLPER	DTQRPSGLPQR	NO	LV403_HUMAN	CDR2/FR3
	NNQRPSGVPDR	TVLYDDNQRPSGVPDR	YES	LV601_HUMAN	CDR2/FR3
	LTVLSQPK		NO	LV302_HUMAN	CDR3
	VTVLGQPK	VFGTGTMVTVLG	YES	LV701_HUMAN	CDR3
	SWVFGGGTK	WVFGGGTK	YES	LV603_HUMAN	CDR3/FR4
HV	FASCAASGFTVSNNVMR	SCAASGFTVSBHSM	YES	HV306_HUMAN	FR1/CDR1
	ASGYTFTGYYLHWVR	ASGYTFTGYYMHWVR	YES	HV103_HUMAN	FR1/CDR1/FR2
	LSCAASGFTFDDYAMHWVR	LSCAASGFTFSNYAMHWVR	YES	HV307_HUMAN	FR1/CDR1/FR2
	ALEWLAHLFSNDEK	ALEWLARLBBBDK	YES	HV201_HUMAN	FR2/CDR2
	GLEWVAK	GLEWVA	YES	HV309_HUMAN	FR2/CDR2
	GLEWVANLNK	GLEWVTNL	YES	HV322_HUMAN	FR2/CDR2
	GLEWVVWK	GLEWVAWK	YES	HV313_HUMAN	FR2/CDR2
	TYYADSVK		NO	HV306_HUMAN	CDR2
	SEDTAVYYCVR	EDTAVYYCAR	YES	HV302_HUMAN	FR3/CDR3
	VEDTALYYCVR	ZBTALYYCAR	YES	HV318_HUMAN	FR3/CDR3
	VEDTAVYYCARS	EDTAVYYCAR	YES	HV302_HUMAN	FR3/CDR3
	VEDTAVYYCSR	EDTAVYYCAR	YES	HV302_HUMAN	FR3/CDR3
	AEDTAVYYCVR	AEDTAVYYCAR	YES	HV302_HUMAN	FR3/CDR3
	AGDTAVYYCVR		NO	HV206_HUMAN	FR3/CDR3
	GTLVTVSTASTK	GTLVTVST	YES	HV320_HUMAN	CDR3/FR4
	DWGQGTLVTVSSASTK	WGQGTLVTVSS	YES	HV307_HUMAN	CDR3/FR4
