# Supplementary material for: SpotLight Proteomics: uncovering the hidden blood proteome improves diagnostic power of proteomics
Source: Sci Rep. 2017 Feb 7;7:41929. doi: 10.1038/srep41929 (PMC5294601; doi:10.1038/srep41929)
Supplement: Supplementary Table 3 [file srep41929-s3.xls]

## Sheet: Table 3
Supplemenrary Table 3. Loaing plot pq[1] values and confidence intervals of variables found to distintly correlate with either the DLB or the AD patients in the OPLS-DA models inluding all patients and either all protein domains or peptide domains, respectively.
Model	Matrix	Disease correlating	Domain	Protein / Peptide	Homologous Known sequene	ID/origin	pq[1]	99% confidence interval
Protein	Melon Gel	DLB		Isoform 2 of Complement factor B		CFAB_HUMAN	-0.206	0.077
				Apolipoprotein A-IV		APOA4_HUMAN	-0.181	0.131
				Apolipoprotein E		APOE_HUMAN	-0.119	0.101
	Proteome			Transthyretin		TTHY_HUMAN	-0.184	0.065
				Serum amyloid A-1 protein		SAA1_HUMAN	-0.14	0.137
	Melon Gel	AD		Properdin		PROP_HUMAN	0.208	0.09
				Plasma kallikrein		KLKB1_HUMAN	0.197	0.146
				Complement C1q subcomponent subunit B		D6R934_HUMAN	0.18	0.061
				Hepatocyte growth factor-like protein		HGFL_HUMAN	0.131	0.125
				Ig kappa chain V-I region WEA		KV118_HUMAN	0.122	0.096
	Proteome			Apolipoprotein D		C9JF17_HUMAN	0.174	0.131
Peptides	Melon Gel	DLB	Fc-glycan	Glycopeptide: FA1G1S1		sialylated	-0.029	0.024
			IgGome	QAPGQGLEWMGR		HV103_HUMAN	-0.035	0.028
				DLQMTQSPSTLSASVGDR		KV110_HUMAN	-0.034	0.018
				DLVMTQSPDSLAVSLGER		KV401_HUMAN	-0.03	0.02
				GFYPSDLAVEWESNGQPENNYK		IGHG1_HUMAN	-0.019	0.018
				DTLMLSR		IGHG1_HUMAN	-0.041	0.038
				TTPPMLDSDGSFFLYSK		IGHG3_HUMAN	-0.036	0.029
				VTMSVDTSK	VTLSVDTSR	HV206_HUMAN	-0.042	0.018
				NSVYLQMNSLR	BTVYLQMBSLR	HV306_HUMAN	-0.039	0.025
				NSLYLQMNSLR	NTLFLQMDSLR	HV311_HUMAN	-0.036	0.022
				NTLYLQMNSLR	NTLFLQMDSLR	HV311_HUMAN	-0.029	0.024
				NTLYLQMDSLR	NTLFLQMDSLR	HV311_HUMAN	-0.038	0.025
				NTLFLQMNSLR	NTLFLQMDSLR	HV311_HUMAN	-0.03	0.019
				NSLYLQMN	NTLFLQMDSLR	HV311_HUMAN	-0.049	0.012
				QVEVVESGGGLVQPGGSLR	EVQLLESGGGLVQPGGSLR	HV313_HUMAN	-0.019	0.019
				NSLYLEMNSLR	SLYLZMBSLR	HV301_HUMAN	-0.03	0.018
				NTLYLQMNNLR	NTLYLQMNSLR	HV303_HUMAN	-0.026	0.021
				LMLYDVSNGVPPMSLR	LLLYDASNLETGVP	KV101_HUMAN	-0.026	0.026
				ALQMTQSPSSLSASVGDR	LQMTQSPSSLSASVGDR	KV102_HUMAN	-0.036	0.016
				ELVMTQSPATLSVSSSHK	ELVMTQSPATLSVS	KV308_HUMAN	-0.036	0.023
				LMLYEVSK	LMLYDVDK	LV209_HUMAN	-0.034	0.034
				GFYPSDLAVEWESDGQPENNYK	GFYPSDLAVEWESSGQPENNY	IGHG3_HUMAN	-0.017	0.016
				AFNWYVDGVEVHNAK	VQFNWYVDGVEVHNAK	IGHG4_HUMAN	-0.047	0.029
				TVAAPCPVLFPPSDEQLK	TVAAPSVFLFPPSDEQLK	IGKC_HUMAN	-0.032	0.021
				TPEVQCVYVVDVDHEDPEVK	TPEVTCVVVDVSHEDPEVK	IGHG1_HUMAN	-0.032	0.023
				KFFWYVDGVEVHNAK	KFNWYVDGVEVHNAK	IGHG1_HUMAN	-0.03	0.022
				YVDGVEVHNAK	HEDPEVKFNWYVDGVEVHNAK	IGHG1_HUMAN	-0.024	0.023
			other pepties	AVLTLDEK		A1AT_HUMAN	-0.035	0.028
				MRDVVLFEK		A6PVI2_HUMAN	-0.035	0.016
				TGLSPLALLK		A8MUN2_HUMAN	-0.028	0.018
				VLVDHFGYTK		A8MUN2_HUMAN	-0.021	0.014
				LALPEGK		A8MUN2_HUMAN	-0.026	0.009
				ALYWVNGQVPDGVSK		A8MUN2_HUMAN	-0.022	0.018
				LVQLLPWEQNEQVK		A8MUN2_HUMAN	-0.022	0.02
				EQHLFLPFSYK		A8MUN2_HUMAN	-0.027	0.019
				GLLSALLVPPETEEAK		A8MUN2_HUMAN	-0.029	0.015
				EVYGFNPEGK		A8MUN2_HUMAN	-0.021	0.013
				LVRPEVDVMCTAFHDNEETFLK		ALBU_HUMAN	-0.043	0.034
				DLATVYVDVLK		APOA1_HUMAN	-0.019	0.019
				DYVSQFEGSALGK		APOA1_HUMAN	-0.024	0.022
				LAPLAEDVR		APOA4_HUMAN	-0.043	0.027
				FLLPGLK		APOB_HUMAN	-0.022	0.013
				TEVLPPLLENR		APOB_HUMAN	-0.023	0.021
				SVGFHLPSR		APOB_HUMAN	-0.019	0.014
				LAELSATAQELLK		APOB_HUMAN	-0.02	0.018
				TSSFALNLPTLPEVK		APOB_HUMAN	-0.019	0.019
				LLSDYHQQFR		APOB_HUMAN	-0.025	0.017
				NNALDFVTK		APOB_HUMAN	-0.024	0.022
				AWFLESK		APOC4_HUMAN	-0.018	0.012
				AATVGSLAGQPLQER		APOE_HUMAN	-0.029	0.026
				LGPLVEQGR		APOE_HUMAN	-0.024	0.02
				LAVYQAGAR		APOE_HUMAN	-0.018	0.017
				GWVTDGFSSLK		B0YIW2_HUMAN	-0.015	0.012
				VKDLSEVVTPR		B4E1Z4_HUMAN	-0.023	0.012
				LPKPGLDHTEASFSPR		B7ZKJ8_HUMAN	-0.027	0.02
				SHCLAEVENDEMPADLPSLAADFVESK		C9JKR2_HUMAN	-0.042	0.032
				AVMDDFAAFVEK		C9JKR2_HUMAN	-0.047	0.034
				EDYLDVYVFGVGPLVNQVNLNALASK		CFAB_HUMAN	-0.029	0.02
				CLVNLLEK		CFAB_HUMAN	-0.038	0.022
				ALFVSEEEKK		CFAB_HUMAN	-0.038	0.017
				DAQYAPGYDK		CFAB_HUMAN	-0.032	0.016
				EAGLPEFYDYDVALLK		CFAB_HUMAN	-0.035	0.027
				YGLVTYATYPK		CFAB_HUMAN	-0.043	0.01
				DLSEVVTPR		CFAB_HUMAN	-0.038	0.023
				EELLPAQDLK		CFAB_HUMAN	-0.037	0.022
				EKLQDEDLGFL		CFAB_HUMAN	-0.043	0.016
				FLCTGGVSPYADPNTCR		CFAB_HUMAN	-0.037	0.023
				VSEADSSNADWVTK		CFAB_HUMAN	-0.037	0.015
				YGQTLRPLCLPCTEGTTR		CFAB_HUMAN	-0.033	0.018
				LQDEDLGFL		CFAB_HUMAN	-0.037	0.019
				ALFVSEEEK		CFAB_HUMAN	-0.024	0.019
				KEAGLPEFYDYDVALLK		CFAB_HUMAN	-0.039	0.023
				VFLDCCNYLTELR		CO3_HUMAN	-0.03	0.026
				AMAVEDLLSR		CO8A_HUMAN	-0.03	0.019
				MESLGLTSR		CO8A_HUMAN	-0.025	0.022
				ALDQYLMEFNACR		CO8A_HUMAN	-0.029	0.022
				YNPVVLDFEMQPLHEVLR		CO8A_HUMAN	-0.03	0.024
				AEATTLHVAPQGTAMAVSTFR		CO8G_HUMAN	-0.024	0.016
				LLFHENYNAGTYQNDLALLEMK		E7ETH0_HUMAN	-0.035	0.026
				TMGYQDFADVVCYTQK		E7ETH0_HUMAN	-0.033	0.033
				EMECAGTYDGSLDACK		E7ETH0_HUMAN	-0.043	0.035
				SLMLHYEFLQR		F5H7G1_HUMAN	-0.03	0.025
				QGLLPVLESFK		F8W696_HUMAN	-0.034	0.018
				THLAPYSDELR		F8W696_HUMAN	-0.032	0.017
				LREQLGPVTQEFWDNLEK		F8W696_HUMAN	-0.027	0.016
				VSFLSALEEYTK		F8W696_HUMAN	-0.038	0.02
				AKPALEDLR		F8W696_HUMAN	-0.031	0.028
				FSVVYAK		FETUA_HUMAN	-0.017	0.013
				VPFDAATLHTSTAMAAQHGMDDDGTGQK		GELS_HUMAN	-0.032	0.031
				VSNGAGTMSVSLVADENPFAQGALK		GELS_HUMAN	-0.032	0.025
				ETLFSVMPGLK		H7C0L5_HUMAN	-0.028	0.024
				NPLVWVHASPEHVVVTR		H7C0L5_HUMAN	-0.03	0.025
				MNFRPGVLSSR		H7C0L5_HUMAN	-0.035	0.024
				LCMGSGLDLCEPDNK		H7C5E8_HUMAN	-0.036	0.028
				LHLMAGR		HEMO_HUMAN	-0.034	0.026
				DYFMPCPGR		HEMO_HUMAN	-0.041	0.036
				VDGALCMEK		HEMO_HUMAN	-0.041	0.035
				EWFWDLATGTMK		HEMO_HUMAN	-0.045	0.023
				KGDTFSCMVGHEALPLAFTQK		IGHA1_HUMAN	-0.043	0.014
				GDTFSCMVGHEALPLAFTQK		IGHA1_HUMAN	-0.045	0.016
				NFPPSQDASGDLYTTSSQLTLPATQCLAGK		IGHA1_HUMAN	-0.031	0.026
				DLCGCYSVSSVLPGCAEPWNHGK		IGHA1_HUMAN	-0.023	0.021
				QEPSQGTTTFAVTSLLR		IGHA1_HUMAN	-0.027	0.027
				VTSTLTLK		IGHM_HUMAN	-0.019	0.019
				VSVFVPPR		IGHM_HUMAN	-0.023	0.019
				DGFFGNPR		IGHM_HUMAN	-0.021	0.02
				AKAPLEDL		J3QLR8_HUMAN	-0.033	0.023
				VASYAAWLDSVLA		K7ERG9_HUMAN	-0.03	0.028
				EWFSETFQK		K7ERI9_HUMAN	-0.03	0.011
				LKEFGNTLEDK		K7ERI9_HUMAN	-0.033	0.01
				EFGNTLEDK		K7ERI9_HUMAN	-0.026	0.008
				YDYCDLLECEEECMHCSGENYDGK		PLMN_HUMAN	-0.031	0.025
				FVTWLEGVMR		PLMN_HUMAN	-0.035	0.025
				TAGWNLPMGLLYNK		TRFE_HUMAN	-0.041	0.021
				LMNGEADAMSLDGGFVYLAGK		TRFE_HUMAN	-0.032	0.02
				SMGGKEDLLWELLNQAQEHFGK		TRFE_HUMAN	-0.022	0.02
				AVGNLR		TRFE_HUMAN	-0.009	0.008
				KDSGFQMNQLR		TRFE_HUMAN	-0.038	0.027
				AEVVYQGER	ATVVYQGER	APOH_HUMAN	-0.019	0.017
				KVPQVDTPTLVEVSR	KVPQVSTPTLVEVSR	B7WNR0_HUMAN	-0.035	0.025
				FLYEYAR	VFLGMFLYEYAR	C9JKR2_HUMAN	-0.015	0.015
				VHLLLMTDTMAAKMGDPLTVLDELR	LLLMTDGLHNMGGDPLTVLDELR	CFAB_HUMAN	-0.024	0.014
				DLLYLGK	PLTVLDELRDLLYLGK	CFAB_HUMAN	-0.036	0.021
				KHDSLNYEDHK	LNYEDHK	CFAB_HUMAN	-0.03	0.013
				TPLTATLSGK	TPLSATLS	D6RER3_HUMAN	-0.026	0.021
				HGFNFYAPELLFFAK	RHPYFYAPELLFFAK	D6RHD5_HUMAN	-0.025	0.02
				GASLYLQMN	AALYLQMN	E9PHH8_HUMAN	-0.042	0.022
				PNSVMVEHPEFLK	PNSMVVEHPEFLK	F5H1A8_HUMAN	-0.031	0.031
				LPTVLDELR	PTVLDEVR	F8VRZ4_HUMAN	-0.038	0.018
				DTLMVER	DALMVER	GCNT4_HUMAN	-0.04	0.033
				LLLDAASTR	LLLNAAST	H0Y9A8_HUMAN	-0.037	0.028
				KMQQCPFEDHVK	LQQCPFEDHVK	H7C013_HUMAN	-0.023	0.019
				GLVQEVTDFAK	LVNEVTEFAK	H7C013_HUMAN	-0.03	0.025
				SASDLTWDDKK	SASDLTWDNLKGKK	H7C5E8_HUMAN	-0.023	0.014
				SADDLTWDNLK	SASDLTWDNLK	H7C5E8_HUMAN	-0.027	0.015
				SASDLEWDNLK	SASDLTWDNLK	H7C5E8_HUMAN	-0.025	0.01
				PLCLPCTETTGR	PLCLPCTEGTT	H7C5H1_HUMAN	-0.031	0.022
				ELLSER	DRELLSER	HEMO_HUMAN	-0.033	0.025
				LLQDEFPGLPDPLDAAVECHR	LLQDEFPGLPSPLDAAVECHR	HEMO_HUMAN	-0.029	0.028
				GGYTLVDGYPK	GGYTLVSGYPK	HEMO_HUMAN	-0.03	0.022
				QGHNDVFLLK	QGHNSVFLLK	HEMO_HUMAN	-0.029	0.019
				PEQGVDSKTYVGGVEVTGQYER	PEQGVEVTGQYER	ITIH4_HUMAN	-0.029	0.018
				SFMNGEADGPSLDGGFVYLAGK	MNGEADAMSLDGGFVYLAGK	J3KN47_HUMAN	-0.034	0.028
				GGGPDPWAK	GGKNPDPWAK	J3KN47_HUMAN	-0.024	0.02
				SFALMKGQSELASQ	ALMVALDAGQSELAS	KANK2_HUMAN	-0.023	0.023
				ADYLDCLR	DYLDCLR	PKHG1_HUMAN	-0.03	0.022
				EPLDVFYAPRSLFF	PLDKKAPDFVFYAPR	RADI_HUMAN	-0.02	0.016
				LLEYTLTVLNENLVTLTCLAR	LLAEKTLTVLDEKVTLT	T132D_HUMAN	-0.028	0.022
				TAGWNGVQNGLLYGGK	VQNGLLY	TEN3_HUMAN	-0.033	0.027
				CDEWSVNDVGK	CDEWSVNSVGK	TRFE_HUMAN	-0.022	0.018
				PAWDLLEK	AWDLLQK	UBP31_HUMAN	-0.033	0.01
	Proteome			LVDKFLEDVKK		A1AT_HUMAN	-0.027	0.023
				TDTSHHDQDHPTFNK		A1AT_HUMAN	-0.017	0.017
				KQLNDYVEK		A1AT_HUMAN	-0.018	0.013
				GKWERPFEVK		A1AT_HUMAN	-0.02	0.02
				CAGPEAVK		A2GL_HUMAN	-0.023	0.023
				TKVFQLK		A2MG_HUMAN	-0.026	0.019
				YDVENCLANKVDLSFSPSQSLPASHAHLR		A2MG_HUMAN	-0.022	0.018
				KQLGAGSLEECAAK		A6PVI2_HUMAN	-0.026	0.022
				HVAEALCK		A8MUN2_HUMAN	-0.031	0.028
				TLQELKK		A8MUN2_HUMAN	-0.027	0.027
				DEELSCTVVELK		AACT_HUMAN	-0.021	0.02
				ELGELYLPK		AACT_HUMAN	-0.016	0.013
				KLLNDYVK		AACT_HUMAN	-0.018	0.013
				LLNDYVK		AACT_HUMAN	-0.017	0.012
				GVCEETSGAYEK		AMBP_HUMAN	-0.018	0.016
				GECVPGEQEPEPLLLPR		AMBP_HUMAN	-0.023	0.023
				AHVDALR		APOA1_HUMAN	-0.028	0.026
				LHELQEK		APOA1_HUMAN	-0.022	0.022
				LGNNPVSK		APOB_HUMAN	-0.028	0.017
				FQFPGKPGLYTR		APOB_HUMAN	-0.018	0.017
				SFDYHQFVDETNDK		APOB_HUMAN	-0.022	0.022
				KLNELSFK		APOB_HUMAN	-0.027	0.026
				LTENDLQLALDDAK		APOB_HUMAN	-0.018	0.011
				ASGSLPYTQTLQDHLNSLK		APOB_HUMAN	-0.026	0.023
				KATVVYQGER		APOH_HUMAN	-0.024	0.02
				KQTALVELVK		C9JKR2_HUMAN	-0.02	0.017
				NLASRPYTFHSHGLTYYK		CERU_HUMAN	-0.028	0.022
				AETGDKVYVHLK		CERU_HUMAN	-0.032	0.021
				TYCSEPEKVDKDNEDFQESNR		CERU_HUMAN	-0.018	0.014
				KAEEEHLGLLGPQLHADVGDKVK		CERU_HUMAN	-0.03	0.029
				LLSVDTEHSNLYLQNGPDR		CERU_HUMAN	-0.025	0.017
				VASYGVKPR		CFAB_HUMAN	-0.032	0.028
				VVLVAVDKGVFVLNKK		CO3_HUMAN	-0.04	0.017
				GHLFLQTDQPLYNPGQR		CO4B_HUMAN	-0.016	0.014
				NSGLTEEEAK		CO6_HUMAN	-0.027	0.013
				DVCDPGNTK		D6RF35_HUMAN	-0.035	0.027
				FEDCCQEK		D6RF35_HUMAN	-0.033	0.03
				GGSTSYGTGSETESPR		FIBA_HUMAN	-0.024	0.013
				HRHPDEAAFFDTASTGK		FIBA_HUMAN	-0.027	0.019
				VVLHPNYSQVDLGLLK		H3BS21_HUMAN	-0.017	0.016
				GECQAEGVLFFQGDR		HEMO_HUMAN	-0.016	0.015
				NPANPVQR		HPTR_HUMAN	-0.028	0.019
				VVLHPNYHQVDLGLLK		HPTR_HUMAN	-0.018	0.018
				SCDKTHTCPPCPAPELLGGPSVFLFPPKPK		IGHG1_HUMAN	-0.011	0.011
				VVSVLTVVHQDWLNGKEYK		IGHG2_HUMAN	-0.023	0.014
				SFNRGEC		IGKC_HUMAN	-0.021	0.018
				ELAAQTLKK		ITIH1_HUMAN	-0.027	0.021
				DKVTAWK		ITIH1_HUMAN	-0.029	0.023
				NPLVWVHASPEHVVVTR		ITIH4_HUMAN	-0.017	0.013
				ESDAENQVPCNTNNLGNLGEEEPK		J3KP28_HUMAN	-0.022	0.019
				TDASDVKPC		J3KS17_HUMAN	-0.024	0.019
				LKQSELSAK		K7ERI9_HUMAN	-0.03	0.025
				GFQHLLHTLNLPGHGLETR		KAIN_HUMAN	-0.028	0.022
				EGDCPVQSGK		KNG1_HUMAN	-0.028	0.017
				FKLDDDLEHQGGHVLDHGHK		KNG1_HUMAN	-0.021	0.013
				GQPKAAPSVTLFPPSSEELQANK		LAC3_HUMAN	-0.034	0.033
				RPSGLPER		LV302_HUMAN	-0.022	0.021
				QLANGVDR		M0QYC8_HUMAN	-0.025	0.024
				YGLDSDLSCK		PEDF_HUMAN	-0.027	0.014
				VAFLTVTLHQGGATR		PHLD_HUMAN	-0.016	0.01
				VLLGAHQEVNLEPHVQELEVSR		PLMN_HUMAN	-0.014	0.013
				LQALSLCSDQQSHLEFR		PROS_HUMAN	-0.027	0.025
				SVDGSNKHHSLVADENPFAQGALK		Q5T0H9_HUMAN	-0.021	0.019
				KGGVASGFK		Q5T0I0_HUMAN	-0.028	0.021
				HVVPNEVVVQR		Q5T0I0_HUMAN	-0.022	0.015
				DKHADPDFTR		Q5T985_HUMAN	-0.026	0.018
				VQSTLTSR		Q5T985_HUMAN	-0.017	0.016
				EGGALFEVLGGSSSSGLLGHW		Q7Z761_HUMAN	-0.029	0.025
				QRQEELCLAR		RET4_HUMAN	-0.017	0.008
				EANYLGSDK		SAA2_HUMAN	-0.036	0.018
				LELLSLSK		TITIN_HUMAN	-0.013	0.011
				ALGLSPFHEHAEVVFTANDSGPRR		TTHY_HUMAN	-0.032	0.02
				AADDTWEPFASGK		TTHY_HUMAN	-0.029	0.017
				ALGLSPFHEHAEVVFTANDSGPR		TTHY_HUMAN	-0.045	0.017
				KAADDTWEPFASGK		TTHY_HUMAN	-0.03	0.022
				GSPALNVAVHVFR		TTHY_HUMAN	-0.03	0.014
				NFSSGTLPGTPGPNGEDGVEQTALK		ZMIZ2_HUMAN	-0.024	0.016
				EVLSYLVELVK	VLSYLVDL	ALDH2_HUMAN	-0.028	0.014
				ETCFAEEGKK	ADDKETCFAEEGKK	C9JKR2_HUMAN	-0.021	0.018
				GYGPVVLDFEMGQPLHEVLR	YNPVVLDFEMQPLHEVLR	CO8A_HUMAN	-0.016	0.014
				AEATTLHVGWSAGTPGAVSTFR	AEATTLHVAPQGTAMAVSTFR	CO8G_HUMAN	-0.016	0.01
				YDELLSLLEYNYDNQLCLDGTR	YEELLSLL	COHA1_HUMAN	-0.021	0.021
				TPLTALTDK	PLTALSDK	CYTSA_HUMAN	-0.027	0.024
				NPSGMVVEHPEFLK	PNSMVVEHPEFLK	F5H1A8_HUMAN	-0.023	0.017
				AGVETSTPSK	ETSTPSK	GOG8M_HUMAN	-0.022	0.02
				CTAMHDNEETFLKK	CTAFHDNEETFLKK	H7C013_HUMAN	-0.022	0.021
				CYSDVEK	SCSANGPGLYLLHGPNLYCYSDVEK	HEMO_HUMAN	-0.032	0.025
				VWVYPPEKK	KGDKVWVYPPEKK	HEMO_HUMAN	-0.006	0.005
				YSQNFQGR	YAQKFQGR	HV102_HUMAN	-0.014	0.013
				LVQSGPEVK	QTQLVQSGAEVR	HV104_HUMAN	-0.019	0.008
				LVQSAGEVK	LVQSGAEVK	HV107_HUMAN	-0.024	0.018
				FNWYVDGVEVHQAP	FNWYVDGVEVHNA	IGHG1_HUMAN	-0.029	0.024
				TPEVECVVVDVSHEDPEVK	TPEVTCVVVDVSHEDPEVK	IGHG1_HUMAN	-0.031	0.025
				TPEVTSSSSTVVDVSHEDPEVK	TPEVTCVVVDVSHEDPEVK	IGHG1_HUMAN	-0.031	0.016
				FNAMYVDGVEVHGAGK	YVDGVEVHNA	IGHG2_HUMAN	-0.024	0.022
				FNWYPPGTEVHNAK	FNWYVDGVEVHNAK	IGHG2_HUMAN	-0.008	0.008
				GLPAPLEKGTLSK	GLPAPLEKTLSK	IGHG2_HUMAN	-0.028	0.02
				AGVETTTPDK	AGVETTKPSK	IGLL5_HUMAN	-0.02	0.017
				SVGNTPNSVSLGFADENPFAQQLK	GNTPDSASDNLGFRCAAD	J3KQJ1_HUMAN	-0.028	0.013
				PEEPEYDMSLDGPEELECTK	SLDGPEELECTK	J3KS17_HUMAN	-0.019	0.016
				HHLAWYQQKPGK	LSHWLAWYQQKSGK	KV119_HUMAN	-0.027	0.02
				ASQGLGNDLGWYQQKPGK	ASQDLDDDMNWYQQKPG	KV501_HUMAN	-0.023	0.013
				TDNAHVPSLFGGK	TDNVHHPSLF	PAR14_HUMAN	-0.026	0.016
				TPEVCNLYVVDVSHED	NLVVDVSNED	TLE1_HUMAN	-0.042	0.018
				GSPALNVAVHVF	VLDAVRGSPALNVAVHVF	TTHY_HUMAN	-0.02	0.016
	Melon Gel	AD	Fc-glycan	Glycopeptide:FA2BG2		bisected	0.017	0.014
				Glycopeptide:FA2B		bisected	0.015	0.014
			IgGome	TEDTAVYYCAK		HV312_HUMAN	0.026	0.024
				AEDTAVYYCAK		HV303_HUMAN	0.025	0.025
				QTSPGPSASNSSSLSASVGDR		KV101_HUMAN	0.036	0.025
				VTLTCQASQDLR		KV117_HUMAN	0.029	0.022
				LLYGATSLQSGVPSR		KV118_HUMAN	0.019	0.017
				ATGLPAR		KV308_HUMAN	0.025	0.015
				SSQSVLYSSNNK		KV401_HUMAN	0.031	0.027
				QSVLTQPPSASGTPGQR		LV101_HUMAN	0.028	0.019
				LTCQGDSLR		LV301_HUMAN	0.017	0.017
				DYFPEPVTVSWNSGALTSGVHTFPAVLQSSGLYSLSSVVTVPSSSLGTQTYLCNVNHKPSNTK		IGHG1_HUMAN	0.011	0.01
				QAPGQGLEFGPADT	QAPGQGLEWMGGLVPMFGPPN	HV101_HUMAN	0.033	0.031
				VEDTAVYYCVR	EDTAVYYCAR	HV302_HUMAN	0.019	0.014
				NTLYLQMGNSLR	NTLFLQMDSLR	HV311_HUMAN	0.052	0.026
				QVELLMSGGDLVQPGGSLR	EVQLLESGGGLVQPGGSLR	HV313_HUMAN	0.024	0.016
				AAFGVSGTHSSSLSASVGDR	TQSPSSLSASVGDR	KV101_HUMAN	0.028	0.026
				SAADLNMASPSSLSASVGDR	DLQMTQSPSSLSASVGDR	KV101_HUMAN	0.046	0.027
				SAAEVQMGSPSTLSASVGDR	DLQMTQSPSSLSASVGDR	KV101_HUMAN	0.037	0.033
				LESGVPSR	PKLLLYDASNLESGVPSR	KV102_HUMAN	0.026	0.01
				TGAVEQSADANTLSASVGDR	QSPSTLSASVGDR	KV104_HUMAN	0.041	0.027
				PVTLGQTPESLNSVTLGQPASLSCR	VVMTQSPLSLPVTLGQPASLSCR	KV206_HUMAN	0.034	0.026
				SVPEHHVSAATLSVSPGER	SPATLSVSPGER	KV308_HUMAN	0.037	0.034
				DLVESAESPDSLAVSLGER	DLVMTQSPDSLAVSLGER	KV401_HUMAN	0.039	0.026
				SSGGCHALGCLVK	TSGGTAALGCLVK	IGHG1_HUMAN	0.028	0.021
				GSQMVDGVEVHNAK	VDGVEVHNAK	IGHG1_HUMAN	0.029	0.028
				SGYPPVPDSDGSFFLYSK	PPVLDSDGSFFLYSK	IGHG1_HUMAN	0.031	0.029
				STSGGTAALGLQMK	STSGGTAALG	IGHG1_HUMAN	0.027	0.019
				GMMAVDGVEVHNAK	VDGVEVHNAK	IGHG2_HUMAN	0.025	0.025
				GPDRDVSHEDPEVQFK	DVSHEDPEVQFK	IGHG3_HUMAN	0.016	0.015
				GPSVFSFAPCSR	GPSVFPLAPCSR	IGHG3_HUMAN	0.026	0.017
				WAGQGNLFSALCSFLMMHNR	QGNLFSCSVMHEALHNR	IGHG3_HUMAN	0.039	0.036
				VSHEDPEVGAFK	VDVSHEDPEVQFK	IGHG3_HUMAN	0.026	0.023
				QFWDGVEVHNAK	QFKWYVDGVEVHNAK	IGHG3_HUMAN	0.026	0.024
				FNWYVDGVEVHNAKG	FNWYVDGVEVHNAK	IGHG4_HUMAN	0.037	0.025
				VYAPAETHQGLSSPVTK	VYACEVTHQGLSSPVTK	IGKC_HUMAN	0.032	0.024
				VYMCYPHQGLSSPVTK	HQGLSSPVTK	IGKC_HUMAN	0.027	0.026
				YAASSYLSLTKDDWK	YAASSYLSLTPEQWK	IGLL5_HUMAN	0.021	0.02
				ATHQPLCEFVAGMD	QPEFVAGM	IGSF2_HUMAN	0.026	0.019
			other pepties	TCVADESAENCDK		ALBU_HUMAN	0.027	0.014
				CQFFSYATQTFHK		C9JCT1_HUMAN	0.036	0.018
				DSVTGTLPK		C9JCT1_HUMAN	0.045	0.024
				FGCFLK		C9JCT1_HUMAN	0.046	0.023
				NNCLLK		C9JCT1_HUMAN	0.028	0.013
				NVNFQK		CO4B_HUMAN	0.026	0.019
				VPGLYYFTYHASSR		D6R934_HUMAN	0.038	0.022
				GGTFAYLPNNSLR		E9PDM3_HUMAN	0.042	0.033
				VNHVTLSQPK		F5H6I0_HUMAN	0.026	0.019
				SVFLHAR		F5H7G1_HUMAN	0.028	0.02
				SDLEVAHYK		F5H7G1_HUMAN	0.021	0.02
				GPSVACVK		F8WCI6_HUMAN	0.028	0.015
				DSVTETLPR		FA11_HUMAN	0.014	0.012
				WFTCVLK		FA11_HUMAN	0.03	0.025
				QYSHLTGTQAMPPLFSLGYHQCR		GANC_HUMAN	0.023	0.022
				ALSGFSLQSCR		H0Y596_HUMAN	0.033	0.026
				EKGELQNLLQK		H0YAC1_HUMAN	0.038	0.029
				VSEGNHDLALLK		H0YAC1_HUMAN	0.041	0.021
				QEATTVSCFR		HGFL_HUMAN	0.024	0.02
				SPLNDFQVLR		HGFL_HUMAN	0.029	0.025
				EFCDLPR		HGFL_HUMAN	0.03	0.022
				AAFCYQLR		HGFL_HUMAN	0.03	0.016
				EAACVWCNGEEYR		HGFL_HUMAN	0.033	0.027
				NGLEENFCR		HGFL_HUMAN	0.029	0.023
				NPDGSERPWCYTTDPQLER		HGFL_HUMAN	0.031	0.029
				LCNTGDNSVCTTK		KLKB1_HUMAN	0.027	0.016
				DTPFSQLK		KLKB1_HUMAN	0.044	0.023
				ELLLHQNYK		KLKB1_HUMAN	0.046	0.017
				LAYGTQGSSGYSLR		KLKB1_HUMAN	0.045	0.039
				LPLVTNEECQK		KLKB1_HUMAN	0.027	0.02
				NVCLLK		KLKB1_HUMAN	0.044	0.025
				TSESGTPSSSTPQENTLSGYSLLTCK		KLKB1_HUMAN	0.041	0.024
				VLTPDAFVCR		KLKB1_HUMAN	0.041	0.022
				VNLPLVTNEECQK		KLKB1_HUMAN	0.042	0.018
				YSPGGTPTALK		KLKB1_HUMAN	0.044	0.023
				GELQNLLQK		KLKB1_HUMAN	0.042	0.022
				LVGLTSWGEGCAR		KLKB1_HUMAN	0.04	0.02
				CQFFTYSLLPEDCKEEK		KLKB1_HUMAN	0.029	0.022
				GDTSTLYTNCWVTGWGFSK		KLKB1_HUMAN	0.027	0.024
				VNLPLVTNEECQKR		KLKB1_HUMAN	0.037	0.027
				GVNVCQETCTK		KLKB1_HUMAN	0.035	0.021
				HLCGGSLLGHQWVLTAAHCFDGLPLQDVWR		KLKB1_HUMAN	0.025	0.021
				DACKGDSGGPLVCK		KLKB1_HUMAN	0.032	0.024
				ESLTWSR		NTNG2_HUMAN	0.033	0.022
				RAPWCHTTNSQVR		PLMN_HUMAN	0.028	0.02
				LCTPLLPK		PROP_HUMAN	0.043	0.023
				TCNHPVPQHGGPFCAGDATR		PROP_HUMAN	0.038	0.034
				RPCLHVPACKDPEEEEL		PROP_HUMAN	0.039	0.03
				HCYSLQHCPLK		PROP_HUMAN	0.036	0.031
				GLLGGGVSVEDCCLNTAFAYQK		PROP_HUMAN	0.018	0.016
				SASDLTWDNLK		TRFE_HUMAN	0.01	0.008
				SPGTDAGYEHLCLDNTR	DAGYEYLCLDD	AGAL_HUMAN	0.037	0.033
				GALYSVTTESSLR	SVTKESSLR	AKAP9_HUMAN	0.035	0.019
				SVPNMVASSLGTLSVSPGER	VAGALGPTNKTLSVSPSVER	B7ZLW7_HUMAN	0.027	0.02
				TGALDAASADNGSLSASLGDR	EAASADDGSLNTS	BABA1_HUMAN	0.039	0.026
				SAPTNVSASVSSSGSASVGDR	TNVSGSVSSAGRPASAS	BCOR_HUMAN	0.037	0.024
				SWLFSFFAPASSLNDPDKR	LFSFLPASSLNDMEKR	C9IYG8_HUMAN	0.038	0.019
				SWLFSFFAPASSLNDPDK	LFSFLPASSLNDMEKR	C9IYG8_HUMAN	0.041	0.018
				TEDTAVDVATDPD	EDTGVDVDPE	CKAP2_HUMAN	0.014	0.011
				AEATTLHVGWSAGTPGAVSTFR	AEATTLHVAPQGTAMAVSTFR	CO8G_HUMAN	0.031	0.028
				GEFPETCFAEEGKK	ETCFAEEGKK	D6RHD5_HUMAN	0.028	0.015
				AAFTECPNGADK	AAFTECCQAADK	D6RHD5_HUMAN	0.044	0.035
				GHDSDYDFFQCVNGK	DSPMDDFFQCVNGK	E7ETH0_HUMAN	0.03	0.024
				DSGFQGMNGALR	SGLQGMNGSL	E9PDH4_HUMAN	0.031	0.029
				YDLFLNPNSLR	YDLFLNLEGNPPVNHLR	ENL_HUMAN	0.04	0.024
				LECVSCYSGSDCLAK	LECVKPYLEGSDCLA	EPIPL_HUMAN	0.033	0.026
				GYSLYLPGGNSLR	LYLPGGNS	F188B_HUMAN	0.04	0.026
				QTGPTAGWNLPGPVSVGFK	TGPTAGRDLLLPSPVS	F2Z3L0_HUMAN	0.037	0.023
				NSTAPNVEHPEFLK	PNSMVVEHPEFLK	F5H1A8_HUMAN	0.028	0.022
				GDGVAEQYADSYAQYCNPR	AESYAQYVHNLCN	F5H702_HUMAN	0.057	0.017
				SCDTPPPCPR	SEGDSDDSCDT	F8VWW7_HUMAN	0.02	0.019
				SEGDGPDSCDTPPPCPR	SEGDSDDSCDT	F8VWW7_HUMAN	0.017	0.017
				GDGVEAMNEQAHAQYCNPR	GVGALEQEHAQY	F8W6X8_HUMAN	0.054	0.022
				ENDAVSEHEATK	AVSEHEATK	F8WC57_HUMAN	0.035	0.026
				WQPCSEHEATK	WCAVSEHEATK	F8WCI6_HUMAN	0.039	0.032
				SMSLFLPNNSLR	MSLFTPTNQLR	F8WE72_HUMAN	0.027	0.025
				SPPSETLALNPSALLSR	SPPQLALNPSALLSR	F8WEP7_HUMAN	0.023	0.02
				VSCYQDFADVVCYTQK	YQDFADVVCYTQK	G3XAM2_HUMAN	0.034	0.024
				SEDGAVYTLKTPTYTMGK	EDVYTFKTPSNTL	GAB2_HUMAN	0.021	0.011
				VHVSEEGTENSEPGLQVLGPK	VHVSEEGTEPEAMLQVLGPK	GELS_HUMAN	0.03	0.025
				NCVVEHPEFLK	VVEHPEFLK	GELS_HUMAN	0.032	0.027
				FDEFFSCKMEMM	FDEFFLEML	GPC2_HUMAN	0.029	0.021
				TLCTYHPGG	TLCTYHP	H0YAC1_HUMAN	0.028	0.021
				GFAEVMDWLLEK	AEYMDWLLEK	H0YAC1_HUMAN	0.059	0.018
				ECLDSGLNLCEPDNK	CMGSGLNLCEPNNK	H7C5E8_HUMAN	0.04	0.033
				GSQACSGLNLCEPNNK	SGLNLCEPNNK	H7C5E8_HUMAN	0.032	0.031
				LQDGWANLCEPNNK	NLCEPNNK	H7C5E8_HUMAN	0.048	0.03
				SWMNDGLNLCEPNNK	MGSGLNLCEPNNK	H7C5E8_HUMAN	0.039	0.028
				VQDMSSGLNLCEPNNK	MGSGLNLCEPNNK	H7C5E8_HUMAN	0.035	0.03
				TAGWNLLLLDDYNK	TAGWNLPMGLLYNK	H7C5E8_HUMAN	0.04	0.024
				FDPVR	FDPVRGEVPPR	HEMO_HUMAN	0.025	0.023
				TAPFATVSLNPVEGK	FATVSLSAVE	HILS1_HUMAN	0.043	0.041
				SGFPQWTSFFTHTFPK	SGFPQVSMFFTHTFPK	HRG_HUMAN	0.021	0.017
				KPVEEYANYRAR	KPVEEYAN	J3KN47_HUMAN	0.03	0.018
				AAPCAASHHER	CALSHHER	J3KN47_HUMAN	0.03	0.018
				LGMNGEADAMGSLDGGFVYLAGK	MNGEADAMSLDGGFVYLAGK	J3KN47_HUMAN	0.045	0.041
				MYGLGYEYVTALR	MYLGYEYVTALR	J3KN47_HUMAN	0.042	0.038
				PVYGYEYVTALR	GYEYVTALR	J3KN47_HUMAN	0.04	0.035
				SLDTGEADAMSLDGGFVYLAGK	GEADAMSLDGGFVYLAGK	J3KN47_HUMAN	0.05	0.025
				SLTDGEADAMSLDGGFVYLAGK	LMNGEADAMSLDGGFVYLAGK	J3KN47_HUMAN	0.046	0.038
				VGGSNGEADAMSLDGGFVYLAGK	NGEADAMSLDGGFVYLAGK	J3KN47_HUMAN	0.043	0.033
				MVCVSAETTMDCLAK	CVSAETTEDCLAK	J3KN47_HUMAN	0.035	0.032
				GVPVEEYANCHLAR	PVEEYANCHLAR	J3KN47_HUMAN	0.029	0.021
				SVGNTPNSVSLGFADENPFAQQLK	GNTPDSASDNLGFRCAAD	J3KQJ1_HUMAN	0.033	0.025
				GPEELECTK	ATFGCHDGYSLDGPEELECTK	J3KS17_HUMAN	0.023	0.013
				GCLTAGLYENAFFR	GCLTQLYENAFFR	KLKB1_HUMAN	0.03	0.021
				SCGDTPPPCPR	GDTPPPTPR	LIPA3_HUMAN	0.027	0.021
				PGSVFPLADVGGK	PDSVFPLEGASDADVG	PCDA6_HUMAN	0.029	0.025
				SSRMSPQCLLVADENPFAQAGLK	LVADENPFAQGALK	Q5T0H9_HUMAN	0.019	0.017
				VSNCARSWSLVADENPFAQGALK	VSNGAGTMSVSLVADENPFAQGALK	Q5T0H9_HUMAN	0.032	0.017
				QSQLYLTDS	SQLYLTD	RBAK_HUMAN	0.033	0.027
				SPTQGPSASNSSTLSASVGDR	PTEQDKSHSNSSTLSDR	RGPA2_HUMAN	0.031	0.02
				SASDHTDADNLK	SDHTNTNNL	RN180_HUMAN	0.038	0.027
				CDHMCPNSVGK	CDHLCRNTVG	SCUB3_HUMAN	0.035	0.015
				SAPTTPGGSPSTFASASLGDR	PASPAGSPSADFAVHGESLGDR	SDCG3_HUMAN	0.036	0.023
				FDEFEDMDYNMK	FDEFVDMDF	SYVC_HUMAN	0.028	0.023
				CGCSWSSPSPHR	GCSWSMYFNGCKFGRSPSPRR	TET1_HUMAN	0.03	0.025
				DGPLSCGGAR	NGPLSPGGAR	TF7L1_HUMAN	0.026	0.019
				DYELLCLDGTR	LNEKDYELLCLDGTRK	TRFE_HUMAN	0.016	0.015
				QDCFLQHK	QDCFLQQ	TSP4_HUMAN	0.024	0.017
				GASLTRDLYLTSD	RDLYLSSD	U2AFL_HUMAN	0.033	0.028
				DSGFPNGGQLR	SGLPNGGHLR	UBR4_HUMAN	0.037	0.021
				NQVSPVSLVK	QVPPVSLV	V9GZ20_HUMAN	0.025	0.02
				LAGSGVPSR	LSGSGVPS	Z3H7B_HUMAN	0.026	0.018
				MSSLYLTAGAPTR	SSLFLHAGAPT	ZN644_HUMAN	0.035	0.027
				SLVEPNSGSQTLSVSPGER	LVEVNLNNQTLNVSKGEK	ZN652_HUMAN	0.031	0.019
	Proteome			NWGLSVYADKPETTK		A1AG1_HUMAN	0.021	0.016
				SDVVYTDWK		A1AG1_HUMAN	0.031	0.025
				TEDTLFLR		A1AG1_HUMAN	0.038	0.031
				NWGLSFYADKPETTK		A1AG2_HUMAN	0.033	0.026
				SDVMYTDWK		A1AG2_HUMAN	0.035	0.034
				FTDSENVCQER		AFAM_HUMAN	0.016	0.015
				RHPDLSLPELLR		AFAM_HUMAN	0.013	0.011
				DADPDTFFAK		AFAM_HUMAN	0.029	0.027
				KVPEVSTPTLVEVSR		B7WNR0_HUMAN	0.04	0.037
				SLGFCDTTNK		C1QA_HUMAN	0.025	0.021
				VPGLYYFTYHASSR		C1QB_HUMAN	0.031	0.025
				GYLLVGQAK		C4BPA_HUMAN	0.022	0.014
				CPNPPVQENFDVNK		C9JF17_HUMAN	0.031	0.02
				NLLTSNNLDVK		C9JF17_HUMAN	0.033	0.025
				NPNLPPETVDSLK		C9JF17_HUMAN	0.038	0.024
				DLGEENFK		C9JKR2_HUMAN	0.019	0.015
				ADRDQYELLCLDNTR		C9JVG0_HUMAN	0.029	0.018
				VYAYYNLEESCTR		CO3_HUMAN	0.036	0.027
				QKPDGVFQEDAPVLHQEMLGGLR		CO3_HUMAN	0.027	0.024
				LSSGLVTAALYGR		F8W1Q3_HUMAN	0.027	0.02
				GNLLQCLCTGNGR		FINC_HUMAN	0.029	0.028
				HTSVQTTSSGSGPFTDVR		FINC_HUMAN	0.034	0.03
				LYLYTLNDNAR		FINC_HUMAN	0.032	0.029
				RPGGEPSPEGTTGQSYNQYSQR		FINC_HUMAN	0.028	0.026
				SYTLTGLQPGTDYK		FINC_HUMAN	0.034	0.027
				TFYSCTTEGR		FINC_HUMAN	0.045	0.036
				WCGTTQNYDADQK		FINC_HUMAN	0.027	0.027
				GEWTCLAYSQLR		FINC_HUMAN	0.032	0.02
				ELLSERWKNFPSPVDAAFR		HEMO_HUMAN	0.028	0.023
				FDPVRGEVPPR		HEMO_HUMAN	0.013	0.013
				GGYTLVSGYPK		HEMO_HUMAN	0.028	0.02
				KYWNDCEPPDSR		HRG_HUMAN	0.014	0.012
				VDDALQSGNSQESVTEQDSK		IGKC_HUMAN	0.017	0.013
				ANGTNQYELLCLDDTR		J3KN47_HUMAN	0.02	0.011
				VLTPDAFVCR		KLKB1_HUMAN	0.018	0.017
				QVVAGLNFR		KNG1_HUMAN	0.031	0.031
				VTLTCQASQDLR		KV117_HUMAN	0.016	0.013
				NYLAWYQQK		KV401_HUMAN	0.015	0.011
				AVDTWSWGER		LG3BP_HUMAN	0.036	0.031
				NTLLLYLDK		M0QYC8_HUMAN	0.041	0.029
				VSHSEDDCLAFK		M0QYC8_HUMAN	0.018	0.016
				LTTGDACVSTSCELASALSHLDASHLTENLPK		PDZD2_HUMAN	0.028	0.02
				LSGRATEK		RIMB1_HUMAN	0.013	0.013
				VGEYSLYLGR		SAMP_HUMAN	0.024	0.021
				AYSLFSYNTQGR		SAMP_HUMAN	0.027	0.016
				QGYFVEAQPK		SAMP_HUMAN	0.037	0.021
				LVLGQEQDSYGGKFDR		SAMP_HUMAN	0.028	0.027
				ETAASLLQAGYK		THRB_HUMAN	0.028	0.028
				ELLESYLDGR		THRB_HUMAN	0.025	0.021
				SGLECQLWR		THRB_HUMAN	0.016	0.016
				ADTCPEAPTDECKVPGK		TRFE_HUMAN	0.029	0.027
				EGYYGYTGAFR		TRFE_HUMAN	0.025	0.021
				LECVSAETTEDCLAK		TRFE_HUMAN	0.017	0.013
				LKCDEWSVNSVGK		TRFE_HUMAN	0.015	0.013
				SASDLTWDNLK		TRFE_HUMAN	0.027	0.022
				TVLEVDER		ZPI_HUMAN	0.019	0.015
				KMPACCEKPLLEK	KLKECCEKPLLEK	ALBU_HUMAN	0.061	0.023
				AATALKEDGGAR	ALKENGGAR	APOA1_HUMAN	0.019	0.019
				PDALVEVLK	DALVEVL	B5ME80_HUMAN	0.04	0.028
				GQGTQFSALEVDETYVPK	FSALEVDETYVPK	B7WNR0_HUMAN	0.02	0.018
				QSYLDCLR	KASYLDCLR	C9JB55_HUMAN	0.036	0.032
				PETLFENLANK	TLFENLANK	C9JVG0_HUMAN	0.033	0.028
				AANMLLELCTR	MLLELCTR	CO3_HUMAN	0.02	0.015
				LSWCPYELLCLDNTR	CRFELLCLD	E7EX04_HUMAN	0.035	0.023
				VCCAVSEHEATK	CAVSEHEATK	F8WC57_HUMAN	0.026	0.026
				GYYCFAGGNQFLR	YYCFQGNQFLR	HEMO_HUMAN	0.023	0.018
				GGYTLVSGYGPK	GGYTLVSGYPK	HEMO_HUMAN	0.022	0.014
				VEDTALYYCAR	ZBTALYYCAR	HV318_HUMAN	0.033	0.025
				LVESGGGLVKPGGSLR	DVQLVESGGGLVKPGGSLR	HV319_HUMAN	0.018	0.009
				PALEDLR	GKPTLEDL	HYALP_HUMAN	0.019	0.017
				STSGGTAALGLQMK	STSGGTAALG	IGHG1_HUMAN	0.027	0.027
				VSGGNKLPAPLEK	VSNKGLPAPLEK	IGHG2_HUMAN	0.053	0.019
				KGPVDEYKDCHLAQVPSHTVVAR	PVDEYKDCHLAQVPSHTVVAR	J3KN47_HUMAN	0.037	0.036
				SATVCSGLNSDAEPDNKQGYYGYTGAFR	SGLNLCEPNNKEGYYGYTGAFR	J3KN47_HUMAN	0.021	0.017
				MMASSLLEACTFR	SSLLEACTFR	J3KN47_HUMAN	0.028	0.027
				AAALQEYANCHLAR	EEYANCHLAR	J3KN47_HUMAN	0.026	0.026
				APCGMVAETTEDCLAK	AETTEDCLAK	J3KN47_HUMAN	0.029	0.026
				GLMDGEADAMGSLDGGFVYLAGK	LMNGEADAMSLDGGFVYLAGK	J3KN47_HUMAN	0.036	0.02
				AAFMGSSLLEACTFR	SSLLEACTFR	J3KN47_HUMAN	0.043	0.022
				GDGAGDVAFVK	CLKDGAGDVAFVK	J3KN47_HUMAN	0.031	0.026
				GTQLFRDDTVCLAK	LFRDDTVCLAK	J3KN47_HUMAN	0.024	0.023
				VAECVSAETTEDCLAK	ECVSAETTEDCLAK	J3KN47_HUMAN	0.037	0.03
				VAKCDEWSVNSVGK	KCDEWSVNSVGK	J3KN47_HUMAN	0.033	0.031
				KPVMEYANCHLAR	KPVEEYANCHLAR	J3KN47_HUMAN	0.025	0.017
				GTAQMGTQSPSSLSASVGDR	QMTQSPSSLSASVGDR	KV101_HUMAN	0.024	0.015
				SAASPNPTSNSSSLSASVGDR	TQSPSSLSASVGDR	KV101_HUMAN	0.027	0.025
				GWGGLAEQTSGLLYGGK	GGLAERSGLLYAG	MPP4_HUMAN	0.014	0.013
				GERDQMFLLCLDNTR	QMLCLDNSR	MTL5_HUMAN	0.045	0.027
				KGASYLDCLR	KGADYMDCL	Q5T2B4_HUMAN	0.027	0.021
				QVNEKDYELLCLDGTR	LNEKDYELLCLDGTRK	TRFE_HUMAN	0.017	0.012
				WTCPEAPTDECKPVK	TCPEAPTDECKPVK	TRFE_HUMAN	0.034	0.019
				QVDEKDYELLCLDGTR	LNEKDYELLCLDGTR	TRFE_HUMAN	0.035	0.026
				KGMVALVELVK	GMVALVQL	VWA9_HUMAN	0.035	0.034
