# Supplementary material for: SpotLight Proteomics: uncovering the hidden blood proteome improves diagnostic power of proteomics
Source: Sci Rep. 2017 Feb 7;7:41929. doi: 10.1038/srep41929 (PMC5294601; doi:10.1038/srep41929)
Supplement: Supplementary Table 4 [file srep41929-s4.xls]

## Sheet: Table 4
Supplementary Table 4. Statistically significant proteins and peptides (after Bonferroni-correction) in the AD vs DLB cohorts and the AD vs [DLB+PD] cohorts, respectively. Mean and standard deviations are given in ppm (total relative abundance in each domain = 1,000,000).
Domain	Protein	Peptide	ID/origin	Peptides	De Novo	DLB	PD	AD	DLB vs AD		[DLB+PD] vs AD
						mean +/ std	mean +/ std	mean +/ std	p-value	corrected	p-value	BF corrected
Melon Gel	Properdin	-	PROP_HUMAN	6	-	983±665	1065±454	1629±663	1.9e-07	0.00094	4e-08	0.0002
		RPCLHVPACKDPEEEEL		1	no	23±25	31±22	53±35	3.2e-08	0.00016	2e-08	0.0001
		LCTPLLPK		1	no	155±108	155±74	256±106	3.9e-07	0.0019	5.2e-08	0.00026
		TCNHPVPQHGGPFCAGDATR		1	no	51±41	50±27	91±44	7.4e-07	0.0036	8.1e-08	0.0004
		HCYSLQHCPLK		1	no	31±37	48±26	67±43	2.4e-06	0.012	2.7e-06	0.013
	Plasma kallikrein	-	KLKB1_HUMAN	27	-	5869±2789	5900±1939	8043±2101	1.1e-05	0.052	9.7e-07	0.0048
		GELQNLLQK		1	no	143±104	162±67	231±84	1.7e-07	0.00085	6.1e-08	0.0003
		LVGLTSWGEGCAR		1	no	639±335	646±243	937±295	2.5e-07	0.0012	3.8e-08	0.00019
		NVCLLK		1	no	332±153	328±108	480±154	2.7e-07	0.0013	3e-08	0.00015
		TSESGTPSSSTPQENTLSGYSLLTCK		1	no	190±106	204±71	280±95	1.1e-06	0.0054	3.2e-07	0.0016
		LCNTGDNSVCTTK		1	no	33±67	153±72	128±157	1.2e-06	0.0061	0.00013	0.47
		VLTPDAFVCR		1	no	671±318	691±244	923±261	1.4e-06	0.0069	3.7e-07	0.0018
		VNLPLVTNEECQK		1	no	406±241	451±174	596±208	2.9e-06	0.014	1.4e-06	0.0069
		GVNVCQETCTK		1	no	212±140	264±95	331±141	5.1e-06	0.025	4.9e-06	0.024
		FGCFLK	C9JCT1_HUMAN	1	no	497±235	516±180	735±219	2e-08	9.7e-05	3e-09	1.5e-05
		DSVTGTLPK		1	no	416±217	418±165	596±187	8.6e-07	0.0042	1.6e-07	0.00077
		TLCTYHPGG	H0YAC1_HUMAN	1	yes	10±22	48±27	35±41	4.2e-06	0.021	0.00071	0.97
		GFAEVMDWLLEK		1	yes	299±211	343±180	583±197	6.3e-13	3.1e-09	7.8e-14	3.9e-10
		SWLFSFFAPASSLNDPDKR	C9IYG8_HUMAN	1	yes	10±17	12±13	34±33	3.1e-08	0.00015	1.4e-08	6.7e-05
		SWLFSFFAPASSLNDPDK		1	yes	133±99	177±75	237±111	2.5e-07	0.0012	2.3e-07	0.0011
	Complement C1q subcomponent subunit B	-	C1QB_HUMAN	2	-	461±265	472±292	808±558	1.3e-06	0.0063	7.9e-07	0.0039
		VPGLYYFTYHASSR		1	no	61±39	54±33	104±55	3.8e-07	0.0019	3.4e-08	0.00017
	Hemopexin	DRELLSER	HEMO_HUMAN	1	yes	3874±2508	3±8	1708±2025	1.3e-07	0.00065	0.00035	0.83
		SGAQATWTELPWPHEK		1	yes	158±98	108±80	81±44	3.7e-06	0.018	3.4e-06	0.016
	Serotransferrin	SLDTGEADAMSLDGGFVYLAGK	J3KN47_HUMAN	1	yes	179±77	250±84	260±68	3.2e-09	1.6e-05	1.1e-07	0.00055
	*Protein p=5.0E-3	MVCVSAETTMDCLAK		1	yes	188±115	168±67	288±97	1.9e-07	0.00093	8.7e-09	4.3e-05
		KPVEEYANYRAR		1	yes	8±14	15±19	25±26	1.5e-06	0.0075	4.1e-06	0.02
		TAMVNLPMGLLYNK		1	yes	78±41	124±63	117±54	4.1e-06	0.02	0.00033	0.8
	Plasminogen	RAPWCHTTNSQVR	PLMN_HUMAN	1	no	13±33	63±30	55±65	8.7e-07	0.0043	6.7e-05	0.28
	SH3 and multiple ankyrin repeat domains protein 3	QTGPTAGWNLPGPVSVGFK	F2Z3L0_HUMAN	1	yes	20±21	38±17	43±23	9.5e-08	0.00047	6.5e-07	0.0032
	Isoform 7 of Semaphorin-6D	GTAGWNLDSPRLYGGK	SEM6D_HUMAN	1	yes	73±46	82±40	108±37	4e-06	0.02	2.7e-06	0.013
	39S ribosomal protein L48, mitochondrial	GDGVAEQYADSYAQYCNPR	F5H702_HUMAN	1	yes	90±81	111±63	196±70	3e-13	1.5e-09	4.9e-14	2.4e-10
	Ras GTPase-activating protein 3	GDGVEAMNEQAHAQYCNPR	F8W6X8_HUMAN	1	yes	18±21	29±17	53±25	5.8e-14	2.9e-10	2.1e-14	1.1e-10
	1-phosphatidylinositol 3-phosphate 5-kinase	DSGFQGMNGALR	E9PDH4_HUMAN	1	yes	1192±934	1477±597	1925±795	2.7e-06	0.013	2.2e-06	0.011
	Isoform 3 of Protocadherin alpha-6	PGSVFPLADVGGK	PCDA6_HUMAN	1	yes	17±29	15±19	50±53	3.8e-06	0.019	9.9e-07	0.0049
	Isoform 3 of E3 ubiquitin-protein ligase RNF180	SASDHTDADNLK	RN180_HUMAN	1	yes	596±218	465±187	785±197	6.6e-07	0.0033	8e-09	4e-05
	Isoform 2 of Signal peptide, CUB and EGF-like domain-containing protein 3	CDHMCPNSVGK	SCUB3_HUMAN	1	yes	47±28	53±24	72±26	3.7e-07	0.0018	1.9e-07	0.00092
	Isoform 3 of Zinc finger protein 644	MSSLYLTAGAPTR	ZN644_HUMAN	1	yes	46±32	43±35	92±86	7.5e-06	0.036	4.4e-06	0.022
	Beta-2-glycoprotein	EHSSLAFAMK	J3KS17_HUMAN	1	yes	76±32	82±24	110±54	4.8e-06	0.024	2.4e-06	0.012
	Kappa variable chain	QTSPGPSASNSSSLSASVGDR	KV101_HUMAN	1	no	156±90	174±83	234±84	1.3e-06	0.0065	7.1e-07	0.0035
		SSQSVLYSSNNK	KV401_HUMAN	1	no	42±54	154±33	100±94	5.7e-06	0.028	0.0023	1
		SAADLNMASPSSLSASVGDR	KV101_HUMAN	1	yes	92±65	119±58	174±66	6.2e-11	3.1e-07	3.7e-11	1.8e-07
		LESGVPSR	KV102_HUMAN	1	yes	35±78	124±102	125±151	6.2e-06	0.03	0.00014	0.5
		GTADLQSANGESLSASVGDR	KV114_HUMAN	1	yes	2604±1578	3474±1444	3909±1393	1.4e-06	0.0067	4.8e-06	0.023
		PVTLGQTPESLNSVTLGQPASLSCR	KV206_HUMAN	1	yes	166±116	256±137	286±181	4e-06	0.019	3.1e-05	0.14
	Lambda variable chain	QSVLTQPPSASGTPGQR	LV101_HUMAN	1	no	83±65	99±38	151±96	1.3e-06	0.0066	6.1e-07	0.003
	Heavy variable chain	NTLYLQMGNSLR	HV311_HUMAN	1	yes	231±154	286±125	447±192	3.8e-10	1.9e-06	1.1e-10	5.2e-07
	Heavy conserved chain	DTSGGTAALGCLVK	IGHG1_HUMAN	1	yes	122±39	124±73	204±95	1.3e-06	0.0065	2.5e-07	0.0013
		SSGGCHALGCLVK		1	yes	242±140	286±180	376±198	7.6e-06	0.037	1.3e-05	0.061
		VSGGNKLPAPLEK	IGHG2_HUMAN	1	yes	132±67	213±81	328±221	7.1e-13	3.5e-09	1.3e-11	6.4e-08
	Kappa conserved chain	VYAPAETHQGLSSPVTK	IGKC_HUMAN	1	yes	404±157	277±157	578±244	1e-06	0.0051	2.8e-08	0.00014
		VYMCYPHQGLSSPVTK		1	yes	256±146	293±222	401±202	3.1e-06	0.015	2e-05	0.093
Proteome	Transthyretin	-	TTHY_HUMAN	8	-	8191±1514	8012±1889	5603±2649	9.9e-12	4.9e-08	4.7e-12	2.3e-08
		ALGLSPFHEHAEVVFTANDSGPR		1	no	496±121	360±108	304±137	1.2e-13	5.9e-10	3e-12	1.5e-08
		GSPALNVAVHVFR		1	no	1056±206	1029±357	704±358	8.4e-12	4.2e-08	1.9e-11	9.2e-08
		KAADDTWEPFASGK		1	no	209±49	246±60	146±70	5.1e-09	2.5e-05	1.1e-10	5.6e-07
		AADDTWEPFASGK		1	no	428±81	481±111	325±165	1.6e-06	0.0078	2.1e-07	0.001
	Serum amyloid P-component		SAMP_HUMAN	6	-	99±56	66±22	167±62	1.9e-09	9.5e-06	6.1e-12	3e-08
		AYSLFSYNTQGR		1	no	5±4	4±2	9±5	3.2e-06	0.016	2.2e-08	0.00011
		LVLGQEQDSYGGK		1	no	7±5	4±4	12±8	5.4e-06	0.026	3.1e-07	0.0015
	Apolipoprotein D	-	C9JF17_HUMAN	5	-	1358±499	1513±260	1793±494	2.2e-06	0.011	1.4e-06	0.0067
		NPNLPPETVDSLK		1	no	143±59	153±31	192±59	5.4e-06	0.026	2e-06	0.0096
	Multiple PDZ domain protein	-	B7ZB24_HUMAN	2	-	542±273	430±176	323±239	2.4e-06	0.012	3.2e-06	0.016
	Serotransferrin	CSTSSLLEACTFR	J3KN47_HUMAN	1	no	592±90	785±110	708±169	3.1e-07	0.0015	0.00034	0.81
	*protein: p=5.3E-3	AAFMGSSLLEACTFR		1	yes	0.05±0.31	nd	3±4	2.5e-12	1.2e-08	2.1e-12	1.1e-08
		AAALQEYANCHLAR		1	yes	6±7	1±2	13±11	6.8e-06	0.033	1.3e-07	0.00065
		QVDEKDYELLCLDGTR	TRFE_HUMAN	1	yes	31±11	27±7	45±16	4.7e-09	2.3e-05	1.3e-10	6.6e-07
		WTCPEAPTDECKPVK		1	yes	1±1	1±1	3±4	4.5e-06	0.022	5.7e-07	0.0028
	Serum albumin	KVPEVSTPTLVEVSR	B7WNR0_HUMAN	1	no	2200±773	1354±282	3046±1031	2.2e-07	0.0011	6.1e-10	3e-06
		ADDKEMMFAEEGKK	D6RHD5_HUMAN	1	yes	182±49	94±53	134±75	7.8e-06	0.038	0.0038	1
		GTAELRDEGK		1	yes	1430±448	845±288	1844±514	5.6e-06	0.028	1.1e-08	5.5e-05
		KMPACCEKPLLEK	ALBU_HUMAN	1	yes	54±25	31±4	89±24	3.7e-13	1.8e-09	6.6e-17	5.5e-13
	Complement C1q subcomponent subunit B	VPGLYYFTYHASSR	C1QB_HUMAN	1	no	6.4±4.3	3.9±2.5	12±10	5.6e-06	0.0272	7.15e-07	0.00353
		LEQGENVFLQATDK		1	no	6.7±6.8	4.5±4.4	15±14	8.9e-06	0.0432	1.54e-06	0.00756
	Isoform 9 of Fibronectin	TFYSCTTEGR	FINC_HUMAN	1	no	31±14	39±9	49±20	8.9e-09	4.4e-05	1e-08	4.9e-05
	*protein: p=1.9E-3	QDGHLWCSTTSNYEQDQK		1	no	5±7	18±5	13±11	1.3e-06	0.0062	0.00059	0.95
		LSCTLANR		1	no	40±14	40±9	54±20	3.3e-06	0.016	5.6e-07	0.0028
	Hemopexin	GGYTLVSGYPK	HEMO_HUMAN	1	no	474±127	386±44	622±212	6.6e-07	0.0033	1.3e-08	6.5e-05
		LLHNGPLYCYSDVEK		1	yes	28±13	16±15	14±13	4.9e-09	2.4e-05	1.6e-07	0.0008
		CYSDVEK		1	yes	13±6	9±4	7±5	1.9e-08	9.2e-05	6.4e-08	0.00031
	Complement C3	VYAYYNLEESCTR	CO3_HUMAN	1	no	165±37	148±34	209±59	2.3e-07	0.0011	1.3e-08	6.4e-05
		QKPDGVFQEDAPVLHQEMLGGLR		1	no	59±30	84±26	90±41	1.2e-06	0.006	9.1e-06	0.044
		NTLLLYLDK	M0QYC8_HUMAN	1	no	516±91	487±96	611±116	2.5e-06	0.012	1.6e-07	0.00081
		QLANGVDR		1	no	173±59	116±21	120±66	6.3e-06	0.031	6e-05	0.26
	Ceruloplasmin	AETGDKVYVHLK	CERU_HUMAN	1	no	100±35	98±72	72±31	2.8e-06	0.014	4.9e-05	0.22
		KAEEEHLGLLGPQLHADVGDKVK		1	no	96±36	84±56	69±30	5.7e-06	0.028	9.4e-05	0.37
	Isoform 3 of Alpha-1-antitrypsin	KLYHSEAFTVNFGDTEEAKK	A1AT_HUMAN	1	no	119±39	115±40	88±24	4.4e-06	0.021	9.4e-07	0.0047
	*protein: p=1.4E-2	FLEDVKK		1	no	1132±308	944±419	887±279	4.4e-06	0.022	3.3e-05	0.15
	Apolipoprotein B-100	HLQNLDLQHLAGK	APOB_HUMAN	1	no	75±26	65±16	51±23	5.3e-08	0.00026	4.5e-08	0.00022
		KSLSAALEHK		1	no	25±12	11±2	15±9	8.2e-07	0.0041	2.7e-05	0.12
	Apolipoprotein B-48	DDKHEQDMVNGLMLSVEK	A8MUN2_HUMAN	1	no	1.0±1.7	4.7±3.5	3.5±3.3	2.8e-08	0.00014	0.00012	0.44
	Apolipoprotein A-I	DLATVYVDVLKDSGR	APOA1_HUMAN	1	no	0.9±1.6	1.5±1.8	3.3±4.6	9.7e-06	0.047	1.6e-05	0.077
	Isoform 2 of Complement factor B	VASYGVKPR	CFAB_HUMAN	1	no	162±57	75±15	114±59	8.9e-06	0.043	0.00092	0.99
	Vitamin D-binding protein	DVCDPGNTK	D6RF35_HUMAN	1	no	129±56	74±12	80±57	3.2e-06	0.016	3.9e-05	0.18
	Isoform 3 of Gelsolin	SEDCFLLDHGK	GELS_HUMAN	1	no	33±12	34±5	22±8	9.2e-07	0.0045	1.3e-08	6.5e-05
	Pigment epithelium-derived factor	YGLDSDLSCK	PEDF_HUMAN	1	no	15±4	13±3	12±3	6.4e-06	0.031	2.1e-05	0.1
	Double-stranded RNA-specific editase 1	QEPGSNEELKEFAAGYNVKFDMFSK	C9JUP4_HUMAN	1	no	3.7±3.3	7.4±2.7	7.3±6.2	8.1e-06	0.039	0.00013	0.48
	Galectin-3-binding protein	AVDTWSWGER	LG3BP_HUMAN	1	no	7±4	4±3	11±4	1e-05	0.049	1.9e-07	0.00092
	*Protein: 3.04E-4
	Sulfatase-modifying factor 2	SVGNTPNSVSLGFADENPFAQQLK	J3KQJ1_HUMAN	1	yes	22±6	17±11	16±7	1.8e-06	0.0091	2.4e-05	0.11
	Isoform 5 of Poly [ADP-ribose] polymerase 14	TDNAHVPSLFGGK	PAR14_HUMAN	1	yes	9±2	10±3	7±3	1.1e-06	0.0052	3.1e-07	0.0015
	Isoform 3 of Tesmin	GERDQMFLLCLDNTR	MTL5_HUMAN	1	yes	9±7	4±4	16±7	1.6e-07	0.0008	6.5e-10	3.2e-06
	Lambda conserved hain	GQPKAAPSVTLFPPSSEELQANK	LAC3_HUMAN	1	no	143±55	152±47	76±74	1.1e-08	5.5e-05	6e-10	3e-06
	Isoform 3 of Protocadherin alpha-6	PGSVFPLADVGGK	PCDA6_HUMAN	1	yes	2±2	5±7	12±13	6.4e-05	0.27	5.7e-06	0.028
