# Supplementary material for: SpotLight Proteomics: uncovering the hidden blood proteome improves diagnostic power of proteomics
Source: Sci Rep. 2017 Feb 7;7:41929. doi: 10.1038/srep41929 (PMC5294601; doi:10.1038/srep41929)
Supplement: Supplementary Table 6 [file srep41929-s5.xls]

## Sheet: Table 6
Supplementary Table 6. Individual information of Group A and Group B patients and samples.
	ID	LC-MS/MS run order (IgGomics)	LC-MS/MS run order (Proteomics)	Age	Gender	Type	Base Line_MMSE	Annual decline in MMSE	Apolipoprotein Genotype
Group A	24	151	82	71	Female	AD	21	3	E2-E3
	34	140	2	76	Female	AD	27	0.8	E3-E3
	39	44	67	70	Female	AD	27	3.2	E3-E3
	40	133	39	81	Female	AD	24	3.6	E3-E3
	42	131	180	79	Female	AD	27	4.7	E3-E3
	43	49	58	73	Female	AD	26	6.5	E3-E3
	47	53	109	79	Female	AD	24	-0.7	E3-E4
	51	58	142	74	Female	AD	25	0.4	E3-E4
	55	62	91	80	Female	AD	21	1.6	E3-E4
	62	108	112	76	Female	AD	23	3.6	E3-E4
	65	74	20	78	Female	AD	25	4.2	E3-E4
	77	87	126	73	Female	AD	28	5.6	E4-E4
	87	98	81	77	Male	AD	24	2.6	E2-E4
	88	79	100	79	Male	AD	25	-0.6	E3-E3
	89	101	121	80	Male	AD	24	0.8	E3-E3
	90	77	22	67	Male	AD	23	1	E3-E3
	91	103	54	70	Male	AD	22	2.3	E3-E3
	92	75	139	75	Male	AD	23	3.6	E3-E3
	93	105	97	85	Male	AD	29	5	E3-E3
	95	107	119	80	Male	AD	25	0.8	E3-E4
	101	114	95	80	Male	AD	22	5.7	E3-E4
	102	63	140	71	Male	AD	26	7	E3-E4
	103	116	40	68	Male	AD	25	3.6	E4-E4
	105	119	129	73	Male	AD	26	5	E4-E4
	108	57	98	81	Female	DLB	24	3	E2-E2
	110	54	14	80	Female	DLB	28	3.3	E2-E4
	111	125	13	83	Female	DLB	20	-1.7	E3-E3
	112	52	113	80	Female	DLB	25	-0.3	E3-E3
	113	128	70	76	Female	DLB	25	0.6	E3-E3
	114	50	138	75	Female	DLB	28	2.3	E3-E3
	115	130	152	79	Female	DLB	28	3.3	E3-E3
	116	48	147	77	Female	DLB	22	4.5	E3-E3
	117	132	118	79	Female	DLB	22	1	E3-E4
	120	43	60	84	Female	DLB	22	3.5	E3-E4
	121	137	50	73	Female	DLB	20	9	E3-E4
	123	139	41	69	Female	DLB	26	7	E4-E4
	124	39	9	75	Male	DLB	20	-0.5	E2-E3
	126	36	38	76	Male	DLB	22	-2.5	E3-E3
	127	143	53	70	Male	DLB	26	0.8	E3-E3
	128	34	11	77	Male	DLB	28	1	E3-E3
	130	32	99	72	Male	DLB	27	3.3	E3-E3
	132	30	12	73	Male	DLB	25	6	E3-E3
	133	150	137	76	Male	DLB	26	8	E3-E3
	135	152	34	71	Male	DLB	23	2.5	E3-E4
	137	155	3	80	Male	DLB	26	3.5	E3-E4
	138	23	150	79	Male	DLB	19	3.7	E3-E4
	141	159	48	72	Male	DLB	25	8	E3-E4
	145	164	107	76	Male	DLB	21	10.5	E3-E4
Group B	1	2	56	85	Female	AD	22	1	E3-E3
	3	4	27	83	Female	AD	21	0	E3-E4
	4	174	134	85	Female	AD	23	2	E3-E4
	5	6	92	84	Female	AD	22	2	E3-E4
	6	171	43	77	Female	AD	25	2.6	E3-E4
	7	8	123	79	Female	AD	25	3.8	E3-E4
	8	169	133	59	Female	AD	24	8	E3-E4
	9	11	116	69	Female	AD	23	4.6	-
	25	29	127	78	Female	AD	26	0.8	E2-E4
	26	149	46	72	Female	AD	23	1	E2-E4
	27	31	45	72	Female	AD	26	3.3	E2-E4
	28	147	68	83	Female	AD	24	-3	E3-E3
	29	33	85	82	Female	AD	21	-3	E3-E3
	30	144	117	86	Female	AD	23	-1	E3-E3
	31	35	131	89	Female	AD	22	-1	E3-E3
	32	142	64	83	Female	AD	22	-1	E3-E3
	33	38	80	82	Female	AD	22	-0.3	E3-E3
	35	40	66	83	Female	AD	23	2	E3-E3
	36	138	83	84	Female	AD	26	2.6	E3-E3
	38	135	4	81	Female	AD	24	3	E3-E3
	41	47	78	67	Female	AD	20	4.5	E3-E3
	44	129	156	82	Female	AD	29	8.5	E3-E3
	45	51	42	84	Female	AD	22	0.3	E3-E3
	46	126	29	85	Female	AD	23	4	E3-E3
	48	124	8	70	Female	AD	22	-0.5	E3-E4
	49	56	90	78	Female	AD	24	0	E3-E4
	50	122	1	68	Female	AD	23	0.3	E3-E4
	52	120	89	78	Female	AD	25	1	E3-E4
	53	60	65	63	Female	AD	20	1.4	E3-E4
	54	117	21	80	Female	AD	20	1.5	E3-E4
	56	115	19	85	Female	AD	20	2	E3-E4
	57	65	72	80	Female	AD	25	2	E3-E4
	58	113	153	68	Female	AD	21	2.8	E3-E4
	59	67	108	74	Female	AD	23	3	E3-E4
	60	111	44	84	Female	AD	23	3.2	E3-E4
	61	69	10	70	Female	AD	26	3.4	E3-E4
	63	71	5	69	Female	AD	23	3.8	E3-E4
	64	106	16	71	Female	AD	20	4	E3-E4
	66	104	151	65	Female	AD	23	4.2	E3-E4
	67	76	157	82	Female	AD	23	5	E3-E4
	68	102	124	86	Female	AD	27	5.5	E3-E4
	69	78	143	71	Female	AD	28	5.6	E3-E4
	70	99	84	76	Female	AD	26	6.3	E3-E4
	71	80	176	80	Female	AD	26	6.3	E3-E4
	72	97	96	66	Female	AD	21	0.6	E4-E4
	73	83	120	69	Female	AD	22	0.8	E4-E4
	74	95	23	70	Female	AD	23	0.8	E4-E4
	75	85	47	63	Female	AD	22	2.8	E4-E4
	76	93	35	68	Female	AD	24	4.6	E4-E4
	78	90	61	71	Female	AD	27	6.8	E4-E4
	79	89	115	50	Female	AD	25	5	E4-E4
	80	88	122	80	Female	AD	24	-0.2	-
	81	92	149	79	Female	AD	24	0.4	-
	82	86	6	77	Female	AD	23	2.8	-
	83	94	86	74	Female	AD	22	3.3	-
	84	84	136	80	Female	AD	21	3.8	-
	85	96	177	63	Female	AD	27	4.4	-
	86	81	146	66	Female	AD	28	4.6	-
	10	167	135	66	Male	AD	21	-1.8	E3-E3
	11	13	37	64	Male	AD	24	-1	E3-E3
	13	15	7	72	Male	AD	26	3.3	E3-E3
	14	162	73	77	Male	AD	21	2	E3-E4
	15	17	128	74	Male	AD	21	1.6	E4-E4
	16	160	125	77	Male	AD	22	6.7	E4-E4
	17	20	15	64	Male	AD	24	-0.4	-
	99	112	111	52	Male	AD	26	4.8	E3-E4
	94	72	49	55	Male	AD	27	5.4	E3-E3
	96	70	79	73	Male	AD	24	1.6	E3-E4
	97	110	105	60	Male	AD	23	4	E3-E4
	100	66	18	82	Male	AD	24	5	E3-E4
	104	61	62	66	Male	AD	23	4	E4-E4
	106	59	52	83	Male	AD	21	-1	-
	107	121	110	67	Male	AD	21	3.2	-
	2	176	76	73	Female	DLB	27	5.5	E3-E3
	109	123	36	92	Female	DLB	22	0	E2-E3
	118	45	26	84	Female	DLB	18	3	E3-E4
	119	134	88	86	Female	DLB	20	3.2	E3-E4
	122	41	144	84	Female	DLB	28	6	E4-E4
	18	158	57	87	Female	DLB	24	0.3	E2-E3
	19	22	104	82	Female	DLB	21	0.5	E3-E4
	20	156	63	75	Female	DLB	17	0.7	E3-E4
	125	141	141	59	Male	DLB	23	-1.5	E2-E4
	129	146	106	69	Male	DLB	22	2.5	E3-E3
	131	148	101	86	Male	DLB	21	3.5	E3-E3
	134	27	59	70	Male	DLB	17	-3.3	E3-E4
	136	25	74	68	Male	DLB	25	3	E3-E4
	139	157	69	66	Male	DLB	16	3.8	E3-E4
	140	21	75	69	Male	DLB	25	4	E3-E4
	142	18	94	69	Male	DLB	19	8	E3-E4
	143	161	148	68	Male	DLB	29	8.7	E3-E4
	144	16	71	73	Male	DLB	18	9	E3-E4
	146	14	51	63	Male	DLB	29	3.5	E3-E4
	148	12	102	81	Male	DLB	25	-2	-
	21	24	132	80	Male	DLB	28	3.5	E3-E3
	22	153	93	80	Male	DLB	21	6.7	E3-E3
	23	26	33	73	Male	DLB	18	0.7	E3-E4
PD				69	Male	PD	24	3	E3-E4
				74	Male	PD	28	3	E3-E4
				78	Female	PD	26	3	-
				55	Female	PD	28	1	E3-E4
				78	Female	PD	24	2.33333	E3-E3
				69	Female	PD	28	-2	-
				70	Male	PD	25	-0.333333	E3-E3
				64	Male	PD	27	3	E3-E4
				71	Male	PD	23	1	-
