# Supplementary material for: SpotLight Proteomics: uncovering the hidden blood proteome improves diagnostic power of proteomics
Source: Sci Rep. 2017 Feb 7;7:41929. doi: 10.1038/srep41929 (PMC5294601; doi:10.1038/srep41929)
Supplement: Supplementary Table 7 [file srep41929-s6.xls]

## Sheet: blast.best.region
Supplementary Table 7. List of de Novo sequenced peptided obtained from the Melon Gel samples.
Columns descriptions are as follows:
DeNovo: the best de novo sequence generated based on MS/MS.
BlastHit: the best homolog sequence in the database matched by the de novo sequence
Identical: identity between the de novo sequence and the blast hit. Not identical (FALSE), Identical (TRUE)
BlastScore: sum of identical residuals, positive-scoring residuals and BitScore of the BLAST hit
DeNovoScore: de novo score reported by pNovo+
MZ: mass-to-charge ratio of the peptide precursor ion recorded in MS/MS.
Charge: charge state of the peptide precursor ion recorded in MS/MS
RT: Retention time information recorded in MS/MS.
IsotopeErr: correction of 13C isotopic error recorded in MS/MS
Source: ID of the LC-MS/MS experiment
ScanNr: scan number of the corresponding MS/MS spectrum
BlastProteinHit: protein sequence header (UniProt accession and ID) of the best BLAST hit
Desc: description of the BLAST matched protein
DeNovo	BlastHit	Identical	BlastScore	DeNovoScore	MZ	Charge	RT	IsotopeErr	Source	ScanNr	BlastProteinHit	Desc
AAMELSHGHER	AAADLSHGH	FALSE	38.1003	24.1847	418.194	3	943.49	1	20141222_173_153_az	1962	tr|K7EME3|K7EME3_HUMAN	Zinc finger protein 426 OS=Homo sapiens GN=ZNF426 PE=4 SV=1
AAAAEDSEHNSAR	AAAQDSEQESA	FALSE	43.2004	22.5886	443.865	3	1585.61	-1	20141222_132_117_az	3454	sp|P07202-5|PERT_HUMAN	Isoform 5 of Thyroid peroxidase OS=Homo sapiens GN=TPO
AACLLPGK	AACLLPG	FALSE	38	27.5906	415.232	2	1500.66	0	20141222_101_89_az	4146	sp|Q9NUP1|BL1S4_HUMAN	Biogenesis of lysosome-related organelles complex 1 subunit 4 OS=Homo sapiens GN=BLOC1S4 PE=1 SV=1
AACLLPGK	AACLLPG	FALSE	38	22.637	415.232	2	1502.11	0	20141222_103_91_az	4000	sp|Q9NUP1|BL1S4_HUMAN	Biogenesis of lysosome-related organelles complex 1 subunit 4 OS=Homo sapiens GN=BLOC1S4 PE=1 SV=1
AACLLPGK	AACLLPG	FALSE	38	20.4984	415.232	2	1407.23	0	20141222_112_99_az	3750	sp|Q9NUP1|BL1S4_HUMAN	Biogenesis of lysosome-related organelles complex 1 subunit 4 OS=Homo sapiens GN=BLOC1S4 PE=1 SV=1
AACLLPGK	AACLLPG	FALSE	38	21.2567	415.232	2	1433.17	0	20141222_121_107_az	3820	sp|Q9NUP1|BL1S4_HUMAN	Biogenesis of lysosome-related organelles complex 1 subunit 4 OS=Homo sapiens GN=BLOC1S4 PE=1 SV=1
AACLLPGK	AACLLPG	FALSE	38	22.7685	415.234	2	1489.6	0	20141222_122_50_az	3935	sp|Q9NUP1|BL1S4_HUMAN	Biogenesis of lysosome-related organelles complex 1 subunit 4 OS=Homo sapiens GN=BLOC1S4 PE=1 SV=1
AACLLPGK	AACLLPG	FALSE	38	26.0232	415.233	2	1626.5	0	20141222_14_146_az	4237	sp|Q9NUP1|BL1S4_HUMAN	Biogenesis of lysosome-related organelles complex 1 subunit 4 OS=Homo sapiens GN=BLOC1S4 PE=1 SV=1
AACLLPGK	AACLLPG	FALSE	38	26.5659	415.235	2	1894.67	0	20141222_150_133_az	4123	sp|Q9NUP1|BL1S4_HUMAN	Biogenesis of lysosome-related organelles complex 1 subunit 4 OS=Homo sapiens GN=BLOC1S4 PE=1 SV=1
AACLLPGK	AACLLPG	FALSE	38	29.9353	415.231	2	1857.14	0	20141222_161_143_az	4139	sp|Q9NUP1|BL1S4_HUMAN	Biogenesis of lysosome-related organelles complex 1 subunit 4 OS=Homo sapiens GN=BLOC1S4 PE=1 SV=1
AACLLPGK	AACLLPG	FALSE	38	21.4386	415.234	2	1575.03	0	20141222_175_155_az	4055	sp|Q9NUP1|BL1S4_HUMAN	Biogenesis of lysosome-related organelles complex 1 subunit 4 OS=Homo sapiens GN=BLOC1S4 PE=1 SV=1
AACLLPGK	AACLLPG	FALSE	38	27.3294	415.233	2	1574	0	20141222_176_02_az	4272	sp|Q9NUP1|BL1S4_HUMAN	Biogenesis of lysosome-related organelles complex 1 subunit 4 OS=Homo sapiens GN=BLOC1S4 PE=1 SV=1
AACLLPGK	AACLLPG	FALSE	38	20.9628	415.232	2	1566	0	20141222_179_MAD_az	4128	sp|Q9NUP1|BL1S4_HUMAN	Biogenesis of lysosome-related organelles complex 1 subunit 4 OS=Homo sapiens GN=BLOC1S4 PE=1 SV=1
AACLLPGK	AACLLPG	FALSE	38	22.9381	415.232	2	1547.49	0	20141222_181_MDLB_az	4188	sp|Q9NUP1|BL1S4_HUMAN	Biogenesis of lysosome-related organelles complex 1 subunit 4 OS=Homo sapiens GN=BLOC1S4 PE=1 SV=1
AACLLPGK	AACLLPG	FALSE	38	27.2428	415.232	2	1908.35	0	20141222_30_132_az	4279	sp|Q9NUP1|BL1S4_HUMAN	Biogenesis of lysosome-related organelles complex 1 subunit 4 OS=Homo sapiens GN=BLOC1S4 PE=1 SV=1
AACLLPGK	AACLLPG	FALSE	38	29.286	415.231	2	1976.73	0	20141222_34_128_az	4409	sp|Q9NUP1|BL1S4_HUMAN	Biogenesis of lysosome-related organelles complex 1 subunit 4 OS=Homo sapiens GN=BLOC1S4 PE=1 SV=1
AACLLPGK	AACLLPG	FALSE	38	26.0165	415.232	2	1937.65	0	20141222_52_112_az	4245	sp|Q9NUP1|BL1S4_HUMAN	Biogenesis of lysosome-related organelles complex 1 subunit 4 OS=Homo sapiens GN=BLOC1S4 PE=1 SV=1
AACLLPGK	AACLLPG	FALSE	38	21.5791	415.233	2	1670.11	0	20141222_85_75_az	4162	sp|Q9NUP1|BL1S4_HUMAN	Biogenesis of lysosome-related organelles complex 1 subunit 4 OS=Homo sapiens GN=BLOC1S4 PE=1 SV=1
AACLLPGK	AACLLPG	FALSE	38	23.1684	415.235	2	1604.11	0	20141222_93_76_az	4097	sp|Q9NUP1|BL1S4_HUMAN	Biogenesis of lysosome-related organelles complex 1 subunit 4 OS=Homo sapiens GN=BLOC1S4 PE=1 SV=1
AACLLPGK	AACLLPG	FALSE	38	24.2161	415.233	2	1589.14	0	20141222_96_85_az	4336	sp|Q9NUP1|BL1S4_HUMAN	Biogenesis of lysosome-related organelles complex 1 subunit 4 OS=Homo sapiens GN=BLOC1S4 PE=1 SV=1
AADTALYYCAR	AADTAMYYCAR	FALSE	55.1001	31.6477	637.794	2	2015.14	0	20141222_15_13_az	5649	sp|P01824|HV206_HUMAN	Ig heavy chain V-II region WAH OS=Homo sapiens PE=1 SV=1
AGDTAVYYCAR	AADTAVYYCAR	FALSE	55.4002	38.3206	623.777	2	1499.27	0	20141222_112_99_az	4076	sp|P06331|HV209_HUMAN	Ig heavy chain V-II region ARH-77 OS=Homo sapiens PE=4 SV=1
AGDTAVYYCVR	AADTAVYYCAR	FALSE	49.6004	37.3268	637.792	2	2315.57	0	20141222_33_29_az	5587	sp|P06331|HV209_HUMAN	Ig heavy chain V-II region ARH-77 OS=Homo sapiens PE=4 SV=1
LGAGDTAVYYCAR	AADTAVYYCAR	FALSE	54.6002	40.927	708.831	2	2261.66	0	20141222_169_08_az	6413	sp|P06331|HV209_HUMAN	Ig heavy chain V-II region ARH-77 OS=Homo sapiens PE=4 SV=1
AAEEVDWVR	AAEEVEW	FALSE	36.9997	27.2609	358.509	3	2701.64	1	20141222_80_71_az	7039	sp|Q6MZM0|HPHL1_HUMAN	Hephaestin-like protein 1 OS=Homo sapiens GN=HEPHL1 PE=2 SV=2
AASVRTQLSGCR	AAEVRKQLSG	FALSE	39.5	35.9922	436.229	3	1636.78	-1	20141222_26_23_az	3416	sp|Q96N67-4|DOCK7_HUMAN	Isoform 4 of Dedicator of cytokinesis protein 7 OS=Homo sapiens GN=DOCK7
AAFSWEEK	AAFSWEEK	TRUE	42.9	26.6008	484.228	2	2101.63	0	20141222_106_64_az	6112	sp|P02790|HEMO_HUMAN	Hemopexin OS=Homo sapiens GN=HPX PE=1 SV=2
AAFSWEEK	AAFSWEEK	TRUE	42.9	20.9171	484.229	2	2285.78	0	20141222_132_117_az	5907	sp|P02790|HEMO_HUMAN	Hemopexin OS=Homo sapiens GN=HPX PE=1 SV=2
AAFSWEEK	AAFSWEEK	TRUE	42.9	21.8442	484.229	2	2382.85	0	20141222_144_30_az	5900	sp|P02790|HEMO_HUMAN	Hemopexin OS=Homo sapiens GN=HPX PE=1 SV=2
AAFSWEEK	AAFSWEEK	TRUE	42.9	21.5969	484.229	2	2382.92	0	20141222_149_26_az	5849	sp|P02790|HEMO_HUMAN	Hemopexin OS=Homo sapiens GN=HPX PE=1 SV=2
AAFSWEEK	AAFSWEEK	TRUE	42.9	30.2676	484.227	2	2268.48	0	20141222_159_141_az	5794	sp|P02790|HEMO_HUMAN	Hemopexin OS=Homo sapiens GN=HPX PE=1 SV=2
AAFSWEEK	AAFSWEEK	TRUE	42.9	20.1203	484.229	2	2147.37	0	20141222_168_149_az	6029	sp|P02790|HEMO_HUMAN	Hemopexin OS=Homo sapiens GN=HPX PE=1 SV=2
AAFSWEEK	AAFSWEEK	TRUE	42.9	20.9899	484.228	2	2193.35	0	20141222_171_06_az	5860	sp|P02790|HEMO_HUMAN	Hemopexin OS=Homo sapiens GN=HPX PE=1 SV=2
AAFSWEEK	AAFSWEEK	TRUE	42.9	24.7436	484.228	2	2162.01	0	20141222_174_04_az	6220	sp|P02790|HEMO_HUMAN	Hemopexin OS=Homo sapiens GN=HPX PE=1 SV=2
AAFSWEEK	AAFSWEEK	TRUE	42.9	26.3566	484.226	2	2141.6	0	20141222_176_02_az	6287	sp|P02790|HEMO_HUMAN	Hemopexin OS=Homo sapiens GN=HPX PE=1 SV=2
AAFSWEEK	AAFSWEEK	TRUE	42.9	20.7302	484.228	2	2189.85	0	20141222_92_81_az	6231	sp|P02790|HEMO_HUMAN	Hemopexin OS=Homo sapiens GN=HPX PE=1 SV=2
GAAFTECCGAAADK	AAFTECC-QAADK	FALSE	51.9012	30.9977	714.801	2	1461.38	0	20141222_124_48_az	3485	tr|D6RHD5|D6RHD5_HUMAN	Serum albumin OS=Homo sapiens GN=ALB PE=4 SV=1
GAAFTECCAGAADK	AAFTECCQ-AADK	FALSE	51.9012	38.7663	714.794	2	1700.67	0	20141222_137_121_az	3522	tr|D6RHD5|D6RHD5_HUMAN	Serum albumin OS=Homo sapiens GN=ALB PE=4 SV=1
GAAFTECCAGAADK	AAFTECCQ-AADK	FALSE	51.9012	44.3185	714.796	2	1839.93	0	20141222_60_53_az	3771	tr|D6RHD5|D6RHD5_HUMAN	Serum albumin OS=Homo sapiens GN=ALB PE=4 SV=1
GAAFTECCAGAADK	AAFTECCQ-AADK	FALSE	51.9012	44.1266	714.795	2	1751.8	0	20141222_80_71_az	3677	tr|D6RHD5|D6RHD5_HUMAN	Serum albumin OS=Homo sapiens GN=ALB PE=4 SV=1
GAAFTECCAGAADK	AAFTECCQ-AADK	FALSE	51.9012	27.2478	714.797	2	1451.08	0	20141222_88_80_az	3483	tr|D6RHD5|D6RHD5_HUMAN	Serum albumin OS=Homo sapiens GN=ALB PE=4 SV=1
AAFTECCQAADKYK	AAFTECCQAADK	FALSE	50.1	29.9586	554.912	3	1916.85	0	20141222_30_132_az	4309	tr|D6RHD5|D6RHD5_HUMAN	Serum albumin OS=Homo sapiens GN=ALB PE=4 SV=1
AAFTECPNGADK	AAFTECCQAADK	FALSE	42.8	32.4206	640.78	2	1346.77	0	20141222_101_89_az	3602	tr|D6RHD5|D6RHD5_HUMAN	Serum albumin OS=Homo sapiens GN=ALB PE=4 SV=1
AAYNECCQAADK	AAFTECCQAADK	FALSE	44.5	32.6524	700.283	2	1836.57	1	20141222_34_128_az	3916	tr|D6RHD5|D6RHD5_HUMAN	Serum albumin OS=Homo sapiens GN=ALB PE=4 SV=1
GAAFTECCQAADK	AAFTECCQAADK	FALSE	50.5	28.4949	714.795	2	1357.45	0	20141222_02_1_az	3241	tr|D6RHD5|D6RHD5_HUMAN	Serum albumin OS=Homo sapiens GN=ALB PE=4 SV=1
GAAFTECCQAADK	AAFTECCQAADK	FALSE	50.5	29.3677	714.796	2	1381.62	0	20141222_03_156_az	3339	tr|D6RHD5|D6RHD5_HUMAN	Serum albumin OS=Homo sapiens GN=ALB PE=4 SV=1
GAAFTECCQAADK	AAFTECCQAADK	FALSE	50.5	33.7779	714.796	2	1458.37	0	20141222_04_3_az	3502	tr|D6RHD5|D6RHD5_HUMAN	Serum albumin OS=Homo sapiens GN=ALB PE=4 SV=1
GAAFTECCQAADK	AAFTECCQAADK	FALSE	50.5	42.3653	714.796	2	1512.91	0	20141222_05_154_az	3646	tr|D6RHD5|D6RHD5_HUMAN	Serum albumin OS=Homo sapiens GN=ALB PE=4 SV=1
GAAFTECCQAADK	AAFTECCQAADK	FALSE	50.5	29.3647	714.795	2	1567.22	0	20141222_08_7_az	3515	tr|D6RHD5|D6RHD5_HUMAN	Serum albumin OS=Homo sapiens GN=ALB PE=4 SV=1
GAAFTECCQAADK	AAFTECCQAADK	FALSE	50.5	25.4321	714.796	2	1300.73	0	20141222_103_91_az	3319	tr|D6RHD5|D6RHD5_HUMAN	Serum albumin OS=Homo sapiens GN=ALB PE=4 SV=1
GAAFTECCQAADK	AAFTECCQAADK	FALSE	50.5	24.8412	714.795	2	1469.32	0	20141222_11_9_az	3510	tr|D6RHD5|D6RHD5_HUMAN	Serum albumin OS=Homo sapiens GN=ALB PE=4 SV=1
GAAFTECCQAADK	AAFTECCQAADK	FALSE	50.5	31.0631	714.799	2	1176.03	0	20141222_120_52_az	2983	tr|D6RHD5|D6RHD5_HUMAN	Serum albumin OS=Homo sapiens GN=ALB PE=4 SV=1
GAAFTECCQAADK	AAFTECCQAADK	FALSE	50.5	35.4954	714.794	2	1589.35	0	20141222_132_117_az	3467	tr|D6RHD5|D6RHD5_HUMAN	Serum albumin OS=Homo sapiens GN=ALB PE=4 SV=1
GAAFTECCQAADK	AAFTECCQAADK	FALSE	50.5	31.5005	714.796	2	1412.03	0	20141222_13_11_az	3297	tr|D6RHD5|D6RHD5_HUMAN	Serum albumin OS=Homo sapiens GN=ALB PE=4 SV=1
GAAFTECCQAADK	AAFTECCQAADK	FALSE	50.5	22.9437	714.801	2	1738.68	0	20141222_141_125_az	3604	tr|D6RHD5|D6RHD5_HUMAN	Serum albumin OS=Homo sapiens GN=ALB PE=4 SV=1
GAAFTECCQAADK	AAFTECCQAADK	FALSE	50.5	25.9967	714.794	2	1746.98	0	20141222_147_28_az	3652	tr|D6RHD5|D6RHD5_HUMAN	Serum albumin OS=Homo sapiens GN=ALB PE=4 SV=1
GAAFTECCQAADK	AAFTECCQAADK	FALSE	50.5	57.0069	714.801	2	1730.7	0	20141222_150_133_az	3554	tr|D6RHD5|D6RHD5_HUMAN	Serum albumin OS=Homo sapiens GN=ALB PE=4 SV=1
GAAFTECCQAADK	AAFTECCQAADK	FALSE	50.5	40.6823	714.795	2	1713.23	0	20141222_151_24_az	3541	tr|D6RHD5|D6RHD5_HUMAN	Serum albumin OS=Homo sapiens GN=ALB PE=4 SV=1
GAAFTECCQAADK	AAFTECCQAADK	FALSE	50.5	33.9183	714.795	2	1706.31	0	20141222_152_135_az	3596	tr|D6RHD5|D6RHD5_HUMAN	Serum albumin OS=Homo sapiens GN=ALB PE=4 SV=1
GAAFTECCQAADK	AAFTECCQAADK	FALSE	50.5	41.057	714.796	2	1657.86	0	20141222_153_22_az	3489	tr|D6RHD5|D6RHD5_HUMAN	Serum albumin OS=Homo sapiens GN=ALB PE=4 SV=1
GAAFTECCQAADK	AAFTECCQAADK	FALSE	50.5	43.6716	714.794	2	1611.77	0	20141222_155_137_az	3445	tr|D6RHD5|D6RHD5_HUMAN	Serum albumin OS=Homo sapiens GN=ALB PE=4 SV=1
GAAFTECCQAADK	AAFTECCQAADK	FALSE	50.5	29.1753	714.795	2	1634.49	0	20141222_157_139_az	3469	tr|D6RHD5|D6RHD5_HUMAN	Serum albumin OS=Homo sapiens GN=ALB PE=4 SV=1
GAAFTECCQAADK	AAFTECCQAADK	FALSE	50.5	36.1294	714.795	2	1644.84	0	20141222_158_18_az	3520	tr|D6RHD5|D6RHD5_HUMAN	Serum albumin OS=Homo sapiens GN=ALB PE=4 SV=1
GAAFTECCQAADK	AAFTECCQAADK	FALSE	50.5	55.1986	714.796	2	1605.24	0	20141222_159_141_az	3439	tr|D6RHD5|D6RHD5_HUMAN	Serum albumin OS=Homo sapiens GN=ALB PE=4 SV=1
GAAFTECCQAADK	AAFTECCQAADK	FALSE	50.5	36.1902	714.796	2	1426.03	0	20141222_15_13_az	3581	tr|D6RHD5|D6RHD5_HUMAN	Serum albumin OS=Homo sapiens GN=ALB PE=4 SV=1
GAAFTECCQAADK	AAFTECCQAADK	FALSE	50.5	62.6595	714.795	2	1687.88	0	20141222_161_143_az	3549	tr|D6RHD5|D6RHD5_HUMAN	Serum albumin OS=Homo sapiens GN=ALB PE=4 SV=1
GAAFTECCQAADK	AAFTECCQAADK	FALSE	50.5	27.7177	714.794	2	1663.82	0	20141222_162_14_az	3534	tr|D6RHD5|D6RHD5_HUMAN	Serum albumin OS=Homo sapiens GN=ALB PE=4 SV=1
GAAFTECCQAADK	AAFTECCQAADK	FALSE	50.5	35.3271	714.795	2	1463.35	0	20141222_167_10_az	3492	tr|D6RHD5|D6RHD5_HUMAN	Serum albumin OS=Homo sapiens GN=ALB PE=4 SV=1
GAAFTECCQAADK	AAFTECCQAADK	FALSE	50.5	32.2566	714.797	2	1424.44	0	20141222_168_149_az	3481	tr|D6RHD5|D6RHD5_HUMAN	Serum albumin OS=Homo sapiens GN=ALB PE=4 SV=1
GAAFTECCQAADK	AAFTECCQAADK	FALSE	50.5	31.4645	714.795	2	1399.96	0	20141222_173_153_az	3487	tr|D6RHD5|D6RHD5_HUMAN	Serum albumin OS=Homo sapiens GN=ALB PE=4 SV=1
GAAFTECCQAADK	AAFTECCQAADK	FALSE	50.5	36.9922	714.796	2	1420.66	0	20141222_174_04_az	3588	tr|D6RHD5|D6RHD5_HUMAN	Serum albumin OS=Homo sapiens GN=ALB PE=4 SV=1
GAAFTECCQAADK	AAFTECCQAADK	FALSE	50.5	27.1144	714.797	2	1411.8	0	20141222_177_157_az	3494	tr|D6RHD5|D6RHD5_HUMAN	Serum albumin OS=Homo sapiens GN=ALB PE=4 SV=1
GAAFTECCQAADK	AAFTECCQAADK	FALSE	50.5	37.4565	714.796	2	1391.89	0	20141222_178_FAD_az	3500	tr|D6RHD5|D6RHD5_HUMAN	Serum albumin OS=Homo sapiens GN=ALB PE=4 SV=1
GAAFTECCQAADK	AAFTECCQAADK	FALSE	50.5	35.2215	714.797	2	1379.3	0	20141222_179_MAD_az	3474	tr|D6RHD5|D6RHD5_HUMAN	Serum albumin OS=Homo sapiens GN=ALB PE=4 SV=1
GAAFTECCQAADK	AAFTECCQAADK	FALSE	50.5	27.4013	714.793	2	1455.79	0	20141222_17_15_az	3490	tr|D6RHD5|D6RHD5_HUMAN	Serum albumin OS=Homo sapiens GN=ALB PE=4 SV=1
GAAFTECCQAADK	AAFTECCQAADK	FALSE	50.5	39.5383	714.797	2	1361.9	0	20141222_181_MDLB_az	3540	tr|D6RHD5|D6RHD5_HUMAN	Serum albumin OS=Homo sapiens GN=ALB PE=4 SV=1
GAAFTECCQAADK	AAFTECCQAADK	FALSE	50.5	40.5105	714.796	2	1323.01	0	20141222_184_ALL_az	3528	tr|D6RHD5|D6RHD5_HUMAN	Serum albumin OS=Homo sapiens GN=ALB PE=4 SV=1
GAAFTECCQAADK	AAFTECCQAADK	FALSE	50.5	43.1564	714.795	2	1641.74	0	20141222_21_140_az	3542	tr|D6RHD5|D6RHD5_HUMAN	Serum albumin OS=Homo sapiens GN=ALB PE=4 SV=1
GAAFTECCQAADK	AAFTECCQAADK	FALSE	50.5	39.8581	714.796	2	1657.43	0	20141222_27_134_az	3521	tr|D6RHD5|D6RHD5_HUMAN	Serum albumin OS=Homo sapiens GN=ALB PE=4 SV=1
GAAFTECCQAADK	AAFTECCQAADK	FALSE	50.5	58.2693	714.796	2	1784.77	0	20141222_34_128_az	3739	tr|D6RHD5|D6RHD5_HUMAN	Serum albumin OS=Homo sapiens GN=ALB PE=4 SV=1
GAAFTECCQAADK	AAFTECCQAADK	FALSE	50.5	35.0775	714.796	2	1830.2	0	20141222_36_126_az	3795	tr|D6RHD5|D6RHD5_HUMAN	Serum albumin OS=Homo sapiens GN=ALB PE=4 SV=1
GAAFTECCQAADK	AAFTECCQAADK	FALSE	50.5	41.1012	714.796	2	1830.5	0	20141222_39_124_az	3793	tr|D6RHD5|D6RHD5_HUMAN	Serum albumin OS=Homo sapiens GN=ALB PE=4 SV=1
GAAFTECCQAADK	AAFTECCQAADK	FALSE	50.5	44.3328	714.796	2	1847.01	0	20141222_41_122_az	3869	tr|D6RHD5|D6RHD5_HUMAN	Serum albumin OS=Homo sapiens GN=ALB PE=4 SV=1
GAAFTECCQAADK	AAFTECCQAADK	FALSE	50.5	47.4599	714.794	2	1787.94	0	20141222_49_43_az	3660	tr|D6RHD5|D6RHD5_HUMAN	Serum albumin OS=Homo sapiens GN=ALB PE=4 SV=1
GAAFTECCQAADK	AAFTECCQAADK	FALSE	50.5	48.4579	714.795	2	1765.09	0	20141222_52_112_az	3640	tr|D6RHD5|D6RHD5_HUMAN	Serum albumin OS=Homo sapiens GN=ALB PE=4 SV=1
GAAFTECCQAADK	AAFTECCQAADK	FALSE	50.5	48.2467	714.795	2	1814.89	0	20141222_56_49_az	3766	tr|D6RHD5|D6RHD5_HUMAN	Serum albumin OS=Homo sapiens GN=ALB PE=4 SV=1
GAAFTECCQAADK	AAFTECCQAADK	FALSE	50.5	39.4086	714.796	2	1819.69	0	20141222_70_96_az	3771	tr|D6RHD5|D6RHD5_HUMAN	Serum albumin OS=Homo sapiens GN=ALB PE=4 SV=1
GAAFTECCQAADK	AAFTECCQAADK	FALSE	50.5	50.399	714.795	2	1757.96	0	20141222_79_88_az	3667	tr|D6RHD5|D6RHD5_HUMAN	Serum albumin OS=Homo sapiens GN=ALB PE=4 SV=1
GAAFTECCQAADK	AAFTECCQAADK	FALSE	50.5	40.6193	714.796	2	1550.97	0	20141222_84_84_az	3411	tr|D6RHD5|D6RHD5_HUMAN	Serum albumin OS=Homo sapiens GN=ALB PE=4 SV=1
GAAFTECCQAADK	AAFTECCQAADK	FALSE	50.5	47.9214	714.796	2	1465.71	0	20141222_85_75_az	3442	tr|D6RHD5|D6RHD5_HUMAN	Serum albumin OS=Homo sapiens GN=ALB PE=4 SV=1
GAAFTECCQAADK	AAFTECCQAADK	FALSE	50.5	30.1996	714.795	2	1428.38	0	20141222_92_81_az	3537	tr|D6RHD5|D6RHD5_HUMAN	Serum albumin OS=Homo sapiens GN=ALB PE=4 SV=1
GAAFTECCQAADK	AAFTECCQAADK	FALSE	50.5	36.8722	714.795	2	1395.02	0	20141222_95_74_az	3495	tr|D6RHD5|D6RHD5_HUMAN	Serum albumin OS=Homo sapiens GN=ALB PE=4 SV=1
GAAFTECCQAADK	AAFTECCQAADK	FALSE	50.5	44.3936	714.796	2	1394.32	0	20141222_96_85_az	3649	tr|D6RHD5|D6RHD5_HUMAN	Serum albumin OS=Homo sapiens GN=ALB PE=4 SV=1
GAAFTECCQAADK	AAFTECCQAADK	FALSE	50.5	36.2775	714.796	2	1398.84	0	20141222_97_72_az	3498	tr|D6RHD5|D6RHD5_HUMAN	Serum albumin OS=Homo sapiens GN=ALB PE=4 SV=1
GAAFTECCQAEGK	AAFTECCQAADK	FALSE	51.1992	40.0236	714.796	2	1795.07	0	20141222_76_67_az	3685	tr|B7WNR0|B7WNR0_HUMAN	Serum albumin OS=Homo sapiens GN=ALB PE=4 SV=1
YYVDAAFYGDPEVK	AAFYGDAEV	FALSE	44.2002	21.5698	546.258	3	2413.19	0	20141222_57_108_az	5784	tr|J3KRP9|J3KRP9_HUMAN	Protein TANC2 (Fragment) OS=Homo sapiens GN=TANC2 PE=4 SV=1
AAGGPQGLEEVMGR	AAGGPQ-LPEVSLGR	FALSE	47.7995	31.1334	462.889	3	1611.45	1	20141222_179_MAD_az	4290	sp|Q9BZ71-3|PITM3_HUMAN	Isoform 3 of Membrane-associated phosphatidylinositol transfer protein 3 OS=Homo sapiens GN=PITPNM3
GAGGTLVTVSSASTK	AAGTLVTLSSAPT	FALSE	49.4992	35.2909	668.356	2	2014.42	0	20141222_76_67_az	4453	tr|E9PP73|E9PP73_HUMAN	Coatomer subunit beta (Fragment) OS=Homo sapiens GN=COPB1 PE=4 SV=1
SAAAAHGASDFFLSASLGDR	AAHGASPEDFSL--TLGAR	FALSE	49.2008	24.1682	650.644	3	2092.59	1	20141222_178_FAD_az	5923	sp|Q86UU1|PHLB1_HUMAN	Pleckstrin homology-like domain family B member 1 OS=Homo sapiens GN=PHLDB1 PE=1 SV=1
AQAAEKDYELLGGSADGER	AALEKDYEEVGADSADGE	FALSE	52.8992	31.2137	660.98	3	3434.41	-1	20141222_39_124_az	9337	tr|F5H5D3|F5H5D3_HUMAN	Tubulin alpha-1C chain OS=Homo sapiens GN=TUBA1C PE=3 SV=1
APLVLYLR	AALVLYLR	FALSE	37.1	24.485	472.798	2	3101.21	0	20141222_34_128_az	8408	sp|Q5VXT5|SYPL2_HUMAN	Synaptophysin-like protein 2 OS=Homo sapiens GN=SYPL2 PE=2 SV=1
GASLYLQMN	AALYLQMN	FALSE	39.7	22.1311	498.743	2	3028.74	0	20141222_04_3_az	8869	tr|E9PHH8|E9PHH8_HUMAN	E3 SUMO-protein ligase PIAS3 OS=Homo sapiens GN=PIAS3 PE=4 SV=1
GASLYLQMN	AALYLQMN	FALSE	39.7	29.6253	498.743	2	3004.59	0	20141222_170_151_az	8904	tr|E9PHH8|E9PHH8_HUMAN	E3 SUMO-protein ligase PIAS3 OS=Homo sapiens GN=PIAS3 PE=4 SV=1
GASLYLQMN	AALYLQMN	FALSE	39.7	20.3378	498.743	2	3247.31	0	20141222_35_31_az	8687	tr|E9PHH8|E9PHH8_HUMAN	E3 SUMO-protein ligase PIAS3 OS=Homo sapiens GN=PIAS3 PE=4 SV=1
GASLYLQMN	AALYLQMN	FALSE	39.7	25.7037	498.744	2	3260.01	0	20141222_58_51_az	8794	tr|E9PHH8|E9PHH8_HUMAN	E3 SUMO-protein ligase PIAS3 OS=Homo sapiens GN=PIAS3 PE=4 SV=1
GASLYLQMN	AALYLQMN	FALSE	39.7	24.6008	498.743	2	3277.69	0	20141222_60_53_az	8856	tr|E9PHH8|E9PHH8_HUMAN	E3 SUMO-protein ligase PIAS3 OS=Homo sapiens GN=PIAS3 PE=4 SV=1
AAMFYLPNSSLR	AAMFYLLKRPKDDPNPAL	FALSE	41.5	31.3143	456.901	3	2008.16	1	20141222_74_65_az	4421	sp|Q7RTR0|NALP9_HUMAN	NACHT, LRR and PYD domains-containing protein 9 OS=Homo sapiens GN=NLRP9 PE=2 SV=1
AAMTLHYYPLSRER	AAMRDSLHYYP	FALSE	41.7006	41.1262	569.625	3	3247.17	1	20141222_06_5_az	9590	sp|Q96AH0-3|SOSB2_HUMAN	Isoform 3 of SOSS complex subunit B2 OS=Homo sapiens GN=NABP1
AGPAEAVSVAGPNFQQDK	AAP-EAQVSVQ-PNFQQDK	FALSE	60.8984	39.2024	595.963	3	2331.42	0	20141222_131_42_az	5967	sp|P41222|PTGDS_HUMAN	Prostaglandin-H2 D-isomerase OS=Homo sapiens GN=PTGDS PE=1 SV=1
SAAPPSGSTGGSSSVSASVGDR	AAPEKPQDDSGTAGGLSSTSASV-NR	FALSE	59.5998	34.6186	641.299	3	1881.43	-1	20141222_142_32_az	4086	sp|Q5T4S7-3|UBR4_HUMAN	Isoform 3 of E3 ubiquitin-protein ligase UBR4 OS=Homo sapiens GN=UBR4
NAAPQQESGPGLAK	AAPRWVLSQVQLQESGPGLVK	FALSE	51.3988	20.7996	683.85	2	2272.08	1	20141222_16_144_az	6236	sp|A6NJ16|IV4F8_HUMAN	Putative V-set and immunoglobulin domain-containing-like protein IGHV4OR15-8 OS=Homo sapiens GN=IGHV4OR15-8 PE=5 SV=2
LSAAPCPVLFPPSDEQLK	AAPSVFLFPPSDEQLK	FALSE	53.8	30.0799	656.673	3	4266.39	1	20141222_60_53_az	12274	sp|P01834|IGKC_HUMAN	Ig kappa chain C region OS=Homo sapiens GN=IGKC PE=1 SV=1
LSAAPCVPLFPPSDEQLK	AAPSVFLFPPSDEQLK	FALSE	57.9	37.5504	656.671	3	4063.79	1	20141222_159_141_az	12210	sp|P01834|IGKC_HUMAN	Ig kappa chain C region OS=Homo sapiens GN=IGKC PE=1 SV=1
LSAAPCVPLFPPSDEQLK	AAPSVFLFPPSDEQLK	FALSE	57.9	35.9719	656.673	3	4022.95	1	20141222_85_75_az	12448	sp|P01834|IGKC_HUMAN	Ig kappa chain C region OS=Homo sapiens GN=IGKC PE=1 SV=1
LSAAPNPMLFPPSDQELK	AAPSVFLFPPSDEQLK	FALSE	56.9	30.2464	657.331	3	3968.11	1	20141222_174_04_az	12645	sp|P01834|IGKC_HUMAN	Ig kappa chain C region OS=Homo sapiens GN=IGKC PE=1 SV=1
RVTAAPSVFLFPPSDEQLK	AAPSVFLFPPSDEQLK	FALSE	67.4	55.0665	701.379	3	3680.42	0	20141222_53_47_az	10399	sp|P01834|IGKC_HUMAN	Ig kappa chain C region OS=Homo sapiens GN=IGKC PE=1 SV=1
TGGAAPVVKLSK	AAPVVKL	FALSE	37.5	24.5484	563.842	2	2453.77	1	20141222_15_13_az	7196	sp|Q2WGJ9|FR1L6_HUMAN	Fer-1-like protein 6 OS=Homo sapiens GN=FER1L6 PE=2 SV=2
SAASRDSANWTLSASVGDR	AAS-DSCSWTLSA	FALSE	46.8992	42.3024	650.643	3	2152.25	1	20141222_47_41_az	4959	tr|Q5T2E7|Q5T2E7_HUMAN	UPF0668 protein C10orf76 OS=Homo sapiens GN=C10orf76 PE=4 SV=1
ASSLQSRNAR	AASLQARNA	FALSE	37.1004	26.6369	544.791	2	1499.76	1	20141222_09_150_az	3216	sp|Q9NS68-2|TNR19_HUMAN	Isoform 2 of Tumor necrosis factor receptor superfamily member 19 OS=Homo sapiens GN=TNFRSF19
YAASSAAPTLSLYSSANT	AASSGPPTLTSLNLPPGPYSS	FALSE	48.7988	25.0687	888.426	2	3447.45	-1	20141222_92_81_az	10700	sp|O43497-29|CAC1G_HUMAN	Isoform 28 of Voltage-dependent T-type calcium channel subunit alpha-1G OS=Homo sapiens GN=CACNA1G
SAASAAATGWQMLSASLGDR	AATLGQLGWLMLMASL	FALSE	44.8	28.2362	650.646	3	2428.27	1	20141222_40_35_az	5887	sp|Q86V24|ADR2_HUMAN	Adiponectin receptor protein 2 OS=Homo sapiens GN=ADIPOR2 PE=1 SV=1
VGAGTSNPHYGLLYNK	AATSNPHHDNVRYGL	FALSE	43.7	30.3738	564.622	3	3379.51	-1	20141222_47_41_az	9322	sp|Q9GZY8-5|MFF_HUMAN	Isoform 5 of Mitochondrial fission factor OS=Homo sapiens GN=MFF
ATWLRDEGK	AAWLREEGR	FALSE	37.4005	28.7289	358.853	3	1281.12	1	20141222_07_152_az	2584	tr|Q5T173|Q5T173_HUMAN	Pre-B-cell leukemia transcription factor-interacting protein 1 OS=Homo sapiens GN=PBXIP1 PE=4 SV=1
VTSAAYLQSMSSLK	AAYLQSLNSADLLK	FALSE	43.0008	40.4465	743.382	2	3283.33	0	20141222_175_155_az	9988	sp|Q9UKX2|MYH2_HUMAN	Myosin-2 OS=Homo sapiens GN=MYH2 PE=1 SV=1
ACDALDHHER	ACDALDQH	FALSE	40.2	25.4743	408.515	3	826.915	0	20141222_113_58_az	1802	sp|P11532-4|DMD_HUMAN	Isoform 3 of Dystrophin OS=Homo sapiens GN=DMD
GMAACEVTHQGLSSPVTK	ACEVTHQGLSSPVTK	FALSE	79	28.7025	630.637	3	2026.68	-1	20141222_03_156_az	5466	sp|P01834|IGKC_HUMAN	Ig kappa chain C region OS=Homo sapiens GN=IGKC PE=1 SV=1
KMACEVTHQGLSDPVTK	ACEVTHQGLSSPVTK	FALSE	73.199	22.1864	639.983	3	2282.92	-1	20141222_170_151_az	6378	sp|P01834|IGKC_HUMAN	Ig kappa chain C region OS=Homo sapiens GN=IGKC PE=1 SV=1
MKACEVTHEGLSSPVTK	ACEVTHQGLSSPVTK	FALSE	74.5995	20.795	630.979	3	2597.64	-1	20141222_56_49_az	6552	sp|P01834|IGKC_HUMAN	Ig kappa chain C region OS=Homo sapiens GN=IGKC PE=1 SV=1
MKACMVTHQGLSDPVTK	ACEVTHQGLSSPVTK	FALSE	65.701	26.9391	635.311	3	2092.24	-1	20141222_96_85_az	6105	sp|P01834|IGKC_HUMAN	Ig kappa chain C region OS=Homo sapiens GN=IGKC PE=1 SV=1
MPPRACEVTHQGLSSPVTK	ACEVTHQGLSSPVTK	FALSE	79	28.2234	704.015	3	2152.26	1	20141222_134_119_az	5215	sp|P01834|IGKC_HUMAN	Ig kappa chain C region OS=Homo sapiens GN=IGKC PE=1 SV=1
KGTACEWGSVGSGVGK	ACPWGSVGPG	FALSE	42.1	65.7996	526.923	3	2325.15	1	20141222_40_35_az	5520	sp|Q6PRD1|GP179_HUMAN	Probable G-protein coupled receptor 179 OS=Homo sapiens GN=GPR179 PE=1 SV=2
ECACSTANLCEPNNK	ACSGANLCQVKPND	FALSE	46.1004	38.6885	589.908	3	1868.21	0	20141222_29_25_az	4071	tr|S4R328|S4R328_HUMAN	Cation-independent mannose-6-phosphate receptor (Fragment) OS=Homo sapiens GN=IGF2R PE=4 SV=1
AFMDWADPGSLDGGFVYLAGK	ADAMSLDGGFVYLAGK	FALSE	68.9	53.1153	739.349	3	3255.03	1	20141222_05_154_az	9801	tr|J3KN47|J3KN47_HUMAN	Serotransferrin OS=Homo sapiens GN=TF PE=4 SV=1
AFMDWADPGSLDGGFVYLAGK	ADAMSLDGGFVYLAGK	FALSE	68.9	38.7107	739.35	3	3401.41	1	20141222_49_43_az	9287	tr|J3KN47|J3KN47_HUMAN	Serotransferrin OS=Homo sapiens GN=TF PE=4 SV=1
EVGMWADAMSLDGGFVYLAGK	ADAMSLDGGFVYLAGK	FALSE	84.4	69.2737	739.348	3	3387.5	1	20141222_12_148_az	10328	tr|J3KN47|J3KN47_HUMAN	Serotransferrin OS=Homo sapiens GN=TF PE=4 SV=1
EVPMMADAMSLDGGFVYLAGK	ADAMSLDGGFVYLAGK	FALSE	84.8	76.5038	739.679	3	3470.35	1	20141222_176_02_az	11028	tr|J3KN47|J3KN47_HUMAN	Serotransferrin OS=Homo sapiens GN=TF PE=4 SV=1
SVEGNNADAMSLDGGFVYLAGK	ADAMSLDGGFVYLAGK	FALSE	84.4	38.4728	739.348	3	3369.8	-1	20141222_128_113_az	10032	tr|J3KN47|J3KN47_HUMAN	Serotransferrin OS=Homo sapiens GN=TF PE=4 SV=1
ADCALDHHER	ADCAVDHH	FALSE	39.2	28.2254	408.515	3	945.625	0	20141222_98_87_az	2130	sp|Q8N9T2|CX042_HUMAN	Putative uncharacterized protein CXorf42 OS=Homo sapiens GN=NKAPP1 PE=5 SV=3
ADDKEMMFAEEGKK	ADDKETCFAEEGKK	FALSE	53.4988	26.0785	543.247	3	895.266	1	20141222_107_95_az	1905	tr|D6RHD5|D6RHD5_HUMAN	Serum albumin OS=Homo sapiens GN=ALB PE=4 SV=1
ADDKEMMFAEEGKK	ADDKETCFAEEGKK	FALSE	53.4988	39.9787	543.249	3	992.222	1	20141222_173_153_az	2111	tr|D6RHD5|D6RHD5_HUMAN	Serum albumin OS=Homo sapiens GN=ALB PE=4 SV=1
ADDKEMMFAEEGKK	ADDKETCFAEEGKK	FALSE	53.4988	36.695	543.246	3	933.31	1	20141222_181_MDLB_az	2083	tr|D6RHD5|D6RHD5_HUMAN	Serum albumin OS=Homo sapiens GN=ALB PE=4 SV=1
ADDKEMMFAEEGKK	ADDKETCFAEEGKK	FALSE	53.4988	27.9257	543.247	3	999.3	1	20141222_94_83_az	2149	tr|D6RHD5|D6RHD5_HUMAN	Serum albumin OS=Homo sapiens GN=ALB PE=4 SV=1
ADDKETCFAEEGKK	ADDKETCFAEEGKK	TRUE	57.9	35.5309	543.248	3	911.506	0	20141222_02_1_az	1878	tr|C9JKR2|C9JKR2_HUMAN	Albumin, isoform CRA_k OS=Homo sapiens GN=ALB PE=4 SV=1
ADDKETCFAEEGKK	ADDKETCFAEEGKK	TRUE	57.9	40.1225	543.247	3	1048.72	0	20141222_04_3_az	2176	tr|C9JKR2|C9JKR2_HUMAN	Albumin, isoform CRA_k OS=Homo sapiens GN=ALB PE=4 SV=1
ADDKETCFAEEGKK	ADDKETCFAEEGKK	TRUE	57.9	116.539	407.688	4	1212.27	0	20141222_06_5_az	2412	tr|C9JKR2|C9JKR2_HUMAN	Albumin, isoform CRA_k OS=Homo sapiens GN=ALB PE=4 SV=1
ADDKETCFAEEGKK	ADDKETCFAEEGKK	TRUE	57.9	55.9667	543.249	3	1215.08	0	20141222_06_5_az	2422	tr|C9JKR2|C9JKR2_HUMAN	Albumin, isoform CRA_k OS=Homo sapiens GN=ALB PE=4 SV=1
ADDKETCFAEEGKK	ADDKETCFAEEGKK	TRUE	57.9	52.5514	543.25	3	1238.87	0	20141222_07_152_az	2443	tr|C9JKR2|C9JKR2_HUMAN	Albumin, isoform CRA_k OS=Homo sapiens GN=ALB PE=4 SV=1
ADDKETCFAEEGKK	ADDKETCFAEEGKK	TRUE	57.9	34.866	543.25	3	1281.36	0	20141222_09_150_az	2486	tr|C9JKR2|C9JKR2_HUMAN	Albumin, isoform CRA_k OS=Homo sapiens GN=ALB PE=4 SV=1
ADDKETCFAEEGKK	ADDKETCFAEEGKK	TRUE	57.9	25.2432	543.245	3	815.83	0	20141222_110_97_az	1766	tr|C9JKR2|C9JKR2_HUMAN	Albumin, isoform CRA_k OS=Homo sapiens GN=ALB PE=4 SV=1
ADDKETCFAEEGKK	ADDKETCFAEEGKK	TRUE	57.9	25.9801	543.247	3	788.548	0	20141222_117_54_az	1614	tr|C9JKR2|C9JKR2_HUMAN	Albumin, isoform CRA_k OS=Homo sapiens GN=ALB PE=4 SV=1
ADDKETCFAEEGKK	ADDKETCFAEEGKK	TRUE	57.9	68.3363	407.685	4	793.588	0	20141222_121_107_az	1726	tr|C9JKR2|C9JKR2_HUMAN	Albumin, isoform CRA_k OS=Homo sapiens GN=ALB PE=4 SV=1
ADDKETCFAEEGKK	ADDKETCFAEEGKK	TRUE	57.9	56.5778	543.245	3	794.409	0	20141222_121_107_az	1729	tr|C9JKR2|C9JKR2_HUMAN	Albumin, isoform CRA_k OS=Homo sapiens GN=ALB PE=4 SV=1
ADDKETCFAEEGKK	ADDKETCFAEEGKK	TRUE	57.9	32.5535	543.247	3	854.741	0	20141222_122_50_az	1868	tr|C9JKR2|C9JKR2_HUMAN	Albumin, isoform CRA_k OS=Homo sapiens GN=ALB PE=4 SV=1
ADDKETCFAEEGKK	ADDKETCFAEEGKK	TRUE	57.9	38.712	543.248	3	1090.7	0	20141222_124_48_az	2234	tr|C9JKR2|C9JKR2_HUMAN	Albumin, isoform CRA_k OS=Homo sapiens GN=ALB PE=4 SV=1
ADDKETCFAEEGKK	ADDKETCFAEEGKK	TRUE	57.9	59.4333	543.247	3	1201.34	0	20141222_125_111_az	2381	tr|C9JKR2|C9JKR2_HUMAN	Albumin, isoform CRA_k OS=Homo sapiens GN=ALB PE=4 SV=1
ADDKETCFAEEGKK	ADDKETCFAEEGKK	TRUE	57.9	32.9102	543.248	3	1145.24	0	20141222_126_46_az	2301	tr|C9JKR2|C9JKR2_HUMAN	Albumin, isoform CRA_k OS=Homo sapiens GN=ALB PE=4 SV=1
ADDKETCFAEEGKK	ADDKETCFAEEGKK	TRUE	57.9	30.5804	543.248	3	1193.3	0	20141222_128_113_az	2362	tr|C9JKR2|C9JKR2_HUMAN	Albumin, isoform CRA_k OS=Homo sapiens GN=ALB PE=4 SV=1
ADDKETCFAEEGKK	ADDKETCFAEEGKK	TRUE	57.9	57.0455	543.249	3	1296.34	0	20141222_130_115_az	2526	tr|C9JKR2|C9JKR2_HUMAN	Albumin, isoform CRA_k OS=Homo sapiens GN=ALB PE=4 SV=1
ADDKETCFAEEGKK	ADDKETCFAEEGKK	TRUE	57.9	39.3511	543.248	3	988.576	0	20141222_13_11_az	1999	tr|C9JKR2|C9JKR2_HUMAN	Albumin, isoform CRA_k OS=Homo sapiens GN=ALB PE=4 SV=1
ADDKETCFAEEGKK	ADDKETCFAEEGKK	TRUE	57.9	25.5781	543.248	3	1571.85	0	20141222_150_133_az	2995	tr|C9JKR2|C9JKR2_HUMAN	Albumin, isoform CRA_k OS=Homo sapiens GN=ALB PE=4 SV=1
ADDKETCFAEEGKK	ADDKETCFAEEGKK	TRUE	57.9	38.6598	543.246	3	1406.72	0	20141222_159_141_az	2735	tr|C9JKR2|C9JKR2_HUMAN	Albumin, isoform CRA_k OS=Homo sapiens GN=ALB PE=4 SV=1
ADDKETCFAEEGKK	ADDKETCFAEEGKK	TRUE	57.9	55.7127	543.247	3	1012.21	0	20141222_15_13_az	2177	tr|C9JKR2|C9JKR2_HUMAN	Albumin, isoform CRA_k OS=Homo sapiens GN=ALB PE=4 SV=1
ADDKETCFAEEGKK	ADDKETCFAEEGKK	TRUE	57.9	39.6145	543.246	3	1544.97	0	20141222_161_143_az	3034	tr|C9JKR2|C9JKR2_HUMAN	Albumin, isoform CRA_k OS=Homo sapiens GN=ALB PE=4 SV=1
ADDKETCFAEEGKK	ADDKETCFAEEGKK	TRUE	57.9	26.0176	543.247	3	1033.56	0	20141222_16_144_az	2134	tr|C9JKR2|C9JKR2_HUMAN	Albumin, isoform CRA_k OS=Homo sapiens GN=ALB PE=4 SV=1
ADDKETCFAEEGKK	ADDKETCFAEEGKK	TRUE	57.9	34.41	543.249	3	1015.64	0	20141222_177_157_az	2149	tr|C9JKR2|C9JKR2_HUMAN	Albumin, isoform CRA_k OS=Homo sapiens GN=ALB PE=4 SV=1
ADDKETCFAEEGKK	ADDKETCFAEEGKK	TRUE	57.9	31.1155	543.249	3	980.855	0	20141222_178_FAD_az	2114	tr|C9JKR2|C9JKR2_HUMAN	Albumin, isoform CRA_k OS=Homo sapiens GN=ALB PE=4 SV=1
ADDKETCFAEEGKK	ADDKETCFAEEGKK	TRUE	57.9	33.3776	543.246	3	966.252	0	20141222_179_MAD_az	2120	tr|C9JKR2|C9JKR2_HUMAN	Albumin, isoform CRA_k OS=Homo sapiens GN=ALB PE=4 SV=1
ADDKETCFAEEGKK	ADDKETCFAEEGKK	TRUE	57.9	36.3853	543.249	3	1077.75	0	20141222_17_15_az	2215	tr|C9JKR2|C9JKR2_HUMAN	Albumin, isoform CRA_k OS=Homo sapiens GN=ALB PE=4 SV=1
ADDKETCFAEEGKK	ADDKETCFAEEGKK	TRUE	57.9	41.1657	543.248	3	993.067	0	20141222_180_FDLB_az	2139	tr|C9JKR2|C9JKR2_HUMAN	Albumin, isoform CRA_k OS=Homo sapiens GN=ALB PE=4 SV=1
ADDKETCFAEEGKK	ADDKETCFAEEGKK	TRUE	57.9	41.2901	543.246	3	1114.74	0	20141222_18_142_az	2320	tr|C9JKR2|C9JKR2_HUMAN	Albumin, isoform CRA_k OS=Homo sapiens GN=ALB PE=4 SV=1
ADDKETCFAEEGKK	ADDKETCFAEEGKK	TRUE	57.9	33.6502	407.687	4	1566.78	0	20141222_24_21_az	2988	tr|C9JKR2|C9JKR2_HUMAN	Albumin, isoform CRA_k OS=Homo sapiens GN=ALB PE=4 SV=1
ADDKETCFAEEGKK	ADDKETCFAEEGKK	TRUE	57.9	84.3071	407.686	4	1589.29	0	20141222_32_130_az	3007	tr|C9JKR2|C9JKR2_HUMAN	Albumin, isoform CRA_k OS=Homo sapiens GN=ALB PE=4 SV=1
ADDKETCFAEEGKK	ADDKETCFAEEGKK	TRUE	57.9	35.7493	407.685	4	1616.46	0	20141222_33_29_az	3103	tr|C9JKR2|C9JKR2_HUMAN	Albumin, isoform CRA_k OS=Homo sapiens GN=ALB PE=4 SV=1
ADDKETCFAEEGKK	ADDKETCFAEEGKK	TRUE	57.9	32.088	543.247	3	1619.87	0	20141222_49_43_az	3066	tr|C9JKR2|C9JKR2_HUMAN	Albumin, isoform CRA_k OS=Homo sapiens GN=ALB PE=4 SV=1
ADDKETCFAEEGKK	ADDKETCFAEEGKK	TRUE	57.9	38.4153	543.249	3	1605.24	0	20141222_79_88_az	3126	tr|C9JKR2|C9JKR2_HUMAN	Albumin, isoform CRA_k OS=Homo sapiens GN=ALB PE=4 SV=1
ADDKETCFAEEGKK	ADDKETCFAEEGKK	TRUE	57.9	42.7109	543.249	3	1580.4	0	20141222_80_71_az	3070	tr|C9JKR2|C9JKR2_HUMAN	Albumin, isoform CRA_k OS=Homo sapiens GN=ALB PE=4 SV=1
ADDKETCFAEEGKK	ADDKETCFAEEGKK	TRUE	57.9	30.9459	543.246	3	1159.95	0	20141222_87_77_az	2328	tr|C9JKR2|C9JKR2_HUMAN	Albumin, isoform CRA_k OS=Homo sapiens GN=ALB PE=4 SV=1
ADDKETCFAEEGKK	ADDKETCFAEEGKK	TRUE	57.9	31.9625	543.249	3	1025.92	0	20141222_93_76_az	2170	tr|C9JKR2|C9JKR2_HUMAN	Albumin, isoform CRA_k OS=Homo sapiens GN=ALB PE=4 SV=1
ADDKETCFAEEGKK	ADDKETCFAEEGKK	TRUE	57.9	42.6227	543.245	3	979.137	0	20141222_96_85_az	2199	tr|C9JKR2|C9JKR2_HUMAN	Albumin, isoform CRA_k OS=Homo sapiens GN=ALB PE=4 SV=1
ADDKETCFAEEGKK	ADDKETCFAEEGKK	TRUE	57.9	34.9635	543.247	3	976.603	0	20141222_97_72_az	2108	tr|C9JKR2|C9JKR2_HUMAN	Albumin, isoform CRA_k OS=Homo sapiens GN=ALB PE=4 SV=1
ADLMETCFAEEGKK	ADDKETCFAEEGKK	FALSE	48.3988	27.4238	543.245	3	769.431	1	20141222_112_99_az	1697	tr|C9JKR2|C9JKR2_HUMAN	Albumin, isoform CRA_k OS=Homo sapiens GN=ALB PE=4 SV=1
GADDKETCFAEEGKK	ADDKETCFAEEGKK	FALSE	71.1	33.8025	562.257	3	1155.92	0	20141222_167_10_az	2395	sp|P02768-2|ALBU_HUMAN	Isoform 2 of Serum albumin OS=Homo sapiens GN=ALB
GADDKETCFAEEGKK	ADDKETCFAEEGKK	FALSE	71.1	49.4235	562.257	3	993.54	0	20141222_176_02_az	2205	sp|P02768-2|ALBU_HUMAN	Isoform 2 of Serum albumin OS=Homo sapiens GN=ALB
GADDKETCFAEEGKK	ADDKETCFAEEGKK	FALSE	71.1	41.124	562.255	3	1148.92	0	20141222_85_75_az	2327	sp|P02768-2|ALBU_HUMAN	Isoform 2 of Serum albumin OS=Homo sapiens GN=ALB
AADKDTCFSTEGPARQAR	ADDKETCFAEEGKKLVAASQA	FALSE	49.0992	53.0122	661.313	3	2245.72	-1	20141222_174_04_az	6517	sp|P02768-2|ALBU_HUMAN	Isoform 2 of Serum albumin OS=Homo sapiens GN=ALB
ADGLAVAFGVPVK	ADFGLARAFGVPVR	FALSE	50.5996	25.221	415.24	3	2959.88	0	20141222_143_127_az	7819	tr|G3V5T9|G3V5T9_HUMAN	Cyclin-dependent kinase 2 OS=Homo sapiens GN=CDK2 PE=4 SV=1
ADGLAVPHLGVVP	ADGLAV--LGV	FALSE	42.0004	27.77	415.239	3	2920.63	1	20141222_137_121_az	7796	tr|H0YBE2|H0YBE2_HUMAN	Carbonic anhydrase 1 (Fragment) OS=Homo sapiens GN=CA1 PE=4 SV=1
ADGLAVGLVLGMK	ADGLAV-LGVL-MK	FALSE	45.9996	37.6243	415.239	3	2825.94	0	20141222_12_148_az	8388	tr|H0YBE2|H0YBE2_HUMAN	Carbonic anhydrase 1 (Fragment) OS=Homo sapiens GN=CA1 PE=4 SV=1
ADGLAVGVVKGMK	ADGLAVLGVL--MK	FALSE	44.0004	28.8327	415.239	3	2740.55	1	20141222_177_157_az	8152	tr|E5RG81|E5RG81_HUMAN	Carbonic anhydrase 1 OS=Homo sapiens GN=CA1 PE=4 SV=1
MSDNGADPHECYAK	ADPHECYAK	FALSE	50.5	20.4225	537.213	3	1194.62	1	20141222_173_153_az	2767	tr|H0YA55|H0YA55_HUMAN	Serum albumin (Fragment) OS=Homo sapiens GN=ALB PE=4 SV=1
ADRDPHCYLCLDNTR	ADPRE---YLCLDNS	FALSE	43.4005	24.3617	635.947	3	3125.5	0	20141222_40_35_az	8372	sp|Q9UHN6|TMEM2_HUMAN	Transmembrane protein 2 OS=Homo sapiens GN=TMEM2 PE=1 SV=1
RADEKDYELLDTGGVAPS	ADQKEY-LLSDTGG	FALSE	47.6996	32.3945	645.644	3	3418.42	1	20141222_40_35_az	9424	sp|Q9Y2I7|FYV1_HUMAN	1-phosphatidylinositol 3-phosphate 5-kinase OS=Homo sapiens GN=PIKFYVE PE=1 SV=3
ADRDAGPSMDLCLDNTR	ADRD------QYELLCLDNTR	FALSE	47.6996	39.6705	477.213	4	3090.34	1	20141222_74_65_az	8127	tr|J3KN47|J3KN47_HUMAN	Serotransferrin OS=Homo sapiens GN=TF PE=4 SV=1
ADRDQYTAALCLDDTR	ADRDQY-ELLCLDNTR	FALSE	59.6	56.0493	628.62	3	2918.54	0	20141222_13_11_az	8507	tr|J3KN47|J3KN47_HUMAN	Serotransferrin OS=Homo sapiens GN=TF PE=4 SV=1
ADRDQYTAALCLDDTR	ADRDQY-ELLCLDNTR	FALSE	59.6	69.9087	628.29	3	2992.76	1	20141222_159_141_az	8364	tr|J3KN47|J3KN47_HUMAN	Serotransferrin OS=Homo sapiens GN=TF PE=4 SV=1
ADRDQYTAALCLDDTR	ADRDQY-ELLCLDNTR	FALSE	59.6	47.1744	628.29	3	2866.4	1	20141222_177_157_az	8603	tr|J3KN47|J3KN47_HUMAN	Serotransferrin OS=Homo sapiens GN=TF PE=4 SV=1
ADRDQYTAALCLDDTR	ADRDQY-ELLCLDNTR	FALSE	59.6	49.0955	628.291	3	3199.4	1	20141222_39_124_az	8521	tr|J3KN47|J3KN47_HUMAN	Serotransferrin OS=Homo sapiens GN=TF PE=4 SV=1
GANRDEYELSWANWAR	ADRDQYEL	FALSE	38.4	30.0739	646.97	3	2776.8	-1	20141222_97_72_az	8288	tr|C9JVG0|C9JVG0_HUMAN	Serotransferrin (Fragment) OS=Homo sapiens GN=TF PE=4 SV=1
ADRDQYMLKMLDNTGV	ADRDQYEL-LCLDNT	FALSE	50.3995	84.4958	628.962	3	2737.87	1	20141222_101_89_az	8531	tr|C9JVG0|C9JVG0_HUMAN	Serotransferrin (Fragment) OS=Homo sapiens GN=TF PE=4 SV=1
ADRDQPEMGLCLDNTR	ADRDQYEL-LCLDNTR	FALSE	51.8	54.8204	477.213	4	2908.73	1	20141222_05_154_az	8569	sp|P02787|TRFE_HUMAN	Serotransferrin OS=Homo sapiens GN=TF PE=1 SV=3
ADRDQPEMGLCLDNTR	ADRDQYEL-LCLDNTR	FALSE	51.8	43.4278	477.213	4	2832	1	20141222_87_77_az	8209	sp|P02787|TRFE_HUMAN	Serotransferrin OS=Homo sapiens GN=TF PE=1 SV=3
ADRDQYELL	ADRDQYELL	TRUE	49.2	38.5852	561.777	2	2468.58	0	20141222_101_89_az	7578	tr|J3KN47|J3KN47_HUMAN	Serotransferrin OS=Homo sapiens GN=TF PE=4 SV=1
ADRDQYELL	ADRDQYELL	TRUE	49.2	33.8416	561.773	2	2446.7	0	20141222_103_91_az	7328	tr|J3KN47|J3KN47_HUMAN	Serotransferrin OS=Homo sapiens GN=TF PE=4 SV=1
ADRDQYELL	ADRDQYELL	TRUE	49.2	37.412	561.773	2	2469.9	0	20141222_106_64_az	7401	tr|J3KN47|J3KN47_HUMAN	Serotransferrin OS=Homo sapiens GN=TF PE=4 SV=1
ADRDQYELL	ADRDQYELL	TRUE	49.2	32.7147	561.776	2	2737.86	0	20141222_146_129_az	7076	tr|J3KN47|J3KN47_HUMAN	Serotransferrin OS=Homo sapiens GN=TF PE=4 SV=1
ADRDQYELL	ADRDQYELL	TRUE	49.2	30.5512	561.775	2	2656.86	0	20141222_157_139_az	7045	tr|J3KN47|J3KN47_HUMAN	Serotransferrin OS=Homo sapiens GN=TF PE=4 SV=1
ADRDQYELL	ADRDQYELL	TRUE	49.2	37.6601	561.777	2	2636.71	0	20141222_159_141_az	7100	tr|J3KN47|J3KN47_HUMAN	Serotransferrin OS=Homo sapiens GN=TF PE=4 SV=1
ADRDQYELL	ADRDQYELL	TRUE	49.2	29.9447	561.771	2	2568.55	0	20141222_15_13_az	7604	tr|J3KN47|J3KN47_HUMAN	Serotransferrin OS=Homo sapiens GN=TF PE=4 SV=1
ADRDQYELL	ADRDQYELL	TRUE	49.2	37.2828	561.775	2	2622.4	0	20141222_164_145_az	7003	tr|J3KN47|J3KN47_HUMAN	Serotransferrin OS=Homo sapiens GN=TF PE=4 SV=1
ADRDQYELL	ADRDQYELL	TRUE	49.2	31.9341	561.776	2	2574.03	0	20141222_167_10_az	7434	tr|J3KN47|J3KN47_HUMAN	Serotransferrin OS=Homo sapiens GN=TF PE=4 SV=1
ADRDQYELL	ADRDQYELL	TRUE	49.2	33.7052	561.776	2	2516.99	0	20141222_175_155_az	7337	tr|J3KN47|J3KN47_HUMAN	Serotransferrin OS=Homo sapiens GN=TF PE=4 SV=1
ADRDQYELL	ADRDQYELL	TRUE	49.2	34.0587	561.775	2	2499.17	0	20141222_179_MAD_az	7373	tr|J3KN47|J3KN47_HUMAN	Serotransferrin OS=Homo sapiens GN=TF PE=4 SV=1
ADRDQYELL	ADRDQYELL	TRUE	49.2	32.4297	561.777	2	2735.7	0	20141222_24_21_az	7131	tr|J3KN47|J3KN47_HUMAN	Serotransferrin OS=Homo sapiens GN=TF PE=4 SV=1
ADRDQYELL	ADRDQYELL	TRUE	49.2	32.2087	561.775	2	2710.1	0	20141222_26_23_az	7212	tr|J3KN47|J3KN47_HUMAN	Serotransferrin OS=Homo sapiens GN=TF PE=4 SV=1
ADRDQYELL	ADRDQYELL	TRUE	49.2	35.8286	561.776	2	2804.96	0	20141222_47_41_az	7270	tr|J3KN47|J3KN47_HUMAN	Serotransferrin OS=Homo sapiens GN=TF PE=4 SV=1
ADRDQYELL	ADRDQYELL	TRUE	49.2	33.8221	561.776	2	2756.11	0	20141222_51_45_az	7198	tr|J3KN47|J3KN47_HUMAN	Serotransferrin OS=Homo sapiens GN=TF PE=4 SV=1
ADRDQYELL	ADRDQYELL	TRUE	49.2	29.4309	561.774	2	2848.81	0	20141222_69_61_az	7403	tr|J3KN47|J3KN47_HUMAN	Serotransferrin OS=Homo sapiens GN=TF PE=4 SV=1
ADRDQYELL	ADRDQYELL	TRUE	49.2	36.542	561.775	2	2849.24	0	20141222_71_63_az	7390	tr|J3KN47|J3KN47_HUMAN	Serotransferrin OS=Homo sapiens GN=TF PE=4 SV=1
ADRDQYELL	ADRDQYELL	TRUE	49.2	33.8267	561.775	2	2545.94	0	20141222_92_81_az	7492	tr|J3KN47|J3KN47_HUMAN	Serotransferrin OS=Homo sapiens GN=TF PE=4 SV=1
ADRDQYELL	ADRDQYELL	TRUE	49.2	31.458	561.773	2	2516.1	0	20141222_96_85_az	7600	tr|J3KN47|J3KN47_HUMAN	Serotransferrin OS=Homo sapiens GN=TF PE=4 SV=1
ADRDQYELLCQTPAMA	ADRDQYELLC	FALSE	55.8	44.6173	628.29	3	2911.12	-1	20141222_13_11_az	8480	tr|J3KN47|J3KN47_HUMAN	Serotransferrin OS=Homo sapiens GN=TF PE=4 SV=1
GANRDEYELLANSDNTR	ADRDQYELLCL---DNTR	FALSE	53.4994	35.0011	646.97	3	3083.5	-1	20141222_58_51_az	8176	tr|C9JVG0|C9JVG0_HUMAN	Serotransferrin (Fragment) OS=Homo sapiens GN=TF PE=4 SV=1
ADRDEYEHLCLDNVSA	ADRDQYELLCLDN	FALSE	58.8009	55.727	477.211	4	2892.37	1	20141222_159_141_az	8004	tr|C9JVG0|C9JVG0_HUMAN	Serotransferrin (Fragment) OS=Homo sapiens GN=TF PE=4 SV=1
GANRDEYELLCLDDLAA	ADRDQYELLCLDN	FALSE	48.6996	40.7487	646.971	3	2915.33	-1	20141222_05_154_az	8593	sp|P02787|TRFE_HUMAN	Serotransferrin OS=Homo sapiens GN=TF PE=1 SV=3
AAWEEYELLCLDDTR	ADRDQYELLCLDNTR	FALSE	56.701	41.2174	628.288	3	3153.33	1	20141222_47_41_az	8514	tr|C9JVG0|C9JVG0_HUMAN	Serotransferrin (Fragment) OS=Homo sapiens GN=TF PE=4 SV=1
ADRDQYELLCMPNTR	ADRDQYELLCLDNTR	FALSE	57.3	44.3576	628.289	3	2834.76	-1	20141222_101_89_az	8878	tr|J3KN47|J3KN47_HUMAN	Serotransferrin OS=Homo sapiens GN=TF PE=4 SV=1
ADRDQYETFHHDNTR	ADRDQYELLCLDNTR	FALSE	52.299	33.781	477.212	4	2825.66	-1	20141222_167_10_az	8320	tr|C9JVG0|C9JVG0_HUMAN	Serotransferrin (Fragment) OS=Homo sapiens GN=TF PE=4 SV=1
ADRDQYMLHHLDNTR	ADRDQYELLCLDNTR	FALSE	57.3	78.2211	628.963	3	3005.21	0	20141222_80_71_az	8116	tr|C9JVG0|C9JVG0_HUMAN	Serotransferrin (Fragment) OS=Homo sapiens GN=TF PE=4 SV=1
ADRDQYMLLCMVNTR	ADRDQYELLCLDNTR	FALSE	61.3005	89.3128	628.962	3	2920.91	1	20141222_05_154_az	8613	tr|C9JVG0|C9JVG0_HUMAN	Serotransferrin (Fragment) OS=Homo sapiens GN=TF PE=4 SV=1
ADRDQYMLLCMVNTR	ADRDQYELLCLDNTR	FALSE	61.3005	86.4304	628.962	3	2994.93	1	20141222_144_30_az	8071	tr|C9JVG0|C9JVG0_HUMAN	Serotransferrin (Fragment) OS=Homo sapiens GN=TF PE=4 SV=1
ADRDQYMLLCMVNTR	ADRDQYELLCLDNTR	FALSE	61.3005	91.4578	628.963	3	2981.6	1	20141222_149_26_az	7925	tr|C9JVG0|C9JVG0_HUMAN	Serotransferrin (Fragment) OS=Homo sapiens GN=TF PE=4 SV=1
ADRDQYMLLCVMNTR	ADRDQYELLCLDNTR	FALSE	57.7	94.3322	628.964	3	2719.83	1	20141222_103_91_az	8290	tr|C9JVG0|C9JVG0_HUMAN	Serotransferrin (Fragment) OS=Homo sapiens GN=TF PE=4 SV=1
ADRDQYMLLHHDNTR	ADRDQYELLCLDNTR	FALSE	57.3	86.5703	628.962	3	2930.83	0	20141222_160_16_az	8047	tr|C9JVG0|C9JVG0_HUMAN	Serotransferrin (Fragment) OS=Homo sapiens GN=TF PE=4 SV=1
ADRDQYMLLHHNDTR	ADRDQYELLCLDNTR	FALSE	50.2005	82.1322	628.963	3	2956.34	0	20141222_151_24_az	7837	tr|C9JVG0|C9JVG0_HUMAN	Serotransferrin (Fragment) OS=Homo sapiens GN=TF PE=4 SV=1
ADRDQYQNHCQDVTR	ADRDQYELLCLDNTR	FALSE	47.9	45.5451	477.212	4	2818.98	0	20141222_171_06_az	8039	tr|J3KN47|J3KN47_HUMAN	Serotransferrin OS=Homo sapiens GN=TF PE=4 SV=1
ADRPMYELLCLDDTR	ADRDQYELLCLDNTR	FALSE	52.8005	58.2495	628.291	3	3033.76	1	20141222_158_18_az	8433	tr|J3KN47|J3KN47_HUMAN	Serotransferrin OS=Homo sapiens GN=TF PE=4 SV=1
GANRDEYELLCMVDPR	ADRDQYELLCLDNTR	FALSE	46.4005	32.5904	646.969	3	3104.03	-1	20141222_36_126_az	8148	tr|C9JVG0|C9JVG0_HUMAN	Serotransferrin (Fragment) OS=Homo sapiens GN=TF PE=4 SV=1
GANSWQYELLCLDNTR	ADRDQYELLCLDNTR	FALSE	52.4005	43.1696	646.968	3	2830.85	1	20141222_126_46_az	7732	sp|P02787|TRFE_HUMAN	Serotransferrin OS=Homo sapiens GN=TF PE=1 SV=3
GANSWQYELLCLDNTR	ADRDQYELLCLDNTR	FALSE	52.4005	72.7092	646.969	3	2961.43	1	20141222_138_36_az	7878	sp|P02787|TRFE_HUMAN	Serotransferrin OS=Homo sapiens GN=TF PE=1 SV=3
GANSWQYELLCLDNTR	ADRDQYELLCLDNTR	FALSE	52.4005	57.3335	646.969	3	2965.67	1	20141222_26_23_az	8116	sp|P02787|TRFE_HUMAN	Serotransferrin OS=Homo sapiens GN=TF PE=1 SV=3
ADRDGAYEL	ADRHNAYEL	FALSE	36.7004	28.235	505.23	2	1886.78	0	20141222_159_141_az	4432	sp|Q8WW27|ABEC4_HUMAN	Putative C->U-editing enzyme APOBEC-4 OS=Homo sapiens GN=APOBEC4 PE=2 SV=1
ADRDGAYEL	ADRHNAYEL	FALSE	36.7004	33.8159	505.231	2	1918.84	0	20141222_160_16_az	4487	sp|Q8WW27|ABEC4_HUMAN	Putative C->U-editing enzyme APOBEC-4 OS=Homo sapiens GN=APOBEC4 PE=2 SV=1
ADRDGAYEL	ADRHNAYEL	FALSE	36.7004	36.8705	505.232	2	1865.79	0	20141222_164_145_az	4382	sp|Q8WW27|ABEC4_HUMAN	Putative C->U-editing enzyme APOBEC-4 OS=Homo sapiens GN=APOBEC4 PE=2 SV=1
DADSGDFLAEGGGV	ADSGEGDFLAEGGGV	FALSE	61.801	71.2957	655.279	2	3651.59	0	20141222_51_45_az	10385	sp|P02671-2|FIBA_HUMAN	Isoform 2 of Fibrinogen alpha chain OS=Homo sapiens GN=FGA
SASADNEDFFQCVDGK	ADSPMDDFFQCVNGK	FALSE	54.5005	36.7493	596.914	3	2116.05	1	20141222_120_52_az	6173	tr|E7ETH0|E7ETH0_HUMAN	Complement factor I light chain OS=Homo sapiens GN=CFI PE=3 SV=1
EADTALYYCAR	ADTALYYCAR	FALSE	54.1	32.1357	666.797	2	2091.98	0	20141222_18_142_az	5551	sp|P06326|HV107_HUMAN	Ig heavy chain V-I region Mot OS=Homo sapiens PE=1 SV=1
EADTALYYCAR	ADTALYYCAR	FALSE	54.1	30.6395	666.796	2	2185.2	0	20141222_21_140_az	5452	sp|P06326|HV107_HUMAN	Ig heavy chain V-I region Mot OS=Homo sapiens PE=1 SV=1
EADTALYYCAR	ADTALYYCAR	FALSE	54.1	32.3767	666.798	2	2372.3	0	20141222_45_118_az	5636	sp|P06326|HV107_HUMAN	Ig heavy chain V-I region Mot OS=Homo sapiens PE=1 SV=1
EADTALYYCAR	ADTALYYCAR	FALSE	54.1	34.1151	666.798	2	2308.51	0	20141222_49_43_az	5479	sp|P06326|HV107_HUMAN	Ig heavy chain V-I region Mot OS=Homo sapiens PE=1 SV=1
GADTALYFCAK	ADTALYYCAR	FALSE	46.5	29.4026	608.786	2	2374.05	0	20141222_93_76_az	6700	sp|P06326|HV107_HUMAN	Ig heavy chain V-I region Mot OS=Homo sapiens PE=1 SV=1
DADTASYYCAR	ADTATYYCAR	FALSE	51.3	32.2102	646.762	2	1941.99	0	20141222_65_57_az	4148	sp|P04438|HV208_HUMAN	Ig heavy chain V-II region SESS OS=Homo sapiens PE=2 SV=1
EADTAVYFCAR	ADTAVYYCAR	FALSE	51.9	27.96	651.791	2	2274.71	0	20141222_03_156_az	6312	sp|P06331|HV209_HUMAN	Ig heavy chain V-II region ARH-77 OS=Homo sapiens PE=4 SV=1
EADTAVYFCAR	ADTAVYYCAR	FALSE	51.9	30.7665	651.79	2	2401.48	0	20141222_06_5_az	6602	sp|P06331|HV209_HUMAN	Ig heavy chain V-II region ARH-77 OS=Homo sapiens PE=4 SV=1
EADTAVYFCAR	ADTAVYYCAR	FALSE	51.9	28.3352	651.791	2	2370.31	0	20141222_131_42_az	6091	sp|P06331|HV209_HUMAN	Ig heavy chain V-II region ARH-77 OS=Homo sapiens PE=4 SV=1
EADTAVYFCAR	ADTAVYYCAR	FALSE	51.9	27.8759	651.791	2	2444.84	0	20141222_137_121_az	6117	sp|P06331|HV209_HUMAN	Ig heavy chain V-II region ARH-77 OS=Homo sapiens PE=4 SV=1
EADTAVYFCAR	ADTAVYYCAR	FALSE	51.9	28.2042	651.791	2	2254.94	0	20141222_180_FDLB_az	6481	sp|P06331|HV209_HUMAN	Ig heavy chain V-II region ARH-77 OS=Homo sapiens PE=4 SV=1
EADTAVYFCAR	ADTAVYYCAR	FALSE	51.9	29.2649	651.791	2	2198.43	0	20141222_184_ALL_az	6585	sp|P06331|HV209_HUMAN	Ig heavy chain V-II region ARH-77 OS=Homo sapiens PE=4 SV=1
EADTAVYFCAR	ADTAVYYCAR	FALSE	51.9	29.4253	651.791	2	2466.08	0	20141222_22_19_az	6259	sp|P06331|HV209_HUMAN	Ig heavy chain V-II region ARH-77 OS=Homo sapiens PE=4 SV=1
EADTAVYFCAR	ADTAVYYCAR	FALSE	51.9	29.872	651.791	2	2596.81	0	20141222_59_106_az	6410	sp|P06331|HV209_HUMAN	Ig heavy chain V-II region ARH-77 OS=Homo sapiens PE=4 SV=1
GADTAVYYCAR	ADTAVYYCAR	FALSE	56.3	24.8724	623.778	2	2074.95	0	20141222_41_122_az	4671	sp|P06331|HV209_HUMAN	Ig heavy chain V-II region ARH-77 OS=Homo sapiens PE=4 SV=1
GADTAVYYCAR	ADTAVYYCAR	FALSE	56.3	27.7668	623.778	2	2057.75	0	20141222_65_57_az	4556	sp|P06331|HV209_HUMAN	Ig heavy chain V-II region ARH-77 OS=Homo sapiens PE=4 SV=1
GADTAVYYCAR	ADTAVYYCAR	FALSE	56.3	27.946	623.778	2	1680.85	0	20141222_95_74_az	4479	sp|P06331|HV209_HUMAN	Ig heavy chain V-II region ARH-77 OS=Homo sapiens PE=4 SV=1
DADTGFYFCAK	ADTGFYFC	FALSE	46.8	29.0223	647.774	2	2903.72	0	20141222_79_88_az	7682	sp|Q9BZZ2-2|SN_HUMAN	Isoform 2 of Sialoadhesin OS=Homo sapiens GN=SIGLEC1
AEATTLHVGWSAGTPGAVSTFR	AEATTLHVA-PQGTAMAVSTFR	FALSE	60.6012	32.6982	554.782	4	2087.07	0	20141222_92_81_az	5868	sp|P07360|CO8G_HUMAN	Complement component C8 gamma chain OS=Homo sapiens GN=C8G PE=1 SV=3
AEDTAVYMMSK	AEDTAVY	FALSE	39.2	37.9514	631.278	2	2183.49	0	20141222_139_123_az	5118	sp|P01763|HV302_HUMAN	Ig heavy chain V-III region WEA OS=Homo sapiens PE=1 SV=1
AEDTAVYYCASNVDK	AEDTAVYYCA	FALSE	55.8	60.6014	569.249	3	2479.78	0	20141222_59_106_az	6000	sp|P01763|HV302_HUMAN	Ig heavy chain V-III region WEA OS=Homo sapiens PE=1 SV=1
ADDTALYYCAK	AEDTAVYYCAK	FALSE	51.5003	38.4475	645.785	2	2002.78	0	20141222_124_48_az	5317	sp|P01764|HV303_HUMAN	Ig heavy chain V-III region VH26 OS=Homo sapiens PE=1 SV=1
ADDTAVYYCAK	AEDTAVYYCAK	FALSE	57.7001	32.037	638.779	2	1554.48	0	20141222_117_54_az	3766	sp|P01764|HV303_HUMAN	Ig heavy chain V-III region VH26 OS=Homo sapiens PE=1 SV=1
ADDTAVYYCAK	AEDTAVYYCAK	FALSE	57.7001	30.8998	638.777	2	1777.12	0	20141222_11_9_az	4576	sp|P01764|HV303_HUMAN	Ig heavy chain V-III region VH26 OS=Homo sapiens PE=1 SV=1
ADDTAVYYCAK	AEDTAVYYCAK	FALSE	57.7001	46.0096	638.78	2	1763.9	0	20141222_124_48_az	4533	sp|P01764|HV303_HUMAN	Ig heavy chain V-III region VH26 OS=Homo sapiens PE=1 SV=1
ADDTAVYYCAK	AEDTAVYYCAK	FALSE	57.7001	32.9381	638.776	2	1998.38	0	20141222_142_32_az	4504	sp|P01764|HV303_HUMAN	Ig heavy chain V-III region VH26 OS=Homo sapiens PE=1 SV=1
ADDTAVYYCAK	AEDTAVYYCAK	FALSE	57.7001	36.9537	638.777	2	1743.57	0	20141222_15_13_az	4699	sp|P01764|HV303_HUMAN	Ig heavy chain V-III region VH26 OS=Homo sapiens PE=1 SV=1
ADDTAVYYCAK	AEDTAVYYCAK	FALSE	57.7001	37.9624	638.78	2	2044.27	0	20141222_33_29_az	4618	sp|P01764|HV303_HUMAN	Ig heavy chain V-III region VH26 OS=Homo sapiens PE=1 SV=1
ADDTAVYYCAK	AEDTAVYYCAK	FALSE	57.7001	29.7662	638.779	2	2039.82	0	20141222_48_116_az	4637	sp|P01764|HV303_HUMAN	Ig heavy chain V-III region VH26 OS=Homo sapiens PE=1 SV=1
ADDTAVYYCAK	AEDTAVYYCAK	FALSE	57.7001	35.6303	638.78	2	2052.59	0	20141222_49_43_az	4590	sp|P01764|HV303_HUMAN	Ig heavy chain V-III region VH26 OS=Homo sapiens PE=1 SV=1
ADDTAVYYCAK	AEDTAVYYCAK	FALSE	57.7001	32.9073	638.779	2	2093.9	0	20141222_60_53_az	4673	sp|P01764|HV303_HUMAN	Ig heavy chain V-III region VH26 OS=Homo sapiens PE=1 SV=1
ADDTAVYYSDK	AEDTAVYYCAK	FALSE	44.4005	27.0568	624.27	2	2237	0	20141222_139_123_az	5304	sp|P01764|HV303_HUMAN	Ig heavy chain V-III region VH26 OS=Homo sapiens PE=1 SV=1
AEDTALYFCAK	AEDTAVYYCAK	FALSE	50.6003	28.9291	644.797	2	2644.52	0	20141222_137_121_az	6821	sp|P01765|HV304_HUMAN	Ig heavy chain V-III region TIL OS=Homo sapiens PE=1 SV=1
AEDTALYFCAK	AEDTAVYYCAK	FALSE	50.6003	35.5221	644.795	2	2761.82	0	20141222_76_67_az	7077	sp|P01765|HV304_HUMAN	Ig heavy chain V-III region TIL OS=Homo sapiens PE=1 SV=1
AEDTALYYCAK	AEDTAVYYCAK	FALSE	54.6002	29.3277	652.796	2	2023.29	0	20141222_07_152_az	5110	sp|P01764|HV303_HUMAN	Ig heavy chain V-III region VH26 OS=Homo sapiens PE=1 SV=1
AEDTALYYCAK	AEDTAVYYCAK	FALSE	54.6002	36.3973	652.794	2	1778.89	0	20141222_110_97_az	4976	sp|P01764|HV303_HUMAN	Ig heavy chain V-III region VH26 OS=Homo sapiens PE=1 SV=1
AEDTALYYCAK	AEDTAVYYCAK	FALSE	54.6002	27.1074	652.793	2	2152	0	20141222_141_125_az	5059	sp|P01764|HV303_HUMAN	Ig heavy chain V-III region VH26 OS=Homo sapiens PE=1 SV=1
AEDTALYYCAK	AEDTAVYYCAK	FALSE	54.6002	36.9918	652.792	2	2145.78	0	20141222_142_32_az	5025	sp|P01764|HV303_HUMAN	Ig heavy chain V-III region VH26 OS=Homo sapiens PE=1 SV=1
AEDTALYYCAK	AEDTAVYYCAK	FALSE	54.6002	39.3302	652.796	2	1936.92	0	20141222_15_13_az	5380	sp|P01764|HV303_HUMAN	Ig heavy chain V-III region VH26 OS=Homo sapiens PE=1 SV=1
AEDTALYYCAK	AEDTAVYYCAK	FALSE	54.6002	33.8954	652.794	2	1920.24	0	20141222_174_04_az	5363	sp|P01764|HV303_HUMAN	Ig heavy chain V-III region VH26 OS=Homo sapiens PE=1 SV=1
AEDTALYYCAK	AEDTAVYYCAK	FALSE	54.6002	34.0912	652.794	2	2122.44	0	20141222_22_19_az	5045	sp|P01764|HV303_HUMAN	Ig heavy chain V-III region VH26 OS=Homo sapiens PE=1 SV=1
AEDTALYYCAK	AEDTAVYYCAK	FALSE	54.6002	29.1716	652.793	2	2136.26	0	20141222_25_136_az	5126	sp|P01764|HV303_HUMAN	Ig heavy chain V-III region VH26 OS=Homo sapiens PE=1 SV=1
AEDTALYYCAK	AEDTAVYYCAK	FALSE	54.6002	50.6437	652.795	2	2087.04	0	20141222_27_134_az	5035	sp|P01764|HV303_HUMAN	Ig heavy chain V-III region VH26 OS=Homo sapiens PE=1 SV=1
AEDTALYYCAK	AEDTAVYYCAK	FALSE	54.6002	44.7142	652.793	2	2217.03	0	20141222_49_43_az	5170	sp|P01764|HV303_HUMAN	Ig heavy chain V-III region VH26 OS=Homo sapiens PE=1 SV=1
AEDTALYYCAK	AEDTAVYYCAK	FALSE	54.6002	43.0887	652.794	2	2241.56	0	20141222_58_51_az	5201	sp|P01764|HV303_HUMAN	Ig heavy chain V-III region VH26 OS=Homo sapiens PE=1 SV=1
AEDTALYYCAK	AEDTAVYYCAK	FALSE	54.6002	43.1784	652.793	2	1897.34	0	20141222_96_85_az	5423	sp|P01764|HV303_HUMAN	Ig heavy chain V-III region VH26 OS=Homo sapiens PE=1 SV=1
AEDTAVYFCAK	AEDTAVYYCAK	FALSE	56.4001	39.3053	637.791	2	2355.24	0	20141222_137_121_az	5800	sp|P01765|HV304_HUMAN	Ig heavy chain V-III region TIL OS=Homo sapiens PE=1 SV=1
AEDTAVYYCAK	AEDTAVYYCAK	TRUE	60.8	37.6883	645.785	2	1676.04	0	20141222_03_156_az	4301	sp|P01764|HV303_HUMAN	Ig heavy chain V-III region VH26 OS=Homo sapiens PE=1 SV=1
AEDTAVYYCAK	AEDTAVYYCAK	TRUE	60.8	45.1478	645.785	2	1788.42	0	20141222_05_154_az	4616	sp|P01764|HV303_HUMAN	Ig heavy chain V-III region VH26 OS=Homo sapiens PE=1 SV=1
AEDTAVYYCAK	AEDTAVYYCAK	TRUE	60.8	39.2642	645.785	2	1831.78	0	20141222_08_7_az	4406	sp|P01764|HV303_HUMAN	Ig heavy chain V-III region VH26 OS=Homo sapiens PE=1 SV=1
AEDTAVYYCAK	AEDTAVYYCAK	TRUE	60.8	47.5615	645.784	2	1610.02	0	20141222_101_89_az	4536	sp|P01764|HV303_HUMAN	Ig heavy chain V-III region VH26 OS=Homo sapiens PE=1 SV=1
AEDTAVYYCAK	AEDTAVYYCAK	TRUE	60.8	44.5026	645.785	2	1638.09	0	20141222_107_95_az	4350	sp|P01764|HV303_HUMAN	Ig heavy chain V-III region VH26 OS=Homo sapiens PE=1 SV=1
AEDTAVYYCAK	AEDTAVYYCAK	TRUE	60.8	43.9384	645.785	2	1513.67	0	20141222_112_99_az	4127	sp|P01764|HV303_HUMAN	Ig heavy chain V-III region VH26 OS=Homo sapiens PE=1 SV=1
AEDTAVYYCAK	AEDTAVYYCAK	TRUE	60.8	49.0176	645.787	2	1513.39	0	20141222_117_54_az	3633	sp|P01764|HV303_HUMAN	Ig heavy chain V-III region VH26 OS=Homo sapiens PE=1 SV=1
AEDTAVYYCAK	AEDTAVYYCAK	TRUE	60.8	36.5025	645.784	2	1751.65	0	20141222_128_113_az	4329	sp|P01764|HV303_HUMAN	Ig heavy chain V-III region VH26 OS=Homo sapiens PE=1 SV=1
AEDTAVYYCAK	AEDTAVYYCAK	TRUE	60.8	40.3808	645.784	2	1856.6	0	20141222_134_119_az	4193	sp|P01764|HV303_HUMAN	Ig heavy chain V-III region VH26 OS=Homo sapiens PE=1 SV=1
AEDTAVYYCAK	AEDTAVYYCAK	TRUE	60.8	43.8971	645.786	2	1934.67	0	20141222_138_36_az	4290	sp|P01764|HV303_HUMAN	Ig heavy chain V-III region VH26 OS=Homo sapiens PE=1 SV=1
AEDTAVYYCAK	AEDTAVYYCAK	TRUE	60.8	37.4973	645.785	2	1703.06	0	20141222_13_11_az	4280	sp|P01764|HV303_HUMAN	Ig heavy chain V-III region VH26 OS=Homo sapiens PE=1 SV=1
AEDTAVYYCAK	AEDTAVYYCAK	TRUE	60.8	39.0662	645.785	2	1958.99	0	20141222_143_127_az	4360	sp|P01764|HV303_HUMAN	Ig heavy chain V-III region VH26 OS=Homo sapiens PE=1 SV=1
AEDTAVYYCAK	AEDTAVYYCAK	TRUE	60.8	49.5072	645.785	2	1949.75	0	20141222_144_30_az	4368	sp|P01764|HV303_HUMAN	Ig heavy chain V-III region VH26 OS=Homo sapiens PE=1 SV=1
AEDTAVYYCAK	AEDTAVYYCAK	TRUE	60.8	41.9412	645.783	2	1956.91	0	20141222_147_28_az	4393	sp|P01764|HV303_HUMAN	Ig heavy chain V-III region VH26 OS=Homo sapiens PE=1 SV=1
AEDTAVYYCAK	AEDTAVYYCAK	TRUE	60.8	42.1069	645.784	2	1841.78	0	20141222_155_137_az	4242	sp|P01764|HV303_HUMAN	Ig heavy chain V-III region VH26 OS=Homo sapiens PE=1 SV=1
AEDTAVYYCAK	AEDTAVYYCAK	TRUE	60.8	50.7134	645.785	2	1842.06	0	20141222_159_141_az	4272	sp|P01764|HV303_HUMAN	Ig heavy chain V-III region VH26 OS=Homo sapiens PE=1 SV=1
AEDTAVYYCAK	AEDTAVYYCAK	TRUE	60.8	48.9449	645.785	2	1709.77	0	20141222_15_13_az	4579	sp|P01764|HV303_HUMAN	Ig heavy chain V-III region VH26 OS=Homo sapiens PE=1 SV=1
AEDTAVYYCAK	AEDTAVYYCAK	TRUE	60.8	39.8182	645.784	2	1831.83	0	20141222_164_145_az	4262	sp|P01764|HV303_HUMAN	Ig heavy chain V-III region VH26 OS=Homo sapiens PE=1 SV=1
AEDTAVYYCAK	AEDTAVYYCAK	TRUE	60.8	41.3113	645.784	2	1689.66	0	20141222_174_04_az	4547	sp|P01764|HV303_HUMAN	Ig heavy chain V-III region VH26 OS=Homo sapiens PE=1 SV=1
AEDTAVYYCAK	AEDTAVYYCAK	TRUE	60.8	51.9705	645.783	2	1673.75	0	20141222_176_02_az	4626	sp|P01764|HV303_HUMAN	Ig heavy chain V-III region VH26 OS=Homo sapiens PE=1 SV=1
AEDTAVYYCAK	AEDTAVYYCAK	TRUE	60.8	40.0305	645.785	2	1687.73	0	20141222_177_157_az	4467	sp|P01764|HV303_HUMAN	Ig heavy chain V-III region VH26 OS=Homo sapiens PE=1 SV=1
AEDTAVYYCAK	AEDTAVYYCAK	TRUE	60.8	42.0734	645.785	2	1649.55	0	20141222_181_MDLB_az	4548	sp|P01764|HV303_HUMAN	Ig heavy chain V-III region VH26 OS=Homo sapiens PE=1 SV=1
AEDTAVYYCAK	AEDTAVYYCAK	TRUE	60.8	42.6504	645.786	2	1604.12	0	20141222_184_ALL_az	4517	sp|P01764|HV303_HUMAN	Ig heavy chain V-III region VH26 OS=Homo sapiens PE=1 SV=1
AEDTAVYYCAK	AEDTAVYYCAK	TRUE	60.8	36.8845	645.787	2	1824.45	0	20141222_20_17_az	4368	sp|P01764|HV303_HUMAN	Ig heavy chain V-III region VH26 OS=Homo sapiens PE=1 SV=1
AEDTAVYYCAK	AEDTAVYYCAK	TRUE	60.8	45.4895	645.785	2	1929.31	0	20141222_22_19_az	4357	sp|P01764|HV303_HUMAN	Ig heavy chain V-III region VH26 OS=Homo sapiens PE=1 SV=1
AEDTAVYYCAK	AEDTAVYYCAK	TRUE	60.8	44.9992	645.784	2	1937.47	0	20141222_24_21_az	4298	sp|P01764|HV303_HUMAN	Ig heavy chain V-III region VH26 OS=Homo sapiens PE=1 SV=1
AEDTAVYYCAK	AEDTAVYYCAK	TRUE	60.8	46.184	645.785	2	1938.67	0	20141222_25_136_az	4426	sp|P01764|HV303_HUMAN	Ig heavy chain V-III region VH26 OS=Homo sapiens PE=1 SV=1
AEDTAVYYCAK	AEDTAVYYCAK	TRUE	60.8	45.249	645.785	2	1896.37	0	20141222_26_23_az	4330	sp|P01764|HV303_HUMAN	Ig heavy chain V-III region VH26 OS=Homo sapiens PE=1 SV=1
AEDTAVYYCAK	AEDTAVYYCAK	TRUE	60.8	44.5798	645.786	2	1950.01	0	20141222_30_132_az	4426	sp|P01764|HV303_HUMAN	Ig heavy chain V-III region VH26 OS=Homo sapiens PE=1 SV=1
AEDTAVYYCAK	AEDTAVYYCAK	TRUE	60.8	47.7551	645.784	2	2004.26	0	20141222_33_29_az	4475	sp|P01764|HV303_HUMAN	Ig heavy chain V-III region VH26 OS=Homo sapiens PE=1 SV=1
AEDTAVYYCAK	AEDTAVYYCAK	TRUE	60.8	55.1047	645.786	2	2014.43	0	20141222_34_128_az	4542	sp|P01764|HV303_HUMAN	Ig heavy chain V-III region VH26 OS=Homo sapiens PE=1 SV=1
AEDTAVYYCAK	AEDTAVYYCAK	TRUE	60.8	49.6175	645.784	2	2067.13	0	20141222_40_35_az	4600	sp|P01764|HV303_HUMAN	Ig heavy chain V-III region VH26 OS=Homo sapiens PE=1 SV=1
AEDTAVYYCAK	AEDTAVYYCAK	TRUE	60.8	42.9514	645.786	2	2104.91	0	20141222_42_37_az	4673	sp|P01764|HV303_HUMAN	Ig heavy chain V-III region VH26 OS=Homo sapiens PE=1 SV=1
AEDTAVYYCAK	AEDTAVYYCAK	TRUE	60.8	44.363	645.785	2	2114.03	0	20141222_44_39_az	4682	sp|P01764|HV303_HUMAN	Ig heavy chain V-III region VH26 OS=Homo sapiens PE=1 SV=1
AEDTAVYYCAK	AEDTAVYYCAK	TRUE	60.8	41.6749	645.784	2	2070.52	0	20141222_45_118_az	4580	sp|P01764|HV303_HUMAN	Ig heavy chain V-III region VH26 OS=Homo sapiens PE=1 SV=1
AEDTAVYYCAK	AEDTAVYYCAK	TRUE	60.8	46.9299	645.783	2	2006.75	0	20141222_47_41_az	4439	sp|P01764|HV303_HUMAN	Ig heavy chain V-III region VH26 OS=Homo sapiens PE=1 SV=1
AEDTAVYYCAK	AEDTAVYYCAK	TRUE	60.8	47.0102	645.785	2	1998.03	0	20141222_48_116_az	4487	sp|P01764|HV303_HUMAN	Ig heavy chain V-III region VH26 OS=Homo sapiens PE=1 SV=1
AEDTAVYYCAK	AEDTAVYYCAK	TRUE	60.8	45.1924	645.786	2	2018.13	0	20141222_49_43_az	4467	sp|P01764|HV303_HUMAN	Ig heavy chain V-III region VH26 OS=Homo sapiens PE=1 SV=1
AEDTAVYYCAK	AEDTAVYYCAK	TRUE	60.8	43.2654	645.784	2	1992.41	0	20141222_50_114_az	4399	sp|P01764|HV303_HUMAN	Ig heavy chain V-III region VH26 OS=Homo sapiens PE=1 SV=1
AEDTAVYYCAK	AEDTAVYYCAK	TRUE	60.8	45.6963	645.784	2	1959.82	0	20141222_51_45_az	4375	sp|P01764|HV303_HUMAN	Ig heavy chain V-III region VH26 OS=Homo sapiens PE=1 SV=1
AEDTAVYYCAK	AEDTAVYYCAK	TRUE	60.8	49.445	645.784	2	1990.89	0	20141222_53_47_az	4398	sp|P01764|HV303_HUMAN	Ig heavy chain V-III region VH26 OS=Homo sapiens PE=1 SV=1
AEDTAVYYCAK	AEDTAVYYCAK	TRUE	60.8	41.0228	645.786	2	2034.45	0	20141222_56_49_az	4545	sp|P01764|HV303_HUMAN	Ig heavy chain V-III region VH26 OS=Homo sapiens PE=1 SV=1
AEDTAVYYCAK	AEDTAVYYCAK	TRUE	60.8	47.3021	645.789	2	2039.5	0	20141222_58_51_az	4488	sp|P01764|HV303_HUMAN	Ig heavy chain V-III region VH26 OS=Homo sapiens PE=1 SV=1
AEDTAVYYCAK	AEDTAVYYCAK	TRUE	60.8	42.3964	645.785	2	2046.25	0	20141222_71_63_az	4547	sp|P01764|HV303_HUMAN	Ig heavy chain V-III region VH26 OS=Homo sapiens PE=1 SV=1
AEDTAVYYCAK	AEDTAVYYCAK	TRUE	60.8	44.3337	645.784	2	2049.84	0	20141222_72_94_az	4489	sp|P01764|HV303_HUMAN	Ig heavy chain V-III region VH26 OS=Homo sapiens PE=1 SV=1
AEDTAVYYCAK	AEDTAVYYCAK	TRUE	60.8	49.4637	645.785	2	2040.27	0	20141222_74_65_az	4535	sp|P01764|HV303_HUMAN	Ig heavy chain V-III region VH26 OS=Homo sapiens PE=1 SV=1
AEDTAVYYCAK	AEDTAVYYCAK	TRUE	60.8	53.1431	645.784	2	2017.27	0	20141222_76_67_az	4463	sp|P01764|HV303_HUMAN	Ig heavy chain V-III region VH26 OS=Homo sapiens PE=1 SV=1
AEDTAVYYCAK	AEDTAVYYCAK	TRUE	60.8	46.6221	645.783	2	1994.55	0	20141222_78_69_az	4455	sp|P01764|HV303_HUMAN	Ig heavy chain V-III region VH26 OS=Homo sapiens PE=1 SV=1
AEDTAVYYCAK	AEDTAVYYCAK	TRUE	60.8	44.5034	645.784	2	1980.58	0	20141222_79_88_az	4446	sp|P01764|HV303_HUMAN	Ig heavy chain V-III region VH26 OS=Homo sapiens PE=1 SV=1
AEDTAVYYCAK	AEDTAVYYCAK	TRUE	60.8	48.4463	645.784	2	1964.07	0	20141222_80_71_az	4423	sp|P01764|HV303_HUMAN	Ig heavy chain V-III region VH26 OS=Homo sapiens PE=1 SV=1
AEDTAVYYCAK	AEDTAVYYCAK	TRUE	60.8	43.9246	645.784	2	1741.32	0	20141222_87_77_az	4367	sp|P01764|HV303_HUMAN	Ig heavy chain V-III region VH26 OS=Homo sapiens PE=1 SV=1
AEDTAVYYCAK	AEDTAVYYCAK	TRUE	60.8	42.0969	645.785	2	1684.83	0	20141222_95_74_az	4493	sp|P01764|HV303_HUMAN	Ig heavy chain V-III region VH26 OS=Homo sapiens PE=1 SV=1
AEDTAVYYCAK	AEDTAVYYCAK	TRUE	60.8	48.2058	645.785	2	1675.4	0	20141222_96_85_az	4643	sp|P01764|HV303_HUMAN	Ig heavy chain V-III region VH26 OS=Homo sapiens PE=1 SV=1
AEDTAVYYCAK	AEDTAVYYCAK	TRUE	60.8	41.3086	645.785	2	1680.49	0	20141222_97_72_az	4470	sp|P01764|HV303_HUMAN	Ig heavy chain V-III region VH26 OS=Homo sapiens PE=1 SV=1
ADDTAVYFCAR	AEDTAVYYCAR	FALSE	54.1002	37.8076	644.784	2	2373.65	0	20141222_124_48_az	6606	sp|P01763|HV302_HUMAN	Ig heavy chain V-III region WEA OS=Homo sapiens PE=1 SV=1
ADDTGVYYCAR	AEDTAVYYCAR	FALSE	52.7003	40.7388	645.772	2	1976.91	0	20141222_53_47_az	4348	sp|P01763|HV302_HUMAN	Ig heavy chain V-III region WEA OS=Homo sapiens PE=1 SV=1
AEDTAFYYCAR	AEDTAVYYCAR	FALSE	53.3002	34.2106	683.789	2	2605	0	20141222_36_126_az	6478	sp|P01763|HV302_HUMAN	Ig heavy chain V-III region WEA OS=Homo sapiens PE=1 SV=1
AEDTAVYFCAR	AEDTAVYYCAR	FALSE	57.3001	33.6401	651.791	2	2384.82	0	20141222_05_154_az	6715	sp|P01763|HV302_HUMAN	Ig heavy chain V-III region WEA OS=Homo sapiens PE=1 SV=1
AEDTAVYFCAR	AEDTAVYYCAR	FALSE	57.3001	27.6331	651.793	2	2380.87	0	20141222_07_152_az	6286	sp|P01763|HV302_HUMAN	Ig heavy chain V-III region WEA OS=Homo sapiens PE=1 SV=1
AEDTAVYFCAR	AEDTAVYYCAR	FALSE	57.3001	28.231	651.791	2	2396.57	0	20141222_09_150_az	6093	sp|P01763|HV302_HUMAN	Ig heavy chain V-III region WEA OS=Homo sapiens PE=1 SV=1
AEDTAVYFCAR	AEDTAVYYCAR	FALSE	57.3001	29.7858	651.79	2	2227.21	0	20141222_107_95_az	6373	sp|P01763|HV302_HUMAN	Ig heavy chain V-III region WEA OS=Homo sapiens PE=1 SV=1
AEDTAVYFCAR	AEDTAVYYCAR	FALSE	57.3001	31.4106	651.791	2	2116.48	0	20141222_112_99_az	6226	sp|P01763|HV302_HUMAN	Ig heavy chain V-III region WEA OS=Homo sapiens PE=1 SV=1
AEDTAVYFCAR	AEDTAVYYCAR	FALSE	57.3001	32.3944	651.792	2	2152.26	0	20141222_121_107_az	6320	sp|P01763|HV302_HUMAN	Ig heavy chain V-III region WEA OS=Homo sapiens PE=1 SV=1
AEDTAVYFCAR	AEDTAVYYCAR	FALSE	57.3001	35.0662	651.791	2	2313.52	0	20141222_124_48_az	6394	sp|P01763|HV302_HUMAN	Ig heavy chain V-III region WEA OS=Homo sapiens PE=1 SV=1
AEDTAVYFCAR	AEDTAVYYCAR	FALSE	57.3001	28.5954	651.791	2	2294.79	0	20141222_13_11_az	6319	sp|P01763|HV302_HUMAN	Ig heavy chain V-III region WEA OS=Homo sapiens PE=1 SV=1
AEDTAVYFCAR	AEDTAVYYCAR	FALSE	57.3001	34.0011	651.792	2	2470.74	0	20141222_150_133_az	6154	sp|P01763|HV302_HUMAN	Ig heavy chain V-III region WEA OS=Homo sapiens PE=1 SV=1
AEDTAVYFCAR	AEDTAVYYCAR	FALSE	57.3001	32.0986	651.792	2	2437.78	0	20141222_152_135_az	6187	sp|P01763|HV302_HUMAN	Ig heavy chain V-III region WEA OS=Homo sapiens PE=1 SV=1
AEDTAVYFCAR	AEDTAVYYCAR	FALSE	57.3001	32.0475	651.791	2	2309.62	0	20141222_15_13_az	6689	sp|P01763|HV302_HUMAN	Ig heavy chain V-III region WEA OS=Homo sapiens PE=1 SV=1
AEDTAVYFCAR	AEDTAVYYCAR	FALSE	57.3001	43.8685	651.792	2	2271.13	0	20141222_174_04_az	6607	sp|P01763|HV302_HUMAN	Ig heavy chain V-III region WEA OS=Homo sapiens PE=1 SV=1
AEDTAVYFCAR	AEDTAVYYCAR	FALSE	57.3001	31.3689	651.791	2	2267.28	0	20141222_176_02_az	6734	sp|P01763|HV302_HUMAN	Ig heavy chain V-III region WEA OS=Homo sapiens PE=1 SV=1
AEDTAVYFCAR	AEDTAVYYCAR	FALSE	57.3001	36.5311	651.791	2	2263.88	0	20141222_177_157_az	6477	sp|P01763|HV302_HUMAN	Ig heavy chain V-III region WEA OS=Homo sapiens PE=1 SV=1
AEDTAVYFCAR	AEDTAVYYCAR	FALSE	57.3001	31.7292	651.79	2	2453.91	0	20141222_21_140_az	6402	sp|P01763|HV302_HUMAN	Ig heavy chain V-III region WEA OS=Homo sapiens PE=1 SV=1
AEDTAVYFCAR	AEDTAVYYCAR	FALSE	57.3001	30.3421	651.791	2	2469.36	0	20141222_25_136_az	6283	sp|P01763|HV302_HUMAN	Ig heavy chain V-III region WEA OS=Homo sapiens PE=1 SV=1
AEDTAVYFCAR	AEDTAVYYCAR	FALSE	57.3001	35.5095	651.791	2	2559.14	0	20141222_34_128_az	6485	sp|P01763|HV302_HUMAN	Ig heavy chain V-III region WEA OS=Homo sapiens PE=1 SV=1
AEDTAVYFCAR	AEDTAVYYCAR	FALSE	57.3001	32.0072	651.792	2	2662.47	0	20141222_44_39_az	6624	sp|P01763|HV302_HUMAN	Ig heavy chain V-III region WEA OS=Homo sapiens PE=1 SV=1
AEDTAVYFCAR	AEDTAVYYCAR	FALSE	57.3001	34.0209	651.792	2	2621.24	0	20141222_45_118_az	6508	sp|P01763|HV302_HUMAN	Ig heavy chain V-III region WEA OS=Homo sapiens PE=1 SV=1
AEDTAVYFCAR	AEDTAVYYCAR	FALSE	57.3001	38.3659	651.791	2	2542.1	0	20141222_48_116_az	6416	sp|P01763|HV302_HUMAN	Ig heavy chain V-III region WEA OS=Homo sapiens PE=1 SV=1
AEDTAVYFCAR	AEDTAVYYCAR	FALSE	57.3001	34.3698	651.791	2	2550.97	0	20141222_49_43_az	6331	sp|P01763|HV302_HUMAN	Ig heavy chain V-III region WEA OS=Homo sapiens PE=1 SV=1
AEDTAVYFCAR	AEDTAVYYCAR	FALSE	57.3001	31.4792	651.792	2	2544.23	0	20141222_53_47_az	6369	sp|P01763|HV302_HUMAN	Ig heavy chain V-III region WEA OS=Homo sapiens PE=1 SV=1
AEDTAVYFCAR	AEDTAVYYCAR	FALSE	57.3001	29.8732	651.791	2	2573.69	0	20141222_56_49_az	6468	sp|P01763|HV302_HUMAN	Ig heavy chain V-III region WEA OS=Homo sapiens PE=1 SV=1
AEDTAVYFCAR	AEDTAVYYCAR	FALSE	57.3001	28.6054	651.791	2	2588.76	0	20141222_58_51_az	6427	sp|P01763|HV302_HUMAN	Ig heavy chain V-III region WEA OS=Homo sapiens PE=1 SV=1
AEDTAVYFCAR	AEDTAVYYCAR	FALSE	57.3001	26.9291	651.791	2	2607.65	0	20141222_65_57_az	6445	sp|P01763|HV302_HUMAN	Ig heavy chain V-III region WEA OS=Homo sapiens PE=1 SV=1
AEDTAVYFCAR	AEDTAVYYCAR	FALSE	57.3001	29.744	651.792	2	2569.77	0	20141222_67_59_az	6456	sp|P01763|HV302_HUMAN	Ig heavy chain V-III region WEA OS=Homo sapiens PE=1 SV=1
AEDTAVYFCAR	AEDTAVYYCAR	FALSE	57.3001	29.5753	651.791	2	2586.36	0	20141222_70_96_az	6411	sp|P01763|HV302_HUMAN	Ig heavy chain V-III region WEA OS=Homo sapiens PE=1 SV=1
AEDTAVYFCAR	AEDTAVYYCAR	FALSE	57.3001	30.787	651.791	2	2297.8	0	20141222_92_81_az	6611	sp|P01763|HV302_HUMAN	Ig heavy chain V-III region WEA OS=Homo sapiens PE=1 SV=1
AEDTAVYYCAR	AEDTAVYYCAR	TRUE	61.7	42.3688	659.79	2	1881.02	0	20141222_05_154_az	4940	sp|P01763|HV302_HUMAN	Ig heavy chain V-III region WEA OS=Homo sapiens PE=1 SV=1
AEDTAVYYCAR	AEDTAVYYCAR	TRUE	61.7	41.5645	659.789	2	1923.06	0	20141222_08_7_az	4728	sp|P01763|HV302_HUMAN	Ig heavy chain V-III region WEA OS=Homo sapiens PE=1 SV=1
AEDTAVYYCAR	AEDTAVYYCAR	TRUE	61.7	40.1854	659.789	2	1703.85	0	20141222_101_89_az	4870	sp|P01763|HV302_HUMAN	Ig heavy chain V-III region WEA OS=Homo sapiens PE=1 SV=1
AEDTAVYYCAR	AEDTAVYYCAR	TRUE	61.7	45.07	659.789	2	1698.08	0	20141222_103_91_az	4695	sp|P01763|HV302_HUMAN	Ig heavy chain V-III region WEA OS=Homo sapiens PE=1 SV=1
AEDTAVYYCAR	AEDTAVYYCAR	TRUE	61.7	43.1002	659.789	2	1608.68	0	20141222_112_99_az	4465	sp|P01763|HV302_HUMAN	Ig heavy chain V-III region WEA OS=Homo sapiens PE=1 SV=1
AEDTAVYYCAR	AEDTAVYYCAR	TRUE	61.7	47.8349	659.792	2	1836.44	0	20141222_11_9_az	4783	sp|P01763|HV302_HUMAN	Ig heavy chain V-III region WEA OS=Homo sapiens PE=1 SV=1
AEDTAVYYCAR	AEDTAVYYCAR	TRUE	61.7	40.1103	659.788	2	1842.5	0	20141222_128_113_az	4644	sp|P01763|HV302_HUMAN	Ig heavy chain V-III region WEA OS=Homo sapiens PE=1 SV=1
AEDTAVYYCAR	AEDTAVYYCAR	TRUE	61.7	43.0856	659.789	2	1899.48	0	20141222_131_42_az	4512	sp|P01763|HV302_HUMAN	Ig heavy chain V-III region WEA OS=Homo sapiens PE=1 SV=1
AEDTAVYYCAR	AEDTAVYYCAR	TRUE	61.7	41.8717	659.79	2	1799.44	0	20141222_13_11_az	4616	sp|P01763|HV302_HUMAN	Ig heavy chain V-III region WEA OS=Homo sapiens PE=1 SV=1
AEDTAVYYCAR	AEDTAVYYCAR	TRUE	61.7	31.8779	659.789	2	2011.44	0	20141222_140_34_az	4572	sp|P01763|HV302_HUMAN	Ig heavy chain V-III region WEA OS=Homo sapiens PE=1 SV=1
AEDTAVYYCAR	AEDTAVYYCAR	TRUE	61.7	31.9424	659.789	2	2033.96	0	20141222_143_127_az	4625	sp|P01763|HV302_HUMAN	Ig heavy chain V-III region WEA OS=Homo sapiens PE=1 SV=1
AEDTAVYYCAR	AEDTAVYYCAR	TRUE	61.7	50.4835	659.789	2	2030.51	0	20141222_144_30_az	4655	sp|P01763|HV302_HUMAN	Ig heavy chain V-III region WEA OS=Homo sapiens PE=1 SV=1
AEDTAVYYCAR	AEDTAVYYCAR	TRUE	61.7	42.4124	659.787	2	2021.69	0	20141222_150_133_az	4575	sp|P01763|HV302_HUMAN	Ig heavy chain V-III region WEA OS=Homo sapiens PE=1 SV=1
AEDTAVYYCAR	AEDTAVYYCAR	TRUE	61.7	48.1043	659.788	2	1992.23	0	20141222_152_135_az	4603	sp|P01763|HV302_HUMAN	Ig heavy chain V-III region WEA OS=Homo sapiens PE=1 SV=1
AEDTAVYYCAR	AEDTAVYYCAR	TRUE	61.7	40.3101	659.789	2	1966.38	0	20141222_153_22_az	4568	sp|P01763|HV302_HUMAN	Ig heavy chain V-III region WEA OS=Homo sapiens PE=1 SV=1
AEDTAVYYCAR	AEDTAVYYCAR	TRUE	61.7	42.4152	659.79	2	1984.14	0	20141222_161_143_az	4593	sp|P01763|HV302_HUMAN	Ig heavy chain V-III region WEA OS=Homo sapiens PE=1 SV=1
AEDTAVYYCAR	AEDTAVYYCAR	TRUE	61.7	40.0842	659.79	2	1778.71	0	20141222_168_149_az	4737	sp|P01763|HV302_HUMAN	Ig heavy chain V-III region WEA OS=Homo sapiens PE=1 SV=1
AEDTAVYYCAR	AEDTAVYYCAR	TRUE	61.7	43.8475	659.791	2	1809.69	0	20141222_16_144_az	4687	sp|P01763|HV302_HUMAN	Ig heavy chain V-III region WEA OS=Homo sapiens PE=1 SV=1
AEDTAVYYCAR	AEDTAVYYCAR	TRUE	61.7	43.5251	659.789	2	1830.92	0	20141222_171_06_az	4605	sp|P01763|HV302_HUMAN	Ig heavy chain V-III region WEA OS=Homo sapiens PE=1 SV=1
AEDTAVYYCAR	AEDTAVYYCAR	TRUE	61.7	49.7902	659.789	2	1788.96	0	20141222_174_04_az	4900	sp|P01763|HV302_HUMAN	Ig heavy chain V-III region WEA OS=Homo sapiens PE=1 SV=1
AEDTAVYYCAR	AEDTAVYYCAR	TRUE	61.7	45.4449	659.79	2	1769.3	0	20141222_176_02_az	4966	sp|P01763|HV302_HUMAN	Ig heavy chain V-III region WEA OS=Homo sapiens PE=1 SV=1
AEDTAVYYCAR	AEDTAVYYCAR	TRUE	61.7	43.5666	659.789	2	1782.32	0	20141222_177_157_az	4803	sp|P01763|HV302_HUMAN	Ig heavy chain V-III region WEA OS=Homo sapiens PE=1 SV=1
AEDTAVYYCAR	AEDTAVYYCAR	TRUE	61.7	43.0092	659.789	2	1757.6	0	20141222_180_FDLB_az	4777	sp|P01763|HV302_HUMAN	Ig heavy chain V-III region WEA OS=Homo sapiens PE=1 SV=1
AEDTAVYYCAR	AEDTAVYYCAR	TRUE	61.7	38.4443	659.791	2	1857.45	0	20141222_18_142_az	4755	sp|P01763|HV302_HUMAN	Ig heavy chain V-III region WEA OS=Homo sapiens PE=1 SV=1
AEDTAVYYCAR	AEDTAVYYCAR	TRUE	61.7	42.0874	659.789	2	2012.51	0	20141222_25_136_az	4690	sp|P01763|HV302_HUMAN	Ig heavy chain V-III region WEA OS=Homo sapiens PE=1 SV=1
AEDTAVYYCAR	AEDTAVYYCAR	TRUE	61.7	41.2317	659.791	2	1976.45	0	20141222_26_23_az	4614	sp|P01763|HV302_HUMAN	Ig heavy chain V-III region WEA OS=Homo sapiens PE=1 SV=1
AEDTAVYYCAR	AEDTAVYYCAR	TRUE	61.7	41.5989	659.789	2	1967.26	0	20141222_27_134_az	4608	sp|P01763|HV302_HUMAN	Ig heavy chain V-III region WEA OS=Homo sapiens PE=1 SV=1
AEDTAVYYCAR	AEDTAVYYCAR	TRUE	61.7	47.7166	659.79	2	2092.94	0	20141222_34_128_az	4822	sp|P01763|HV302_HUMAN	Ig heavy chain V-III region WEA OS=Homo sapiens PE=1 SV=1
AEDTAVYYCAR	AEDTAVYYCAR	TRUE	61.7	48.1763	659.791	2	2144.35	0	20141222_40_35_az	4877	sp|P01763|HV302_HUMAN	Ig heavy chain V-III region WEA OS=Homo sapiens PE=1 SV=1
AEDTAVYYCAR	AEDTAVYYCAR	TRUE	61.7	39.9546	659.79	2	2162.51	0	20141222_41_122_az	4985	sp|P01763|HV302_HUMAN	Ig heavy chain V-III region WEA OS=Homo sapiens PE=1 SV=1
AEDTAVYYCAR	AEDTAVYYCAR	TRUE	61.7	40.6176	659.789	2	2185.61	0	20141222_42_37_az	4962	sp|P01763|HV302_HUMAN	Ig heavy chain V-III region WEA OS=Homo sapiens PE=1 SV=1
AEDTAVYYCAR	AEDTAVYYCAR	TRUE	61.7	43.8136	659.791	2	2147.71	0	20141222_45_118_az	4858	sp|P01763|HV302_HUMAN	Ig heavy chain V-III region WEA OS=Homo sapiens PE=1 SV=1
AEDTAVYYCAR	AEDTAVYYCAR	TRUE	61.7	45.4846	659.791	2	2076.01	0	20141222_48_116_az	4764	sp|P01763|HV302_HUMAN	Ig heavy chain V-III region WEA OS=Homo sapiens PE=1 SV=1
AEDTAVYYCAR	AEDTAVYYCAR	TRUE	61.7	43.7431	659.791	2	2098.31	0	20141222_49_43_az	4753	sp|P01763|HV302_HUMAN	Ig heavy chain V-III region WEA OS=Homo sapiens PE=1 SV=1
AEDTAVYYCAR	AEDTAVYYCAR	TRUE	61.7	44.8632	659.789	2	2062.14	0	20141222_52_112_az	4686	sp|P01763|HV302_HUMAN	Ig heavy chain V-III region WEA OS=Homo sapiens PE=1 SV=1
AEDTAVYYCAR	AEDTAVYYCAR	TRUE	61.7	44.2812	659.791	2	2111.54	0	20141222_56_49_az	4818	sp|P01763|HV302_HUMAN	Ig heavy chain V-III region WEA OS=Homo sapiens PE=1 SV=1
AEDTAVYYCAR	AEDTAVYYCAR	TRUE	61.7	37.5947	659.79	2	2130.64	0	20141222_57_108_az	4814	sp|P01763|HV302_HUMAN	Ig heavy chain V-III region WEA OS=Homo sapiens PE=1 SV=1
AEDTAVYYCAR	AEDTAVYYCAR	TRUE	61.7	41.3288	659.79	2	2141.08	0	20141222_59_106_az	4823	sp|P01763|HV302_HUMAN	Ig heavy chain V-III region WEA OS=Homo sapiens PE=1 SV=1
AEDTAVYYCAR	AEDTAVYYCAR	TRUE	61.7	31.9145	659.792	2	2154.44	0	20141222_61_104_az	4758	sp|P01763|HV302_HUMAN	Ig heavy chain V-III region WEA OS=Homo sapiens PE=1 SV=1
AEDTAVYYCAR	AEDTAVYYCAR	TRUE	61.7	29.5625	659.79	2	2162.65	0	20141222_62_55_az	4899	sp|P01763|HV302_HUMAN	Ig heavy chain V-III region WEA OS=Homo sapiens PE=1 SV=1
AEDTAVYYCAR	AEDTAVYYCAR	TRUE	61.7	41.0532	659.79	2	2096.03	0	20141222_66_100_az	4730	sp|P01763|HV302_HUMAN	Ig heavy chain V-III region WEA OS=Homo sapiens PE=1 SV=1
AEDTAVYYCAR	AEDTAVYYCAR	TRUE	61.7	44.5315	659.791	2	2127.87	0	20141222_70_96_az	4850	sp|P01763|HV302_HUMAN	Ig heavy chain V-III region WEA OS=Homo sapiens PE=1 SV=1
AEDTAVYYCAR	AEDTAVYYCAR	TRUE	61.7	46.8162	659.79	2	2125.52	0	20141222_71_63_az	4827	sp|P01763|HV302_HUMAN	Ig heavy chain V-III region WEA OS=Homo sapiens PE=1 SV=1
AEDTAVYYCAR	AEDTAVYYCAR	TRUE	61.7	41.9169	659.79	2	2113.38	0	20141222_74_65_az	4796	sp|P01763|HV302_HUMAN	Ig heavy chain V-III region WEA OS=Homo sapiens PE=1 SV=1
AEDTAVYYCAR	AEDTAVYYCAR	TRUE	61.7	33.6736	659.791	2	2118.68	0	20141222_75_92_az	4725	sp|P01763|HV302_HUMAN	Ig heavy chain V-III region WEA OS=Homo sapiens PE=1 SV=1
AEDTAVYYCAR	AEDTAVYYCAR	TRUE	61.7	47.0432	659.79	2	2068.71	0	20141222_78_69_az	4719	sp|P01763|HV302_HUMAN	Ig heavy chain V-III region WEA OS=Homo sapiens PE=1 SV=1
AEDTAVYYCAR	AEDTAVYYCAR	TRUE	61.7	46.8316	659.789	2	2056.93	0	20141222_79_88_az	4717	sp|P01763|HV302_HUMAN	Ig heavy chain V-III region WEA OS=Homo sapiens PE=1 SV=1
AEDTAVYYCAR	AEDTAVYYCAR	TRUE	61.7	47.0291	659.787	2	1770.87	0	20141222_96_85_az	4980	sp|P01763|HV302_HUMAN	Ig heavy chain V-III region WEA OS=Homo sapiens PE=1 SV=1
AEDTAVYYCVR	AEDTAVYYCAR	FALSE	56.3002	34.9966	673.805	2	2201.7	0	20141222_11_9_az	6023	sp|P01763|HV302_HUMAN	Ig heavy chain V-III region WEA OS=Homo sapiens PE=1 SV=1
AEDTAVYYCVR	AEDTAVYYCAR	FALSE	56.3002	38.3319	673.806	2	2158.83	0	20141222_12_148_az	6059	sp|P01763|HV302_HUMAN	Ig heavy chain V-III region WEA OS=Homo sapiens PE=1 SV=1
AEDTAVYYCVR	AEDTAVYYCAR	FALSE	56.3002	32.6785	673.807	2	2101.43	0	20141222_179_MAD_az	5993	sp|P01763|HV302_HUMAN	Ig heavy chain V-III region WEA OS=Homo sapiens PE=1 SV=1
AEDTAVYYCVR	AEDTAVYYCAR	FALSE	56.3002	36.7404	673.804	2	2417.91	0	20141222_49_43_az	5862	sp|P01763|HV302_HUMAN	Ig heavy chain V-III region WEA OS=Homo sapiens PE=1 SV=1
GAEDTAVYYCAR	AEDTAVYYCAR	FALSE	61.7	27.8191	688.3	2	1917.93	0	20141222_06_5_az	4898	sp|P01763|HV302_HUMAN	Ig heavy chain V-III region WEA OS=Homo sapiens PE=1 SV=1
GAEDTAVYYCAR	AEDTAVYYCAR	FALSE	61.7	26.0196	688.299	2	1631.13	0	20141222_112_99_az	4540	sp|P01763|HV302_HUMAN	Ig heavy chain V-III region WEA OS=Homo sapiens PE=1 SV=1
GAEDTAVYYCAR	AEDTAVYYCAR	FALSE	61.7	26.3643	688.3	2	1811.88	0	20141222_12_148_az	4848	sp|P01763|HV302_HUMAN	Ig heavy chain V-III region WEA OS=Homo sapiens PE=1 SV=1
GAEDTAVYYCAR	AEDTAVYYCAR	FALSE	61.7	26.8656	688.3	2	1878.7	0	20141222_18_142_az	4828	sp|P01763|HV302_HUMAN	Ig heavy chain V-III region WEA OS=Homo sapiens PE=1 SV=1
GAEDTAVYYCAR	AEDTAVYYCAR	FALSE	61.7	24.7018	688.298	2	2203.08	0	20141222_42_37_az	5025	sp|P01763|HV302_HUMAN	Ig heavy chain V-III region WEA OS=Homo sapiens PE=1 SV=1
GAEDTAVYYCAR	AEDTAVYYCAR	FALSE	61.7	25.762	688.299	2	1795.33	0	20141222_96_85_az	5067	sp|P01763|HV302_HUMAN	Ig heavy chain V-III region WEA OS=Homo sapiens PE=1 SV=1
AEDTAVYHCVR	AEDTAVYYCVK	FALSE	49.2004	54.4231	440.869	3	1319.78	0	20141222_16_144_az	3020	tr|S4R460|S4R460_HUMAN	Uncharacterized protein OS=Homo sapiens PE=4 SV=1
AEDTAVYYCVK	AEDTAVYYCVK	TRUE	60.8	31.2533	659.802	2	2084.02	0	20141222_15_13_az	5895	tr|S4R460|S4R460_HUMAN	Uncharacterized protein OS=Homo sapiens PE=4 SV=1
SMVAEDVGVYYCNPSLQLPR	AEDVGVYYCMQRLELP	FALSE	53.6	39.4401	772.032	3	3309.87	0	20141222_76_67_az	9012	sp|P01614|KV201_HUMAN	Ig kappa chain V-II region Cum OS=Homo sapiens PE=1 SV=1
AEDYLSVVLNQLCVLHEK	AEDYLSVVLNQLCVLHEK	TRUE	74.8	51.3986	710.701	3	4668.88	0	20141222_101_89_az	15056	tr|B7WNR0|B7WNR0_HUMAN	Serum albumin OS=Homo sapiens GN=ALB PE=4 SV=1
AQDYLSVVLNQLCVLHEK	AEDYLSVVLNQLCVLHEK	FALSE	72.9992	46.4994	710.705	3	4835.05	-1	20141222_161_143_az	14656	tr|B7WNR0|B7WNR0_HUMAN	Serum albumin OS=Homo sapiens GN=ALB PE=4 SV=1
AADDLSHHER	AEELSHHE	FALSE	38.4	26.6587	384.18	3	1608.86	0	20141222_139_123_az	3090	tr|J3QS03|J3QS03_HUMAN	Twisted gastrulation protein homolog 1 OS=Homo sapiens GN=TWSG1 PE=4 SV=1
AAEEYSHHER	AEELSHHE	FALSE	37.1	22.7588	409.848	3	810.136	1	20141222_14_146_az	1611	tr|J3QS03|J3QS03_HUMAN	Twisted gastrulation protein homolog 1 OS=Homo sapiens GN=TWSG1 PE=4 SV=1
AAEEYSHHER	AEELSHHE	FALSE	37.1	20.4425	409.848	3	636.318	1	20141222_184_ALL_az	1347	tr|J3QS03|J3QS03_HUMAN	Twisted gastrulation protein homolog 1 OS=Homo sapiens GN=TWSG1 PE=4 SV=1
GAEFAEVSK	AEFAEVSK	FALSE	41.7	23.2687	469.233	2	1371.25	0	20141222_03_156_az	3303	tr|D6RHD5|D6RHD5_HUMAN	Serum albumin OS=Homo sapiens GN=ALB PE=4 SV=1
GAEFAEVSK	AEFAEVSK	FALSE	41.7	23.6956	469.233	2	1519.45	0	20141222_05_154_az	3669	tr|D6RHD5|D6RHD5_HUMAN	Serum albumin OS=Homo sapiens GN=ALB PE=4 SV=1
GAEFAEVSK	AEFAEVSK	FALSE	41.7	31.1052	469.235	2	1405.14	0	20141222_14_146_az	3478	tr|D6RHD5|D6RHD5_HUMAN	Serum albumin OS=Homo sapiens GN=ALB PE=4 SV=1
GAEFAEVSK	AEFAEVSK	FALSE	41.7	22.814	469.233	2	1416.64	0	20141222_15_13_az	3548	tr|D6RHD5|D6RHD5_HUMAN	Serum albumin OS=Homo sapiens GN=ALB PE=4 SV=1
GAEFAEVSK	AEFAEVSK	FALSE	41.7	25.5204	469.232	2	1657.9	0	20141222_21_140_az	3599	tr|D6RHD5|D6RHD5_HUMAN	Serum albumin OS=Homo sapiens GN=ALB PE=4 SV=1
GAEFAEVSK	AEFAEVSK	FALSE	41.7	32.0999	469.232	2	1748.61	0	20141222_30_132_az	3720	tr|D6RHD5|D6RHD5_HUMAN	Serum albumin OS=Homo sapiens GN=ALB PE=4 SV=1
GAEFAEVSK	AEFAEVSK	FALSE	41.7	30.7655	469.233	2	1813.69	0	20141222_34_128_az	3836	tr|D6RHD5|D6RHD5_HUMAN	Serum albumin OS=Homo sapiens GN=ALB PE=4 SV=1
GAEFAEVSK	AEFAEVSK	FALSE	41.7	20.7073	469.232	2	1852.08	0	20141222_36_126_az	3872	tr|D6RHD5|D6RHD5_HUMAN	Serum albumin OS=Homo sapiens GN=ALB PE=4 SV=1
GAEFAEVSK	AEFAEVSK	FALSE	41.7	26.9198	469.233	2	1857.06	0	20141222_39_124_az	3887	tr|D6RHD5|D6RHD5_HUMAN	Serum albumin OS=Homo sapiens GN=ALB PE=4 SV=1
GAEFAEVSK	AEFAEVSK	FALSE	41.7	26.8889	469.233	2	1870.7	0	20141222_41_122_az	3953	tr|D6RHD5|D6RHD5_HUMAN	Serum albumin OS=Homo sapiens GN=ALB PE=4 SV=1
GAEFAEVSK	AEFAEVSK	FALSE	41.7	24.9329	469.232	2	1787	0	20141222_52_112_az	3717	tr|D6RHD5|D6RHD5_HUMAN	Serum albumin OS=Homo sapiens GN=ALB PE=4 SV=1
GAEFAEVSK	AEFAEVSK	FALSE	41.7	24.5925	469.232	2	1836.55	0	20141222_56_49_az	3843	tr|D6RHD5|D6RHD5_HUMAN	Serum albumin OS=Homo sapiens GN=ALB PE=4 SV=1
GAEFAEVSK	AEFAEVSK	FALSE	41.7	22.1583	469.232	2	1845.03	0	20141222_70_96_az	3861	tr|D6RHD5|D6RHD5_HUMAN	Serum albumin OS=Homo sapiens GN=ALB PE=4 SV=1
GAEFAEVSK	AEFAEVSK	FALSE	41.7	23.6935	469.232	2	1783.45	0	20141222_79_88_az	3757	tr|D6RHD5|D6RHD5_HUMAN	Serum albumin OS=Homo sapiens GN=ALB PE=4 SV=1
GAEFAEVSK	AEFAEVSK	FALSE	41.7	20.0306	469.233	2	1566.29	0	20141222_84_84_az	3466	tr|D6RHD5|D6RHD5_HUMAN	Serum albumin OS=Homo sapiens GN=ALB PE=4 SV=1
GAEFAEVSK	AEFAEVSK	FALSE	41.7	25.4021	469.234	2	1462.54	0	20141222_88_80_az	3524	tr|D6RHD5|D6RHD5_HUMAN	Serum albumin OS=Homo sapiens GN=ALB PE=4 SV=1
GAEFAEVSK	AEFAEVSK	FALSE	41.7	29.4481	469.237	2	1416.82	0	20141222_93_76_az	3473	tr|D6RHD5|D6RHD5_HUMAN	Serum albumin OS=Homo sapiens GN=ALB PE=4 SV=1
GSAAFYLNPDSLR	AEFYLNPD	FALSE	39.2	32.762	470.904	3	1983.22	0	20141222_158_18_az	4718	tr|F5GZ59|F5GZ59_HUMAN	Uncharacterized protein OS=Homo sapiens GN=HLA-DRA PE=4 SV=1
GSAAFYLNPDSLR	AEFYLNPD	FALSE	39.2	29.9847	470.905	3	1875.48	0	20141222_167_10_az	4955	tr|F5GZ59|F5GZ59_HUMAN	Uncharacterized protein OS=Homo sapiens GN=HLA-DRA PE=4 SV=1
GSAAFYLNPDSLR	AEFYLNPD	FALSE	39.2	30.4006	470.905	3	1863.34	0	20141222_92_81_az	5079	tr|F5GZ59|F5GZ59_HUMAN	Uncharacterized protein OS=Homo sapiens GN=HLA-DRA PE=4 SV=1
DRAEGETKPDPDVTER	AEGETKPDPDVTER	FALSE	74.4	42.3589	605.287	3	1868.14	1	20141222_44_39_az	3812	sp|P02790|HEMO_HUMAN	Hemopexin OS=Homo sapiens GN=HPX PE=1 SV=2
APMLMSWSVN	AEMLMSWRVN	FALSE	43.8	26.7352	575.764	2	2249.67	1	20141222_80_71_az	5439	sp|Q96RI1-5|NR1H4_HUMAN	Isoform 5 of Bile acid receptor OS=Homo sapiens GN=NR1H4
YVAEMYVK	AEMYVK	FALSE	36	20.9565	502.249	2	2402.8	-1	20141222_142_32_az	5907	tr|E7ENN3|E7ENN3_HUMAN	Nesprin-1 OS=Homo sapiens GN=SYNE1 PE=4 SV=1
PAENPGPGDVYLAGK	AENPTPGD--LA	FALSE	41.5	21.5263	495.918	3	2684.69	-1	20141222_143_127_az	6877	sp|Q7Z419|R144B_HUMAN	E3 ubiquitin-protein ligase RNF144B OS=Homo sapiens GN=RNF144B PE=1 SV=1
ADRYDEEHLCLDNTR	AER-DEYELLCPDNTR	FALSE	47.8	29.0091	635.948	3	2774.55	1	20141222_168_149_az	8245	tr|E7ER44|E7ER44_HUMAN	Kaliocin-1 OS=Homo sapiens GN=LTF PE=4 SV=1
ANRDEYELLCMPGGTR	AERDEYELLC-PDNTR	FALSE	48.4	30.4713	628.29	3	3110.14	-1	20141222_79_88_az	8416	sp|P02788-2|TRFL_HUMAN	Isoform DeltaLf of Lactotransferrin OS=Homo sapiens GN=LTF
ADRDEYEHLCLDNTR	AERDEYELLCPDNTR	FALSE	62.1005	51.3371	477.211	4	2732.47	1	20141222_101_89_az	8511	tr|E7ER44|E7ER44_HUMAN	Kaliocin-1 OS=Homo sapiens GN=LTF PE=4 SV=1
ADRDEYEHLCLDNTR	AERDEYELLCPDNTR	FALSE	62.1005	27.5987	635.949	3	3026.6	1	20141222_78_69_az	8100	tr|E7ER44|E7ER44_HUMAN	Kaliocin-1 OS=Homo sapiens GN=LTF PE=4 SV=1
ADRDEYELHCLDNTR	AERDEYELLCPDNTR	FALSE	62.1005	46.9794	477.212	4	2930.01	1	20141222_161_143_az	7963	tr|E7ER44|E7ER44_HUMAN	Kaliocin-1 OS=Homo sapiens GN=LTF PE=4 SV=1
AESVLTVVHNDTKVSAQ	AESLQPMTVVGTDYVFHNDTKV	FALSE	52.8008	42.3691	599.98	3	3757.53	0	20141222_130_115_az	10982	sp|O15031|PLXB2_HUMAN	Plexin-B2 OS=Homo sapiens GN=PLXNB2 PE=1 SV=3
GDGVAEQYADSYAQYCNPR	AESYAQYVHNLCN	FALSE	43.1001	35.0741	541.48	4	1668.65	1	20141222_26_23_az	3529	tr|F5H702|F5H702_HUMAN	39S ribosomal protein L48, mitochondrial OS=Homo sapiens GN=MRPL48 PE=4 SV=1
APCGMVAETTEDCLAK	AETTEDCLAK	FALSE	52.9	21.6039	877.383	2	2184.23	-1	20141222_13_11_az	5930	tr|J3KN47|J3KN47_HUMAN	Serotransferrin OS=Homo sapiens GN=TF PE=4 SV=1
LAMMHAETTEDCLAK	AETTEDCLAK	FALSE	52.9	22.2204	877.383	2	2183.63	-1	20141222_174_04_az	6297	tr|J3KN47|J3KN47_HUMAN	Serotransferrin OS=Homo sapiens GN=TF PE=4 SV=1
PACATDAETTEDCLAK	AETTEDCLAK	FALSE	52.5	26.9447	877.38	2	2227.27	-1	20141222_167_10_az	6205	tr|J3KN47|J3KN47_HUMAN	Serotransferrin OS=Homo sapiens GN=TF PE=4 SV=1
QMVCPAETTEDCLAK	AETTEDCLAK	FALSE	52.9	23.2556	877.382	2	2357.27	-1	20141222_25_136_az	5894	tr|J3KN47|J3KN47_HUMAN	Serotransferrin OS=Homo sapiens GN=TF PE=4 SV=1
WTACPAETTEDCLAK	AETTEDCLAK	FALSE	52.5	22.3138	877.381	2	2189.6	-1	20141222_12_148_az	6167	tr|J3KN47|J3KN47_HUMAN	Serotransferrin OS=Homo sapiens GN=TF PE=4 SV=1
AQADVVCLAVYVFLTK	AEVACLAVYETDVF	FALSE	46.4008	29.8471	599.325	3	4399.19	1	20141222_159_141_az	13427	sp|P78347-2|GTF2I_HUMAN	Isoform 2 of General transcription factor II-I OS=Homo sapiens GN=GTF2I
VVAGVANLSAHK	AEVANLSAH	FALSE	40.8002	57.012	389.227	3	1713.49	0	20141222_60_53_az	3326	sp|Q6IS24|GLTL3_HUMAN	Putative polypeptide N-acetylgalactosaminyltransferase-like protein 3 OS=Homo sapiens GN=WBSCR17 PE=2 SV=2
VAEWLGHLK	AEWLGVLK	FALSE	36.7	21.7766	526.796	2	2895.84	0	20141222_07_152_az	7964	sp|Q93074-3|MED12_HUMAN	Isoform 3 of Mediator of RNA polymerase II transcription subunit 12 OS=Homo sapiens GN=MED12
FGAEVMDWLLEK	AEYMDWLLEK	FALSE	48.8	28.3304	485.238	3	2568.77	0	20141222_03_156_az	7297	tr|H0YAC1|H0YAC1_HUMAN	Plasma kallikrein heavy chain (Fragment) OS=Homo sapiens GN=KLKB1 PE=3 SV=1
GFAEVMDWLLEK	AEYMDWLLEK	FALSE	48.8	29.3284	485.238	3	2692.4	0	20141222_151_24_az	6935	tr|H0YAC1|H0YAC1_HUMAN	Plasma kallikrein heavy chain (Fragment) OS=Homo sapiens GN=KLKB1 PE=3 SV=1
GFAEVMDWLLEK	AEYMDWLLEK	FALSE	48.8	34.8505	485.237	3	2641.48	0	20141222_159_141_az	7117	tr|H0YAC1|H0YAC1_HUMAN	Plasma kallikrein heavy chain (Fragment) OS=Homo sapiens GN=KLKB1 PE=3 SV=1
GFAEVMDWLLEK	AEYMDWLLEK	FALSE	48.8	28.7793	485.239	3	2662.97	0	20141222_160_16_az	7105	tr|H0YAC1|H0YAC1_HUMAN	Plasma kallikrein heavy chain (Fragment) OS=Homo sapiens GN=KLKB1 PE=3 SV=1
GFAEVMDWLLEK	AEYMDWLLEK	FALSE	48.8	35.8575	485.238	3	2757.01	0	20141222_51_45_az	7201	tr|H0YAC1|H0YAC1_HUMAN	Plasma kallikrein heavy chain (Fragment) OS=Homo sapiens GN=KLKB1 PE=3 SV=1
GFAEVMDWLLEK	AEYMDWLLEK	FALSE	48.8	31.5349	485.237	3	2564.21	0	20141222_90_78_az	7069	tr|H0YAC1|H0YAC1_HUMAN	Plasma kallikrein heavy chain (Fragment) OS=Homo sapiens GN=KLKB1 PE=3 SV=1
KAMAQYLQQCPPSGDRSR	AFAQYLQQCP	FALSE	50	51.2915	698.675	3	3461.66	-1	20141222_101_89_az	11109	tr|H7C013|H7C013_HUMAN	Serum albumin (Fragment) OS=Homo sapiens GN=ALB PE=4 SV=1
KAMAQYLQQCPFEDHVK	AFAQYLQQCPFEDHVK	FALSE	65	55.8556	698.673	3	3596.4	-1	20141222_164_145_az	10345	tr|H7C013|H7C013_HUMAN	Serum albumin (Fragment) OS=Homo sapiens GN=ALB PE=4 SV=1
GAFDLWGQGTR	AFDLWGQGT	FALSE	49.2	20.4149	604.294	2	3299.96	0	20141222_151_24_az	9045	sp|P04438|HV208_HUMAN	Ig heavy chain V-II region SESS OS=Homo sapiens PE=2 SV=1
AFSGTHMGTSK	AFEGTHMG	FALSE	39.2	22.5227	375.514	3	1766.83	-1	20141222_88_80_az	4590	tr|B4DNU6|B4DNU6_HUMAN	EH domain-containing protein 2 OS=Homo sapiens GN=EHD2 PE=2 SV=1
AFSGSLDSWR	AFGSTLESWR	FALSE	35.7	28.1523	375.513	3	1668.82	1	20141222_108_62_az	4087	tr|H3BUS3|H3BUS3_HUMAN	von Willebrand factor A domain-containing protein 3A (Fragment) OS=Homo sapiens GN=VWA3A PE=4 SV=1
EEAMHDDEETFLKK	AFHDNEETFLKK	FALSE	45	20.332	574.929	3	2516.91	-1	20141222_103_91_az	7575	tr|H7C013|H7C013_HUMAN	Serum albumin (Fragment) OS=Homo sapiens GN=ALB PE=4 SV=1
CAFGPMMAAAADM	AFKPMLAALADL	FALSE	41.1	27.0967	687.759	2	1681.28	1	20141222_161_143_az	3526	sp|P49917|DNLI4_HUMAN	DNA ligase 4 OS=Homo sapiens GN=LIG4 PE=1 SV=2
SNFAFLNPNSLR	AFLSSNSLR	FALSE	38.4004	31.9291	460.575	3	2149.65	0	20141222_06_5_az	5712	sp|C9JN71|ZN878_HUMAN	Zinc finger protein 878 OS=Homo sapiens GN=ZNF878 PE=3 SV=2
NAFGQGTLVTVSSASTK	AFNYWGQGTLVTVSS	FALSE	57.3	29.426	834.932	2	3398.21	-1	20141222_26_23_az	9656	sp|P01768|HV307_HUMAN	Ig heavy chain V-III region CAM OS=Homo sapiens PE=1 SV=1
GAFQLFDTYGGK	AFQLFDKSGNGEVTFGG	FALSE	44.1992	31.0473	435.547	3	2571.87	-1	20141222_161_143_az	6686	tr|B4DGK6|B4DGK6_HUMAN	Calcium-binding mitochondrial carrier protein Aralar1 OS=Homo sapiens GN=SLC25A12 PE=2 SV=1
GAFQLFDYTGGK	AFQLFDRTGDGK	FALSE	45.6992	30.8202	435.547	3	2633.41	-1	20141222_21_140_az	7037	tr|G3V1V0|G3V1V0_HUMAN	Myosin light polypeptide 6 OS=Homo sapiens GN=MYL6 PE=4 SV=1
AFHEGAGDVAFVK	AFRCLAEGAGDVAFVK	FALSE	57.7	33.5398	449.893	3	2319.17	0	20141222_33_29_az	5599	sp|P08582-2|TRFM_HUMAN	Isoform 2 of Melanotransferrin OS=Homo sapiens GN=MFI2
AFSGTHAFSQA	AFS-THAFSE	FALSE	40.5	21.5838	375.512	3	1761.67	-1	20141222_12_148_az	4676	sp|Q5TGY3|AHDC1_HUMAN	AT-hook DNA-binding motif-containing protein 1 OS=Homo sapiens GN=AHDC1 PE=1 SV=1
AFSGTHPDHR	AFSALGAFHPDHR	FALSE	42.3998	35.3711	375.512	3	2057.89	0	20141222_54_110_az	4617	sp|Q8N137-5|CNTRB_HUMAN	Isoform 5 of Centrobin OS=Homo sapiens GN=CNTROB
AFSGTHYAAQA	AFSGTHY	FALSE	40.1	24.1518	375.512	3	2098.86	-1	20141222_40_35_az	4714	sp|P02790|HEMO_HUMAN	Hemopexin OS=Homo sapiens GN=HPX PE=1 SV=2
AFSGTHYAAQA	AFSGTHY	FALSE	40.1	22.0036	375.512	3	2118.93	-1	20141222_62_55_az	4743	sp|P02790|HEMO_HUMAN	Hemopexin OS=Homo sapiens GN=HPX PE=1 SV=2
AFSGTHYAAQA	AFSGTHY	FALSE	40.1	25.6568	375.512	3	1988.59	-1	20141222_80_71_az	4510	sp|P02790|HEMO_HUMAN	Hemopexin OS=Homo sapiens GN=HPX PE=1 SV=2
AFSGTHYNAR	AFSGTHY	FALSE	40.1	20.4574	375.513	3	1677.15	-1	20141222_181_MDLB_az	4646	sp|P02790|HEMO_HUMAN	Hemopexin OS=Homo sapiens GN=HPX PE=1 SV=2
AFSGTHYQGR	AFSGTHY	FALSE	40.1	20.8954	375.515	3	2071.41	-1	20141222_58_51_az	4601	sp|P02790|HEMO_HUMAN	Hemopexin OS=Homo sapiens GN=HPX PE=1 SV=2
AFSGTSDVWR	AFSGTSTGDVCLWR	FALSE	45.2004	35.2438	375.512	3	1816.29	1	20141222_04_3_az	4710	sp|Q05BV3-2|EMAL5_HUMAN	Isoform 2 of Echinoderm microtubule-associated protein-like 5 OS=Homo sapiens GN=EML5
AFSGTSDVWR	AFSGTSTGDVCLWR	FALSE	45.2004	27.5331	375.514	3	1871.85	1	20141222_07_152_az	4594	sp|Q05BV3-2|EMAL5_HUMAN	Isoform 2 of Echinoderm microtubule-associated protein-like 5 OS=Homo sapiens GN=EML5
AFSGTSDVWR	AFSGTSTGDVCLWR	FALSE	45.2004	36.6415	375.513	3	1640.91	1	20141222_101_89_az	4646	sp|Q05BV3-2|EMAL5_HUMAN	Isoform 2 of Echinoderm microtubule-associated protein-like 5 OS=Homo sapiens GN=EML5
AFSGTSDVWR	AFSGTSTGDVCLWR	FALSE	45.2004	33.5656	375.513	3	1648.92	1	20141222_102_68_az	4485	sp|Q05BV3-2|EMAL5_HUMAN	Isoform 2 of Echinoderm microtubule-associated protein-like 5 OS=Homo sapiens GN=EML5
AFSGTSDVWR	AFSGTSTGDVCLWR	FALSE	45.2004	35.283	375.513	3	1639.98	1	20141222_103_91_az	4488	sp|Q05BV3-2|EMAL5_HUMAN	Isoform 2 of Echinoderm microtubule-associated protein-like 5 OS=Homo sapiens GN=EML5
AFSGTSDVWR	AFSGTSTGDVCLWR	FALSE	45.2004	29.7335	375.513	3	1620.89	1	20141222_104_66_az	4219	sp|Q05BV3-2|EMAL5_HUMAN	Isoform 2 of Echinoderm microtubule-associated protein-like 5 OS=Homo sapiens GN=EML5
AFSGTSDVWR	AFSGTSTGDVCLWR	FALSE	45.2004	34.4754	375.513	3	1633.71	1	20141222_105_93_az	4391	sp|Q05BV3-2|EMAL5_HUMAN	Isoform 2 of Echinoderm microtubule-associated protein-like 5 OS=Homo sapiens GN=EML5
AFSGTSDVWR	AFSGTSTGDVCLWR	FALSE	45.2004	30.4258	375.514	3	1670.82	1	20141222_106_64_az	4604	sp|Q05BV3-2|EMAL5_HUMAN	Isoform 2 of Echinoderm microtubule-associated protein-like 5 OS=Homo sapiens GN=EML5
AFSGTSDVWR	AFSGTSTGDVCLWR	FALSE	45.2004	32.1085	375.513	3	1681.22	1	20141222_107_95_az	4503	sp|Q05BV3-2|EMAL5_HUMAN	Isoform 2 of Echinoderm microtubule-associated protein-like 5 OS=Homo sapiens GN=EML5
AFSGTSDVWR	AFSGTSTGDVCLWR	FALSE	45.2004	32.8327	375.513	3	1583.64	1	20141222_110_97_az	4309	sp|Q05BV3-2|EMAL5_HUMAN	Isoform 2 of Echinoderm microtubule-associated protein-like 5 OS=Homo sapiens GN=EML5
AFSGTSDVWR	AFSGTSTGDVCLWR	FALSE	45.2004	33.2298	375.513	3	1557.02	1	20141222_112_99_az	4281	sp|Q05BV3-2|EMAL5_HUMAN	Isoform 2 of Echinoderm microtubule-associated protein-like 5 OS=Homo sapiens GN=EML5
AFSGTSDVWR	AFSGTSTGDVCLWR	FALSE	45.2004	28.9492	375.512	3	1558.71	1	20141222_113_58_az	4142	sp|Q05BV3-2|EMAL5_HUMAN	Isoform 2 of Echinoderm microtubule-associated protein-like 5 OS=Homo sapiens GN=EML5
AFSGTSDVWR	AFSGTSTGDVCLWR	FALSE	45.2004	28.2091	375.513	3	1552.37	1	20141222_114_101_az	4063	sp|Q05BV3-2|EMAL5_HUMAN	Isoform 2 of Echinoderm microtubule-associated protein-like 5 OS=Homo sapiens GN=EML5
AFSGTSDVWR	AFSGTSTGDVCLWR	FALSE	45.2004	28.9407	375.512	3	1541.22	1	20141222_116_103_az	3964	sp|Q05BV3-2|EMAL5_HUMAN	Isoform 2 of Echinoderm microtubule-associated protein-like 5 OS=Homo sapiens GN=EML5
AFSGTSDVWR	AFSGTSTGDVCLWR	FALSE	45.2004	28.517	375.513	3	1549.89	1	20141222_119_105_az	3732	sp|Q05BV3-2|EMAL5_HUMAN	Isoform 2 of Echinoderm microtubule-associated protein-like 5 OS=Homo sapiens GN=EML5
AFSGTSDVWR	AFSGTSTGDVCLWR	FALSE	45.2004	31.9438	375.514	3	1509.33	1	20141222_120_52_az	4101	sp|Q05BV3-2|EMAL5_HUMAN	Isoform 2 of Echinoderm microtubule-associated protein-like 5 OS=Homo sapiens GN=EML5
AFSGTSDVWR	AFSGTSTGDVCLWR	FALSE	45.2004	33.607	375.512	3	1582.53	1	20141222_121_107_az	4351	sp|Q05BV3-2|EMAL5_HUMAN	Isoform 2 of Echinoderm microtubule-associated protein-like 5 OS=Homo sapiens GN=EML5
AFSGTSDVWR	AFSGTSTGDVCLWR	FALSE	45.2004	37.0212	375.515	3	1707.78	1	20141222_123_109_az	4653	sp|Q05BV3-2|EMAL5_HUMAN	Isoform 2 of Echinoderm microtubule-associated protein-like 5 OS=Homo sapiens GN=EML5
AFSGTSDVWR	AFSGTSTGDVCLWR	FALSE	45.2004	30.5165	375.512	3	1763.62	1	20141222_167_10_az	4561	sp|Q05BV3-2|EMAL5_HUMAN	Isoform 2 of Echinoderm microtubule-associated protein-like 5 OS=Homo sapiens GN=EML5
AFSGTSDVWR	AFSGTSTGDVCLWR	FALSE	45.2004	32.4019	375.513	3	1720.44	1	20141222_169_08_az	4569	sp|Q05BV3-2|EMAL5_HUMAN	Isoform 2 of Echinoderm microtubule-associated protein-like 5 OS=Homo sapiens GN=EML5
AFSGTSDVWR	AFSGTSTGDVCLWR	FALSE	45.2004	34.6183	375.514	3	1741.87	1	20141222_170_151_az	4507	sp|Q05BV3-2|EMAL5_HUMAN	Isoform 2 of Echinoderm microtubule-associated protein-like 5 OS=Homo sapiens GN=EML5
AFSGTSDVWR	AFSGTSTGDVCLWR	FALSE	45.2004	34.6384	375.513	3	1709.56	1	20141222_178_FAD_az	4598	sp|Q05BV3-2|EMAL5_HUMAN	Isoform 2 of Echinoderm microtubule-associated protein-like 5 OS=Homo sapiens GN=EML5
AFSGTSDVWR	AFSGTSTGDVCLWR	FALSE	45.2004	32.8327	375.513	3	1684.57	1	20141222_179_MAD_az	4551	sp|Q05BV3-2|EMAL5_HUMAN	Isoform 2 of Echinoderm microtubule-associated protein-like 5 OS=Homo sapiens GN=EML5
AFSGTSDVWR	AFSGTSTGDVCLWR	FALSE	45.2004	33.8949	375.513	3	1803	1	20141222_17_15_az	4692	sp|Q05BV3-2|EMAL5_HUMAN	Isoform 2 of Echinoderm microtubule-associated protein-like 5 OS=Homo sapiens GN=EML5
AFSGTSDVWR	AFSGTSTGDVCLWR	FALSE	45.2004	31.5729	375.514	3	1975.53	1	20141222_29_25_az	4453	sp|Q05BV3-2|EMAL5_HUMAN	Isoform 2 of Echinoderm microtubule-associated protein-like 5 OS=Homo sapiens GN=EML5
AFSGTSDVWR	AFSGTSTGDVCLWR	FALSE	45.2004	28.9702	375.513	3	1779.57	1	20141222_86_82_az	4531	sp|Q05BV3-2|EMAL5_HUMAN	Isoform 2 of Echinoderm microtubule-associated protein-like 5 OS=Homo sapiens GN=EML5
AFSGTSDVWR	AFSGTSTGDVCLWR	FALSE	45.2004	28.571	375.515	3	1715.18	1	20141222_94_83_az	4413	sp|Q05BV3-2|EMAL5_HUMAN	Isoform 2 of Echinoderm microtubule-associated protein-like 5 OS=Homo sapiens GN=EML5
AFSGTSDVWR	AFSGTSTGDVCLWR	FALSE	45.2004	29.1586	375.512	3	1727.54	1	20141222_95_74_az	4644	sp|Q05BV3-2|EMAL5_HUMAN	Isoform 2 of Echinoderm microtubule-associated protein-like 5 OS=Homo sapiens GN=EML5
AFSGTSDVWR	AFSGTSTGDVCLWR	FALSE	45.2004	36.4506	375.512	3	1709.77	1	20141222_96_85_az	4763	sp|Q05BV3-2|EMAL5_HUMAN	Isoform 2 of Echinoderm microtubule-associated protein-like 5 OS=Homo sapiens GN=EML5
AFSGTSDVWR	AFSGTSTGDVCLWR	FALSE	45.2004	36.2306	375.513	3	1648.45	1	20141222_98_87_az	4518	sp|Q05BV3-2|EMAL5_HUMAN	Isoform 2 of Echinoderm microtubule-associated protein-like 5 OS=Homo sapiens GN=EML5
AFSWSWWR	AFSWPWW	FALSE	38.0994	29.0548	375.512	3	1850.82	1	20141222_164_145_az	4329	tr|M0R0W6|M0R0W6_HUMAN	Tyrosine-protein kinase receptor UFO OS=Homo sapiens GN=AXL PE=3 SV=1
AFSWSWWR	AFSWPWW	FALSE	38.0994	29.0417	375.512	3	2111.29	1	20141222_41_122_az	4801	tr|M0R0W6|M0R0W6_HUMAN	Tyrosine-protein kinase receptor UFO OS=Homo sapiens GN=AXL PE=3 SV=1
QAFTECCQAADK	AFTECCQAADK	FALSE	46.8	23.3745	714.794	2	1495.15	0	20141222_171_06_az	3437	tr|D6RHD5|D6RHD5_HUMAN	Serum albumin OS=Homo sapiens GN=ALB PE=4 SV=1
AFSGTTEAWR	AFTGTTEA	FALSE	38.4	38.4606	375.512	3	1716.66	1	20141222_177_157_az	4571	sp|Q6ZQQ2|S31D1_HUMAN	Spermatogenesis-associated protein 31D1 OS=Homo sapiens GN=SPATA31D1 PE=2 SV=1
GASAFYLNPNSLK	AFYLNPWSKNGLK	FALSE	44.0998	32.3165	461.243	3	1927.11	0	20141222_33_29_az	4202	sp|Q16827-3|PTPRO_HUMAN	Isoform 3 of Receptor-type tyrosine-protein phosphatase O OS=Homo sapiens GN=PTPRO
SGGAFYLPNSLNK	AFYLPTSLN	FALSE	44.2002	26.1511	456.569	3	1576.85	0	20141222_92_81_az	4066	sp|Q32M78|ZN699_HUMAN	Zinc finger protein 699 OS=Homo sapiens GN=ZNF699 PE=2 SV=1
GAAGPQGLEENMGR	AG-QDLEENM	FALSE	40	32.9232	462.889	3	1702.89	0	20141222_86_82_az	4261	sp|Q96RS6|NUDC1_HUMAN	NudC domain-containing protein 1 OS=Homo sapiens GN=NUDCD1 PE=1 SV=2
GAGVETRSSGK	AGAETRSPGK	FALSE	41.2	30.6699	524.272	2	996.631	1	20141222_92_81_az	2017	tr|F5GYL3|F5GYL3_HUMAN	ATP-dependent RNA helicase DDX24 OS=Homo sapiens GN=DDX24 PE=4 SV=1
AGALNSNDAF	AGALNSNDAF	TRUE	52	29.4076	490.226	2	2278.92	0	20141222_106_64_az	6728	tr|Q5T0H8|Q5T0H8_HUMAN	Gelsolin OS=Homo sapiens GN=GSN PE=4 SV=1
AGALDAMDAFVLK	AGALNSNDAFVLK	FALSE	48.8002	25.3176	660.841	2	3208.76	1	20141222_71_63_az	8673	tr|F5H1A8|F5H1A8_HUMAN	Gelsolin OS=Homo sapiens GN=GSN PE=4 SV=1
AGALDMADAFVLK	AGALNSNDAFVLK	FALSE	48.8002	23.756	660.841	2	3048.55	1	20141222_152_135_az	8355	tr|F5H1A8|F5H1A8_HUMAN	Gelsolin OS=Homo sapiens GN=GSN PE=4 SV=1
AGALDMADAFVLK	AGALNSNDAFVLK	FALSE	48.8002	20.0553	660.839	2	2896.95	1	20141222_168_149_az	8681	tr|F5H1A8|F5H1A8_HUMAN	Gelsolin OS=Homo sapiens GN=GSN PE=4 SV=1
AGALDMADAFVLK	AGALNSNDAFVLK	FALSE	48.8002	22.3797	660.839	2	2896.55	1	20141222_176_02_az	8975	tr|F5H1A8|F5H1A8_HUMAN	Gelsolin OS=Homo sapiens GN=GSN PE=4 SV=1
AGALDMADAFVLK	AGALNSNDAFVLK	FALSE	48.8002	22.5503	660.84	2	3070.18	1	20141222_21_140_az	8580	tr|F5H1A8|F5H1A8_HUMAN	Gelsolin OS=Homo sapiens GN=GSN PE=4 SV=1
AGALDMADAFVLK	AGALNSNDAFVLK	FALSE	48.8002	21.0143	660.84	2	3081.03	1	20141222_22_19_az	8436	tr|F5H1A8|F5H1A8_HUMAN	Gelsolin OS=Homo sapiens GN=GSN PE=4 SV=1
GAGALNSNDAFVLK	AGALNSNDAFVLK	FALSE	66.9	36.2822	688.862	2	2698.24	0	20141222_02_1_az	7789	tr|Q5T0H8|Q5T0H8_HUMAN	Gelsolin OS=Homo sapiens GN=GSN PE=4 SV=1
GAGALNSNDAFVLK	AGALNSNDAFVLK	FALSE	66.9	45.8072	688.861	2	2726.11	0	20141222_03_156_az	7813	tr|Q5T0H8|Q5T0H8_HUMAN	Gelsolin OS=Homo sapiens GN=GSN PE=4 SV=1
GAGALNSNDAFVLK	AGALNSNDAFVLK	FALSE	66.9	37.7108	688.861	2	2783.68	0	20141222_04_3_az	8021	tr|Q5T0H8|Q5T0H8_HUMAN	Gelsolin OS=Homo sapiens GN=GSN PE=4 SV=1
GAGALNSNDAFVLK	AGALNSNDAFVLK	FALSE	66.9	40.6489	688.863	2	2830.75	0	20141222_05_154_az	8294	tr|Q5T0H8|Q5T0H8_HUMAN	Gelsolin OS=Homo sapiens GN=GSN PE=4 SV=1
GAGALNSNDAFVLK	AGALNSNDAFVLK	FALSE	66.9	45.5214	688.86	2	2834.24	0	20141222_06_5_az	8126	tr|Q5T0H8|Q5T0H8_HUMAN	Gelsolin OS=Homo sapiens GN=GSN PE=4 SV=1
GAGALNSNDAFVLK	AGALNSNDAFVLK	FALSE	66.9	34.0273	688.86	2	2835.57	0	20141222_07_152_az	7759	tr|Q5T0H8|Q5T0H8_HUMAN	Gelsolin OS=Homo sapiens GN=GSN PE=4 SV=1
GAGALNSNDAFVLK	AGALNSNDAFVLK	FALSE	66.9	35.6807	688.86	2	2850.59	0	20141222_08_7_az	7875	tr|Q5T0H8|Q5T0H8_HUMAN	Gelsolin OS=Homo sapiens GN=GSN PE=4 SV=1
GAGALNSNDAFVLK	AGALNSNDAFVLK	FALSE	66.9	36.0462	688.861	2	2833.91	0	20141222_09_150_az	7507	tr|Q5T0H8|Q5T0H8_HUMAN	Gelsolin OS=Homo sapiens GN=GSN PE=4 SV=1
GAGALNSNDAFVLK	AGALNSNDAFVLK	FALSE	66.9	41.422	688.861	2	2619.28	0	20141222_102_68_az	7808	tr|Q5T0H8|Q5T0H8_HUMAN	Gelsolin OS=Homo sapiens GN=GSN PE=4 SV=1
GAGALNSNDAFVLK	AGALNSNDAFVLK	FALSE	66.9	35.428	688.861	2	2599.48	0	20141222_104_66_az	7422	tr|Q5T0H8|Q5T0H8_HUMAN	Gelsolin OS=Homo sapiens GN=GSN PE=4 SV=1
GAGALNSNDAFVLK	AGALNSNDAFVLK	FALSE	66.9	36.666	688.861	2	2647.6	0	20141222_105_93_az	7906	tr|Q5T0H8|Q5T0H8_HUMAN	Gelsolin OS=Homo sapiens GN=GSN PE=4 SV=1
GAGALNSNDAFVLK	AGALNSNDAFVLK	FALSE	66.9	36.7985	688.861	2	2569.08	0	20141222_110_97_az	7705	tr|Q5T0H8|Q5T0H8_HUMAN	Gelsolin OS=Homo sapiens GN=GSN PE=4 SV=1
GAGALNSNDAFVLK	AGALNSNDAFVLK	FALSE	66.9	36.1172	688.861	2	2548.01	0	20141222_111_60_az	7268	tr|Q5T0H8|Q5T0H8_HUMAN	Gelsolin OS=Homo sapiens GN=GSN PE=4 SV=1
GAGALNSNDAFVLK	AGALNSNDAFVLK	FALSE	66.9	32.6248	688.862	2	2567.68	0	20141222_112_99_az	7797	tr|Q5T0H8|Q5T0H8_HUMAN	Gelsolin OS=Homo sapiens GN=GSN PE=4 SV=1
GAGALNSNDAFVLK	AGALNSNDAFVLK	FALSE	66.9	34.879	688.861	2	2551.31	0	20141222_113_58_az	7489	tr|Q5T0H8|Q5T0H8_HUMAN	Gelsolin OS=Homo sapiens GN=GSN PE=4 SV=1
GAGALNSNDAFVLK	AGALNSNDAFVLK	FALSE	66.9	34.0287	688.861	2	2558.45	0	20141222_115_56_az	7042	tr|Q5T0H8|Q5T0H8_HUMAN	Gelsolin OS=Homo sapiens GN=GSN PE=4 SV=1
GAGALNSNDAFVLK	AGALNSNDAFVLK	FALSE	66.9	31.6991	688.863	2	2533.49	0	20141222_119_105_az	6801	tr|Q5T0H8|Q5T0H8_HUMAN	Gelsolin OS=Homo sapiens GN=GSN PE=4 SV=1
GAGALNSNDAFVLK	AGALNSNDAFVLK	FALSE	66.9	40.3846	688.86	2	2780.22	0	20141222_11_9_az	8034	tr|Q5T0H8|Q5T0H8_HUMAN	Gelsolin OS=Homo sapiens GN=GSN PE=4 SV=1
GAGALNSNDAFVLK	AGALNSNDAFVLK	FALSE	66.9	43.6351	688.862	2	2602.08	0	20141222_121_107_az	7894	tr|Q5T0H8|Q5T0H8_HUMAN	Gelsolin OS=Homo sapiens GN=GSN PE=4 SV=1
GAGALNSNDAFVLK	AGALNSNDAFVLK	FALSE	66.9	46.4774	688.866	2	2620.91	0	20141222_122_50_az	7853	tr|Q5T0H8|Q5T0H8_HUMAN	Gelsolin OS=Homo sapiens GN=GSN PE=4 SV=1
GAGALNSNDAFVLK	AGALNSNDAFVLK	FALSE	66.9	33.8245	688.865	2	2692.51	0	20141222_123_109_az	8016	tr|Q5T0H8|Q5T0H8_HUMAN	Gelsolin OS=Homo sapiens GN=GSN PE=4 SV=1
GAGALNSNDAFVLK	AGALNSNDAFVLK	FALSE	66.9	39.4376	688.86	2	2757.78	0	20141222_125_111_az	7764	tr|Q5T0H8|Q5T0H8_HUMAN	Gelsolin OS=Homo sapiens GN=GSN PE=4 SV=1
GAGALNSNDAFVLK	AGALNSNDAFVLK	FALSE	66.9	35.3185	688.859	2	2752.11	0	20141222_128_113_az	7841	tr|Q5T0H8|Q5T0H8_HUMAN	Gelsolin OS=Homo sapiens GN=GSN PE=4 SV=1
GAGALNSNDAFVLK	AGALNSNDAFVLK	FALSE	66.9	37.432	688.864	2	2767.88	0	20141222_129_44_az	7475	tr|Q5T0H8|Q5T0H8_HUMAN	Gelsolin OS=Homo sapiens GN=GSN PE=4 SV=1
GAGALNSNDAFVLK	AGALNSNDAFVLK	FALSE	66.9	39.2497	688.861	2	2751.99	0	20141222_12_148_az	8128	tr|Q5T0H8|Q5T0H8_HUMAN	Gelsolin OS=Homo sapiens GN=GSN PE=4 SV=1
GAGALNSNDAFVLK	AGALNSNDAFVLK	FALSE	66.9	39.6801	688.859	2	2810.97	0	20141222_132_117_az	7760	tr|Q5T0H8|Q5T0H8_HUMAN	Gelsolin OS=Homo sapiens GN=GSN PE=4 SV=1
GAGALNSNDAFVLK	AGALNSNDAFVLK	FALSE	66.9	31.7896	688.859	2	2814.45	0	20141222_133_40_az	7404	tr|Q5T0H8|Q5T0H8_HUMAN	Gelsolin OS=Homo sapiens GN=GSN PE=4 SV=1
GAGALNSNDAFVLK	AGALNSNDAFVLK	FALSE	66.9	43.9152	688.859	2	2862.33	0	20141222_137_121_az	7589	tr|Q5T0H8|Q5T0H8_HUMAN	Gelsolin OS=Homo sapiens GN=GSN PE=4 SV=1
GAGALNSNDAFVLK	AGALNSNDAFVLK	FALSE	66.9	39.753	688.859	2	2739.66	0	20141222_13_11_az	7874	tr|Q5T0H8|Q5T0H8_HUMAN	Gelsolin OS=Homo sapiens GN=GSN PE=4 SV=1
GAGALNSNDAFVLK	AGALNSNDAFVLK	FALSE	66.9	30.2522	688.862	2	2891.06	0	20141222_140_34_az	7578	tr|Q5T0H8|Q5T0H8_HUMAN	Gelsolin OS=Homo sapiens GN=GSN PE=4 SV=1
GAGALNSNDAFVLK	AGALNSNDAFVLK	FALSE	66.9	44.1917	688.859	2	2906.37	0	20141222_141_125_az	7719	tr|Q5T0H8|Q5T0H8_HUMAN	Gelsolin OS=Homo sapiens GN=GSN PE=4 SV=1
GAGALNSNDAFVLK	AGALNSNDAFVLK	FALSE	66.9	32.4175	688.861	2	2895.92	0	20141222_142_32_az	7601	tr|Q5T0H8|Q5T0H8_HUMAN	Gelsolin OS=Homo sapiens GN=GSN PE=4 SV=1
GAGALNSNDAFVLK	AGALNSNDAFVLK	FALSE	66.9	35.5817	688.861	2	2899.24	0	20141222_143_127_az	7609	tr|Q5T0H8|Q5T0H8_HUMAN	Gelsolin OS=Homo sapiens GN=GSN PE=4 SV=1
GAGALNSNDAFVLK	AGALNSNDAFVLK	FALSE	66.9	46.889	688.859	2	2898.51	0	20141222_144_30_az	7727	tr|Q5T0H8|Q5T0H8_HUMAN	Gelsolin OS=Homo sapiens GN=GSN PE=4 SV=1
GAGALNSNDAFVLK	AGALNSNDAFVLK	FALSE	66.9	42.2939	688.861	2	2906.08	0	20141222_146_129_az	7661	tr|Q5T0H8|Q5T0H8_HUMAN	Gelsolin OS=Homo sapiens GN=GSN PE=4 SV=1
GAGALNSNDAFVLK	AGALNSNDAFVLK	FALSE	66.9	38.1893	688.86	2	2902.38	0	20141222_147_28_az	7691	tr|Q5T0H8|Q5T0H8_HUMAN	Gelsolin OS=Homo sapiens GN=GSN PE=4 SV=1
GAGALNSNDAFVLK	AGALNSNDAFVLK	FALSE	66.9	31.6225	688.861	2	2898.92	0	20141222_148_131_az	7490	tr|Q5T0H8|Q5T0H8_HUMAN	Gelsolin OS=Homo sapiens GN=GSN PE=4 SV=1
GAGALNSNDAFVLK	AGALNSNDAFVLK	FALSE	66.9	38.4497	688.86	2	2894.96	0	20141222_149_26_az	7619	tr|Q5T0H8|Q5T0H8_HUMAN	Gelsolin OS=Homo sapiens GN=GSN PE=4 SV=1
GAGALNSNDAFVLK	AGALNSNDAFVLK	FALSE	66.9	33.8995	688.86	2	2751.29	0	20141222_14_146_az	8152	tr|Q5T0H8|Q5T0H8_HUMAN	Gelsolin OS=Homo sapiens GN=GSN PE=4 SV=1
GAGALNSNDAFVLK	AGALNSNDAFVLK	FALSE	66.9	39.272	688.86	2	2882.64	0	20141222_150_133_az	7606	tr|Q5T0H8|Q5T0H8_HUMAN	Gelsolin OS=Homo sapiens GN=GSN PE=4 SV=1
GAGALNSNDAFVLK	AGALNSNDAFVLK	FALSE	66.9	45.0371	688.86	2	2850.49	0	20141222_152_135_az	7648	tr|Q5T0H8|Q5T0H8_HUMAN	Gelsolin OS=Homo sapiens GN=GSN PE=4 SV=1
GAGALNSNDAFVLK	AGALNSNDAFVLK	FALSE	66.9	43.2995	688.86	2	2829.45	0	20141222_153_22_az	7559	tr|Q5T0H8|Q5T0H8_HUMAN	Gelsolin OS=Homo sapiens GN=GSN PE=4 SV=1
GAGALNSNDAFVLK	AGALNSNDAFVLK	FALSE	66.9	38.7753	688.86	2	2817.65	0	20141222_155_137_az	7673	tr|Q5T0H8|Q5T0H8_HUMAN	Gelsolin OS=Homo sapiens GN=GSN PE=4 SV=1
GAGALNSNDAFVLK	AGALNSNDAFVLK	FALSE	66.9	42.4883	688.86	2	2825.89	0	20141222_156_20_az	7666	tr|Q5T0H8|Q5T0H8_HUMAN	Gelsolin OS=Homo sapiens GN=GSN PE=4 SV=1
GAGALNSNDAFVLK	AGALNSNDAFVLK	FALSE	66.9	35.5629	688.859	2	2819.24	0	20141222_157_139_az	7610	tr|Q5T0H8|Q5T0H8_HUMAN	Gelsolin OS=Homo sapiens GN=GSN PE=4 SV=1
GAGALNSNDAFVLK	AGALNSNDAFVLK	FALSE	66.9	41.375	688.86	2	2847.48	0	20141222_158_18_az	7767	tr|Q5T0H8|Q5T0H8_HUMAN	Gelsolin OS=Homo sapiens GN=GSN PE=4 SV=1
GAGALNSNDAFVLK	AGALNSNDAFVLK	FALSE	66.9	58.2223	688.859	2	2811.87	0	20141222_159_141_az	7717	tr|Q5T0H8|Q5T0H8_HUMAN	Gelsolin OS=Homo sapiens GN=GSN PE=4 SV=1
GAGALNSNDAFVLK	AGALNSNDAFVLK	FALSE	66.9	46.1309	688.861	2	2753.86	0	20141222_15_13_az	8254	tr|Q5T0H8|Q5T0H8_HUMAN	Gelsolin OS=Homo sapiens GN=GSN PE=4 SV=1
GAGALNSNDAFVLK	AGALNSNDAFVLK	FALSE	66.9	39.1169	688.86	2	2841.88	0	20141222_160_16_az	7729	tr|Q5T0H8|Q5T0H8_HUMAN	Gelsolin OS=Homo sapiens GN=GSN PE=4 SV=1
GAGALNSNDAFVLK	AGALNSNDAFVLK	FALSE	66.9	43.2648	688.858	2	2849.07	0	20141222_161_143_az	7673	tr|Q5T0H8|Q5T0H8_HUMAN	Gelsolin OS=Homo sapiens GN=GSN PE=4 SV=1
GAGALNSNDAFVLK	AGALNSNDAFVLK	FALSE	66.9	51.7132	688.862	2	2832.5	0	20141222_162_14_az	7677	tr|Q5T0H8|Q5T0H8_HUMAN	Gelsolin OS=Homo sapiens GN=GSN PE=4 SV=1
GAGALNSNDAFVLK	AGALNSNDAFVLK	FALSE	66.9	36.5449	688.862	2	2801.25	0	20141222_164_145_az	7616	tr|Q5T0H8|Q5T0H8_HUMAN	Gelsolin OS=Homo sapiens GN=GSN PE=4 SV=1
GAGALNSNDAFVLK	AGALNSNDAFVLK	FALSE	66.9	40.4271	688.859	2	2747.69	0	20141222_167_10_az	8043	tr|Q5T0H8|Q5T0H8_HUMAN	Gelsolin OS=Homo sapiens GN=GSN PE=4 SV=1
GAGALNSNDAFVLK	AGALNSNDAFVLK	FALSE	66.9	44.1543	688.86	2	2687.98	0	20141222_168_149_az	7943	tr|Q5T0H8|Q5T0H8_HUMAN	Gelsolin OS=Homo sapiens GN=GSN PE=4 SV=1
GAGALNSNDAFVLK	AGALNSNDAFVLK	FALSE	66.9	34.5561	688.86	2	2709.42	0	20141222_169_08_az	7966	tr|Q5T0H8|Q5T0H8_HUMAN	Gelsolin OS=Homo sapiens GN=GSN PE=4 SV=1
GAGALNSNDAFVLK	AGALNSNDAFVLK	FALSE	66.9	36.0204	688.861	2	2732.1	0	20141222_170_151_az	7953	tr|Q5T0H8|Q5T0H8_HUMAN	Gelsolin OS=Homo sapiens GN=GSN PE=4 SV=1
GAGALNSNDAFVLK	AGALNSNDAFVLK	FALSE	66.9	43.7686	688.86	2	2735.75	0	20141222_171_06_az	7746	tr|Q5T0H8|Q5T0H8_HUMAN	Gelsolin OS=Homo sapiens GN=GSN PE=4 SV=1
GAGALNSNDAFVLK	AGALNSNDAFVLK	FALSE	66.9	44.265	688.86	2	2705.6	0	20141222_173_153_az	8052	tr|Q5T0H8|Q5T0H8_HUMAN	Gelsolin OS=Homo sapiens GN=GSN PE=4 SV=1
GAGALNSNDAFVLK	AGALNSNDAFVLK	FALSE	66.9	56.9049	688.861	2	2691.3	0	20141222_174_04_az	8099	tr|Q5T0H8|Q5T0H8_HUMAN	Gelsolin OS=Homo sapiens GN=GSN PE=4 SV=1
GAGALNSNDAFVLK	AGALNSNDAFVLK	FALSE	66.9	38.9268	688.86	2	2683.75	0	20141222_175_155_az	7926	tr|Q5T0H8|Q5T0H8_HUMAN	Gelsolin OS=Homo sapiens GN=GSN PE=4 SV=1
GAGALNSNDAFVLK	AGALNSNDAFVLK	FALSE	66.9	47.9192	688.859	2	2681.79	0	20141222_177_157_az	7953	tr|Q5T0H8|Q5T0H8_HUMAN	Gelsolin OS=Homo sapiens GN=GSN PE=4 SV=1
GAGALNSNDAFVLK	AGALNSNDAFVLK	FALSE	66.9	42.2434	688.859	2	2689.11	0	20141222_178_FAD_az	8004	tr|Q5T0H8|Q5T0H8_HUMAN	Gelsolin OS=Homo sapiens GN=GSN PE=4 SV=1
GAGALNSNDAFVLK	AGALNSNDAFVLK	FALSE	66.9	37.9168	688.861	2	2670.43	0	20141222_179_MAD_az	7968	tr|Q5T0H8|Q5T0H8_HUMAN	Gelsolin OS=Homo sapiens GN=GSN PE=4 SV=1
GAGALNSNDAFVLK	AGALNSNDAFVLK	FALSE	66.9	39.918	688.86	2	2773.16	0	20141222_17_15_az	8040	tr|Q5T0H8|Q5T0H8_HUMAN	Gelsolin OS=Homo sapiens GN=GSN PE=4 SV=1
GAGALNSNDAFVLK	AGALNSNDAFVLK	FALSE	66.9	35.7944	688.86	2	2676.82	0	20141222_180_FDLB_az	7960	tr|Q5T0H8|Q5T0H8_HUMAN	Gelsolin OS=Homo sapiens GN=GSN PE=4 SV=1
GAGALNSNDAFVLK	AGALNSNDAFVLK	FALSE	66.9	37.9597	688.86	2	2657.99	0	20141222_181_MDLB_az	8080	tr|Q5T0H8|Q5T0H8_HUMAN	Gelsolin OS=Homo sapiens GN=GSN PE=4 SV=1
GAGALNSNDAFVLK	AGALNSNDAFVLK	FALSE	66.9	43.0824	688.861	2	2617.75	0	20141222_184_ALL_az	8064	tr|Q5T0H8|Q5T0H8_HUMAN	Gelsolin OS=Homo sapiens GN=GSN PE=4 SV=1
GAGALNSNDAFVLK	AGALNSNDAFVLK	FALSE	66.9	37.986	688.862	2	2792.55	0	20141222_18_142_az	7938	tr|Q5T0H8|Q5T0H8_HUMAN	Gelsolin OS=Homo sapiens GN=GSN PE=4 SV=1
GAGALNSNDAFVLK	AGALNSNDAFVLK	FALSE	66.9	33.3039	688.86	2	2835.06	0	20141222_20_17_az	7712	tr|Q5T0H8|Q5T0H8_HUMAN	Gelsolin OS=Homo sapiens GN=GSN PE=4 SV=1
GAGALNSNDAFVLK	AGALNSNDAFVLK	FALSE	66.9	35.8039	688.86	2	2876.44	0	20141222_21_140_az	7892	tr|Q5T0H8|Q5T0H8_HUMAN	Gelsolin OS=Homo sapiens GN=GSN PE=4 SV=1
GAGALNSNDAFVLK	AGALNSNDAFVLK	FALSE	66.9	43.2738	688.862	2	2891.69	0	20141222_22_19_az	7762	tr|Q5T0H8|Q5T0H8_HUMAN	Gelsolin OS=Homo sapiens GN=GSN PE=4 SV=1
GAGALNSNDAFVLK	AGALNSNDAFVLK	FALSE	66.9	34.5252	688.86	2	2917.56	0	20141222_23_138_az	7619	tr|Q5T0H8|Q5T0H8_HUMAN	Gelsolin OS=Homo sapiens GN=GSN PE=4 SV=1
GAGALNSNDAFVLK	AGALNSNDAFVLK	FALSE	66.9	41.9772	688.86	2	2892.57	0	20141222_25_136_az	7764	tr|Q5T0H8|Q5T0H8_HUMAN	Gelsolin OS=Homo sapiens GN=GSN PE=4 SV=1
GAGALNSNDAFVLK	AGALNSNDAFVLK	FALSE	66.9	43.8118	688.86	2	2884.28	0	20141222_26_23_az	7829	tr|Q5T0H8|Q5T0H8_HUMAN	Gelsolin OS=Homo sapiens GN=GSN PE=4 SV=1
GAGALNSNDAFVLK	AGALNSNDAFVLK	FALSE	66.9	31.6421	688.861	2	2896.38	0	20141222_29_25_az	7607	tr|Q5T0H8|Q5T0H8_HUMAN	Gelsolin OS=Homo sapiens GN=GSN PE=4 SV=1
GAGALNSNDAFVLK	AGALNSNDAFVLK	FALSE	66.9	33.8127	688.861	2	2917.22	0	20141222_30_132_az	7828	tr|Q5T0H8|Q5T0H8_HUMAN	Gelsolin OS=Homo sapiens GN=GSN PE=4 SV=1
GAGALNSNDAFVLK	AGALNSNDAFVLK	FALSE	66.9	43.6527	688.861	2	2968.31	0	20141222_33_29_az	7898	tr|Q5T0H8|Q5T0H8_HUMAN	Gelsolin OS=Homo sapiens GN=GSN PE=4 SV=1
GAGALNSNDAFVLK	AGALNSNDAFVLK	FALSE	66.9	36.2133	688.86	2	2989.35	0	20141222_35_31_az	7801	tr|Q5T0H8|Q5T0H8_HUMAN	Gelsolin OS=Homo sapiens GN=GSN PE=4 SV=1
GAGALNSNDAFVLK	AGALNSNDAFVLK	FALSE	66.9	30.627	688.861	2	3023.46	0	20141222_36_126_az	7874	tr|Q5T0H8|Q5T0H8_HUMAN	Gelsolin OS=Homo sapiens GN=GSN PE=4 SV=1
GAGALNSNDAFVLK	AGALNSNDAFVLK	FALSE	66.9	35.5207	688.861	2	3026.29	0	20141222_39_124_az	7906	tr|Q5T0H8|Q5T0H8_HUMAN	Gelsolin OS=Homo sapiens GN=GSN PE=4 SV=1
GAGALNSNDAFVLK	AGALNSNDAFVLK	FALSE	66.9	40.8576	688.86	2	3043.69	0	20141222_40_35_az	8078	tr|Q5T0H8|Q5T0H8_HUMAN	Gelsolin OS=Homo sapiens GN=GSN PE=4 SV=1
GAGALNSNDAFVLK	AGALNSNDAFVLK	FALSE	66.9	37.5121	688.859	2	3040.25	0	20141222_41_122_az	8090	tr|Q5T0H8|Q5T0H8_HUMAN	Gelsolin OS=Homo sapiens GN=GSN PE=4 SV=1
GAGALNSNDAFVLK	AGALNSNDAFVLK	FALSE	66.9	33.821	688.86	2	3076.09	0	20141222_43_120_az	7930	tr|Q5T0H8|Q5T0H8_HUMAN	Gelsolin OS=Homo sapiens GN=GSN PE=4 SV=1
GAGALNSNDAFVLK	AGALNSNDAFVLK	FALSE	66.9	40.365	688.859	2	3090.03	0	20141222_44_39_az	8135	tr|Q5T0H8|Q5T0H8_HUMAN	Gelsolin OS=Homo sapiens GN=GSN PE=4 SV=1
GAGALNSNDAFVLK	AGALNSNDAFVLK	FALSE	66.9	34.5651	688.86	2	3047.97	0	20141222_45_118_az	7985	tr|Q5T0H8|Q5T0H8_HUMAN	Gelsolin OS=Homo sapiens GN=GSN PE=4 SV=1
GAGALNSNDAFVLK	AGALNSNDAFVLK	FALSE	66.9	43.0258	688.859	2	2977.9	0	20141222_47_41_az	7887	tr|Q5T0H8|Q5T0H8_HUMAN	Gelsolin OS=Homo sapiens GN=GSN PE=4 SV=1
GAGALNSNDAFVLK	AGALNSNDAFVLK	FALSE	66.9	42.7374	688.859	2	2958.76	0	20141222_48_116_az	7888	tr|Q5T0H8|Q5T0H8_HUMAN	Gelsolin OS=Homo sapiens GN=GSN PE=4 SV=1
GAGALNSNDAFVLK	AGALNSNDAFVLK	FALSE	66.9	35.8762	688.861	2	2951.24	0	20141222_50_114_az	7691	tr|Q5T0H8|Q5T0H8_HUMAN	Gelsolin OS=Homo sapiens GN=GSN PE=4 SV=1
GAGALNSNDAFVLK	AGALNSNDAFVLK	FALSE	66.9	42.4885	688.86	2	2921.94	0	20141222_51_45_az	7788	tr|Q5T0H8|Q5T0H8_HUMAN	Gelsolin OS=Homo sapiens GN=GSN PE=4 SV=1
GAGALNSNDAFVLK	AGALNSNDAFVLK	FALSE	66.9	41.5092	688.861	2	2930.44	0	20141222_52_112_az	7759	tr|Q5T0H8|Q5T0H8_HUMAN	Gelsolin OS=Homo sapiens GN=GSN PE=4 SV=1
GAGALNSNDAFVLK	AGALNSNDAFVLK	FALSE	66.9	48.3514	688.859	2	2957.09	0	20141222_53_47_az	7834	tr|Q5T0H8|Q5T0H8_HUMAN	Gelsolin OS=Homo sapiens GN=GSN PE=4 SV=1
GAGALNSNDAFVLK	AGALNSNDAFVLK	FALSE	66.9	42.3032	688.859	2	2994.26	0	20141222_56_49_az	7964	tr|Q5T0H8|Q5T0H8_HUMAN	Gelsolin OS=Homo sapiens GN=GSN PE=4 SV=1
GAGALNSNDAFVLK	AGALNSNDAFVLK	FALSE	66.9	41.7634	688.86	2	3019.3	0	20141222_59_106_az	7890	tr|Q5T0H8|Q5T0H8_HUMAN	Gelsolin OS=Homo sapiens GN=GSN PE=4 SV=1
GAGALNSNDAFVLK	AGALNSNDAFVLK	FALSE	66.9	46.6763	688.859	2	3013.08	0	20141222_60_53_az	7921	tr|Q5T0H8|Q5T0H8_HUMAN	Gelsolin OS=Homo sapiens GN=GSN PE=4 SV=1
GAGALNSNDAFVLK	AGALNSNDAFVLK	FALSE	66.9	31.2224	688.861	2	3037.1	0	20141222_62_55_az	7902	tr|Q5T0H8|Q5T0H8_HUMAN	Gelsolin OS=Homo sapiens GN=GSN PE=4 SV=1
GAGALNSNDAFVLK	AGALNSNDAFVLK	FALSE	66.9	36.802	688.859	2	2990.25	0	20141222_67_59_az	7944	tr|Q5T0H8|Q5T0H8_HUMAN	Gelsolin OS=Homo sapiens GN=GSN PE=4 SV=1
GAGALNSNDAFVLK	AGALNSNDAFVLK	FALSE	66.9	43.9585	688.86	2	3017.63	0	20141222_69_61_az	7995	tr|Q5T0H8|Q5T0H8_HUMAN	Gelsolin OS=Homo sapiens GN=GSN PE=4 SV=1
GAGALNSNDAFVLK	AGALNSNDAFVLK	FALSE	66.9	39.4224	688.86	2	2955.53	0	20141222_77_90_az	7836	tr|Q5T0H8|Q5T0H8_HUMAN	Gelsolin OS=Homo sapiens GN=GSN PE=4 SV=1
GAGALNSNDAFVLK	AGALNSNDAFVLK	FALSE	66.9	38.5147	688.86	2	2948.73	0	20141222_78_69_az	7823	tr|Q5T0H8|Q5T0H8_HUMAN	Gelsolin OS=Homo sapiens GN=GSN PE=4 SV=1
GAGALNSNDAFVLK	AGALNSNDAFVLK	FALSE	66.9	33.5681	688.861	2	2930.28	0	20141222_79_88_az	7776	tr|Q5T0H8|Q5T0H8_HUMAN	Gelsolin OS=Homo sapiens GN=GSN PE=4 SV=1
GAGALNSNDAFVLK	AGALNSNDAFVLK	FALSE	66.9	45.9099	688.861	2	2920.3	0	20141222_80_71_az	7813	tr|Q5T0H8|Q5T0H8_HUMAN	Gelsolin OS=Homo sapiens GN=GSN PE=4 SV=1
GAGALNSNDAFVLK	AGALNSNDAFVLK	FALSE	66.9	40.8426	688.859	2	2792.98	0	20141222_84_84_az	7630	tr|Q5T0H8|Q5T0H8_HUMAN	Gelsolin OS=Homo sapiens GN=GSN PE=4 SV=1
GAGALNSNDAFVLK	AGALNSNDAFVLK	FALSE	66.9	43.4543	688.86	2	2741.55	0	20141222_86_82_az	7859	tr|Q5T0H8|Q5T0H8_HUMAN	Gelsolin OS=Homo sapiens GN=GSN PE=4 SV=1
GAGALNSNDAFVLK	AGALNSNDAFVLK	FALSE	66.9	41.2949	688.86	2	2749.96	0	20141222_87_77_az	7918	tr|Q5T0H8|Q5T0H8_HUMAN	Gelsolin OS=Homo sapiens GN=GSN PE=4 SV=1
GAGALNSNDAFVLK	AGALNSNDAFVLK	FALSE	66.9	43.8685	688.861	2	2739.9	0	20141222_88_80_az	7977	tr|Q5T0H8|Q5T0H8_HUMAN	Gelsolin OS=Homo sapiens GN=GSN PE=4 SV=1
GAGALNSNDAFVLK	AGALNSNDAFVLK	FALSE	66.9	39.0411	688.859	2	2748.67	0	20141222_89_79_az	7857	tr|Q5T0H8|Q5T0H8_HUMAN	Gelsolin OS=Homo sapiens GN=GSN PE=4 SV=1
GAGALNSNDAFVLK	AGALNSNDAFVLK	FALSE	66.9	33.4048	688.86	2	2733.75	0	20141222_90_78_az	7622	tr|Q5T0H8|Q5T0H8_HUMAN	Gelsolin OS=Homo sapiens GN=GSN PE=4 SV=1
GAGALNSNDAFVLK	AGALNSNDAFVLK	FALSE	66.9	59.8898	688.86	2	2721.22	0	20141222_92_81_az	8110	tr|Q5T0H8|Q5T0H8_HUMAN	Gelsolin OS=Homo sapiens GN=GSN PE=4 SV=1
GAGALNSNDAFVLK	AGALNSNDAFVLK	FALSE	66.9	36.7379	688.861	2	2703.4	0	20141222_93_76_az	7834	tr|Q5T0H8|Q5T0H8_HUMAN	Gelsolin OS=Homo sapiens GN=GSN PE=4 SV=1
GAGALNSNDAFVLK	AGALNSNDAFVLK	FALSE	66.9	35.8595	688.862	2	2717.67	0	20141222_95_74_az	8070	tr|Q5T0H8|Q5T0H8_HUMAN	Gelsolin OS=Homo sapiens GN=GSN PE=4 SV=1
GAGALNSNDAFVLK	AGALNSNDAFVLK	FALSE	66.9	37.884	688.861	2	2682.85	0	20141222_97_72_az	7963	tr|Q5T0H8|Q5T0H8_HUMAN	Gelsolin OS=Homo sapiens GN=GSN PE=4 SV=1
GAGALNSNDAFVLK	AGALNSNDAFVLK	FALSE	66.9	43.8713	688.861	2	2655.98	0	20141222_98_87_az	8047	tr|Q5T0H8|Q5T0H8_HUMAN	Gelsolin OS=Homo sapiens GN=GSN PE=4 SV=1
AGCCEKPLLEK	AGCSEKHLLDK	FALSE	42.2005	46.0095	435.882	3	1501.31	-1	20141222_159_141_az	3069	sp|P09917-2|LOX5_HUMAN	Isoform 2 of Arachidonate 5-lipoxygenase OS=Homo sapiens GN=ALOX5
AGCCEKPLLEK	AGCSEKHLLDK	FALSE	42.2005	25.249	435.881	3	1775.75	-1	20141222_62_55_az	3541	sp|P09917-2|LOX5_HUMAN	Isoform 2 of Arachidonate 5-lipoxygenase OS=Homo sapiens GN=ALOX5
LAFAGDEEGSVGSGVGK	AGDEDGALGAGV	FALSE	43.1004	62.4035	526.922	3	2200.17	1	20141222_141_125_az	5226	tr|A6NCE0|A6NCE0_HUMAN	Forkhead box protein O6 OS=Homo sapiens GN=FOXO6 PE=4 SV=1
GDAGDVAFVHSTTSTLFENLANK	AGDVAFVKHST---LFENLANK	FALSE	85.8008	46.2744	599.548	4	3326.36	-1	20141222_159_141_az	9557	tr|C9JVG0|C9JVG0_HUMAN	Serotransferrin (Fragment) OS=Homo sapiens GN=TF PE=4 SV=1
GTAGENLTWGLLYNK	AGETLKWDLLFN	FALSE	42.7004	40.4227	546.281	3	3058.93	0	20141222_128_113_az	8927	tr|C9J2G0|C9J2G0_HUMAN	BRCA1-A complex subunit BRE (Fragment) OS=Homo sapiens GN=BRE PE=4 SV=1
SHCAGEVPNTK	AGEVANTK	FALSE	37.5	23.4727	400.185	3	1256.97	1	20141222_20_17_az	2474	sp|Q68D51-2|DEN2C_HUMAN	Isoform 2 of DENN domain-containing protein 2C OS=Homo sapiens GN=DENND2C
ADAYGAEALER	AGEYGAEALER	FALSE	45.4004	20.6241	583.278	2	2172.19	0	20141222_60_53_az	4953	sp|P69905|HBA_HUMAN	Hemoglobin subunit alpha OS=Homo sapiens GN=HBA1 PE=1 SV=2
YYGCFAGGGGAFLGR	AGGGGAFL	FALSE	42.1	35.1147	776.852	2	3003.38	0	20141222_105_93_az	9132	tr|J3QRV4|J3QRV4_HUMAN	Coronin (Fragment) OS=Homo sapiens GN=CORO6 PE=3 SV=1
YYGCFAGGGGAFLGR	AGGGGAFL	FALSE	42.1	39.5978	776.852	2	2965.45	0	20141222_121_107_az	9161	tr|J3QRV4|J3QRV4_HUMAN	Coronin (Fragment) OS=Homo sapiens GN=CORO6 PE=3 SV=1
YYGCFAGGGGAFLGR	AGGGGAFL	FALSE	42.1	38.2029	776.852	2	3218.53	0	20141222_151_24_az	8761	tr|J3QRV4|J3QRV4_HUMAN	Coronin (Fragment) OS=Homo sapiens GN=CORO6 PE=3 SV=1
YYGCFAGGGGAFLGR	AGGGGAFL	FALSE	42.1	45.0802	776.85	2	3189.84	0	20141222_162_14_az	8957	tr|J3QRV4|J3QRV4_HUMAN	Coronin (Fragment) OS=Homo sapiens GN=CORO6 PE=3 SV=1
YYGCFAGGGGAFLGR	AGGGGAFL	FALSE	42.1	46.6539	776.85	2	3051.41	0	20141222_176_02_az	9528	tr|J3QRV4|J3QRV4_HUMAN	Coronin (Fragment) OS=Homo sapiens GN=CORO6 PE=3 SV=1
GAGGRDEYELLCDRNGR	AGGKVLTSEDEYNLLSDRH	FALSE	46.4994	37.7371	646.97	3	2776.32	-1	20141222_177_157_az	8280	sp|Q9BZQ8|NIBAN_HUMAN	Protein Niban OS=Homo sapiens GN=FAM129A PE=1 SV=1
GAGHGGSVGFLLK	AGHGSCVDFLLR	FALSE	40.0008	65.5589	400.553	3	1967.02	0	20141222_159_141_az	4719	sp|Q9Y576|ASB1_HUMAN	Ankyrin repeat and SOCS box protein 1 OS=Homo sapiens GN=ASB1 PE=1 SV=1
GAGHGSGVGFLLK	AGHGSCVDFLLR	FALSE	42.8	29.8499	400.554	3	2094.21	0	20141222_25_136_az	4978	sp|Q9Y576|ASB1_HUMAN	Ankyrin repeat and SOCS box protein 1 OS=Homo sapiens GN=ASB1 PE=1 SV=1
AGVETTAWGK	AGLETTAWTK	FALSE	41.7	22.6816	509.759	2	1123.69	1	20141222_88_80_az	2327	tr|B7Z880|B7Z880_HUMAN	Probable phospholipid-transporting ATPase IB OS=Homo sapiens GN=ATP8A2 PE=2 SV=1
AGLLEDGAVR	AGLLENGAVR	FALSE	49.3	23.3809	500.773	2	2047.28	0	20141222_18_142_az	5394	tr|J3QRN2|J3QRN2_HUMAN	Beta-2-glycoprotein 1 (Fragment) OS=Homo sapiens GN=APOH PE=4 SV=1
AGLLEDGAVR	AGLLENGAVR	FALSE	49.3	22.8406	500.774	2	2291.21	0	20141222_68_98_az	5275	tr|J3QRN2|J3QRN2_HUMAN	Beta-2-glycoprotein 1 (Fragment) OS=Homo sapiens GN=APOH PE=4 SV=1
AGLLENGAVR	AGLLENGAVR	TRUE	52.9	31.3258	500.281	2	1774.94	0	20141222_02_1_az	4633	tr|J3QRN2|J3QRN2_HUMAN	Beta-2-glycoprotein 1 (Fragment) OS=Homo sapiens GN=APOH PE=4 SV=1
AGLLENGAVR	AGLLENGAVR	TRUE	52.9	30.6086	500.281	2	1793.3	0	20141222_03_156_az	4708	tr|J3QRN2|J3QRN2_HUMAN	Beta-2-glycoprotein 1 (Fragment) OS=Homo sapiens GN=APOH PE=4 SV=1
AGLLENGAVR	AGLLENGAVR	TRUE	52.9	30.1468	500.282	2	1911.03	0	20141222_05_154_az	5047	tr|J3QRN2|J3QRN2_HUMAN	Beta-2-glycoprotein 1 (Fragment) OS=Homo sapiens GN=APOH PE=4 SV=1
AGLLENGAVR	AGLLENGAVR	TRUE	52.9	29.7704	500.281	2	1925.27	0	20141222_06_5_az	4923	tr|J3QRN2|J3QRN2_HUMAN	Beta-2-glycoprotein 1 (Fragment) OS=Homo sapiens GN=APOH PE=4 SV=1
AGLLENGAVR	AGLLENGAVR	TRUE	52.9	31.4861	500.282	2	1921.44	0	20141222_07_152_az	4766	tr|J3QRN2|J3QRN2_HUMAN	Beta-2-glycoprotein 1 (Fragment) OS=Homo sapiens GN=APOH PE=4 SV=1
AGLLENGAVR	AGLLENGAVR	TRUE	52.9	29.5111	500.281	2	1945.56	0	20141222_08_7_az	4807	tr|J3QRN2|J3QRN2_HUMAN	Beta-2-glycoprotein 1 (Fragment) OS=Homo sapiens GN=APOH PE=4 SV=1
AGLLENGAVR	AGLLENGAVR	TRUE	52.9	30.3188	500.282	2	1942.96	0	20141222_09_150_az	4633	tr|J3QRN2|J3QRN2_HUMAN	Beta-2-glycoprotein 1 (Fragment) OS=Homo sapiens GN=APOH PE=4 SV=1
AGLLENGAVR	AGLLENGAVR	TRUE	52.9	40.3953	500.281	2	1703.99	0	20141222_102_68_az	4681	tr|J3QRN2|J3QRN2_HUMAN	Beta-2-glycoprotein 1 (Fragment) OS=Homo sapiens GN=APOH PE=4 SV=1
AGLLENGAVR	AGLLENGAVR	TRUE	52.9	43.811	500.282	2	1700.97	0	20141222_103_91_az	4705	tr|J3QRN2|J3QRN2_HUMAN	Beta-2-glycoprotein 1 (Fragment) OS=Homo sapiens GN=APOH PE=4 SV=1
AGLLENGAVR	AGLLENGAVR	TRUE	52.9	36.0583	500.281	2	1693.77	0	20141222_105_93_az	4605	tr|J3QRN2|J3QRN2_HUMAN	Beta-2-glycoprotein 1 (Fragment) OS=Homo sapiens GN=APOH PE=4 SV=1
AGLLENGAVR	AGLLENGAVR	TRUE	52.9	38.8447	500.281	2	1728.46	0	20141222_106_64_az	4808	tr|J3QRN2|J3QRN2_HUMAN	Beta-2-glycoprotein 1 (Fragment) OS=Homo sapiens GN=APOH PE=4 SV=1
AGLLENGAVR	AGLLENGAVR	TRUE	52.9	43.5957	500.282	2	1731.99	0	20141222_107_95_az	4683	tr|J3QRN2|J3QRN2_HUMAN	Beta-2-glycoprotein 1 (Fragment) OS=Homo sapiens GN=APOH PE=4 SV=1
AGLLENGAVR	AGLLENGAVR	TRUE	52.9	34.8984	500.283	2	1715.9	0	20141222_108_62_az	4251	tr|J3QRN2|J3QRN2_HUMAN	Beta-2-glycoprotein 1 (Fragment) OS=Homo sapiens GN=APOH PE=4 SV=1
AGLLENGAVR	AGLLENGAVR	TRUE	52.9	41.405	500.281	2	1641.86	0	20141222_110_97_az	4516	tr|J3QRN2|J3QRN2_HUMAN	Beta-2-glycoprotein 1 (Fragment) OS=Homo sapiens GN=APOH PE=4 SV=1
AGLLENGAVR	AGLLENGAVR	TRUE	52.9	38.5621	500.281	2	1609.58	0	20141222_112_99_az	4468	tr|J3QRN2|J3QRN2_HUMAN	Beta-2-glycoprotein 1 (Fragment) OS=Homo sapiens GN=APOH PE=4 SV=1
AGLLENGAVR	AGLLENGAVR	TRUE	52.9	31.5728	500.281	2	1614.63	0	20141222_113_58_az	4341	tr|J3QRN2|J3QRN2_HUMAN	Beta-2-glycoprotein 1 (Fragment) OS=Homo sapiens GN=APOH PE=4 SV=1
AGLLENGAVR	AGLLENGAVR	TRUE	52.9	33.103	500.281	2	1608.67	0	20141222_114_101_az	4262	tr|J3QRN2|J3QRN2_HUMAN	Beta-2-glycoprotein 1 (Fragment) OS=Homo sapiens GN=APOH PE=4 SV=1
AGLLENGAVR	AGLLENGAVR	TRUE	52.9	29.7571	500.281	2	1621.86	0	20141222_115_56_az	4247	tr|J3QRN2|J3QRN2_HUMAN	Beta-2-glycoprotein 1 (Fragment) OS=Homo sapiens GN=APOH PE=4 SV=1
AGLLENGAVR	AGLLENGAVR	TRUE	52.9	24.2838	500.281	2	1595.69	0	20141222_116_103_az	4151	tr|J3QRN2|J3QRN2_HUMAN	Beta-2-glycoprotein 1 (Fragment) OS=Homo sapiens GN=APOH PE=4 SV=1
AGLLENGAVR	AGLLENGAVR	TRUE	52.9	29.7732	500.281	2	1859.33	0	20141222_11_9_az	4863	tr|J3QRN2|J3QRN2_HUMAN	Beta-2-glycoprotein 1 (Fragment) OS=Homo sapiens GN=APOH PE=4 SV=1
AGLLENGAVR	AGLLENGAVR	TRUE	52.9	34.3632	500.283	2	1568.87	0	20141222_120_52_az	4307	tr|J3QRN2|J3QRN2_HUMAN	Beta-2-glycoprotein 1 (Fragment) OS=Homo sapiens GN=APOH PE=4 SV=1
AGLLENGAVR	AGLLENGAVR	TRUE	52.9	39.6224	500.281	2	1642.23	0	20141222_121_107_az	4561	tr|J3QRN2|J3QRN2_HUMAN	Beta-2-glycoprotein 1 (Fragment) OS=Homo sapiens GN=APOH PE=4 SV=1
AGLLENGAVR	AGLLENGAVR	TRUE	52.9	39.0407	500.283	2	1681.76	0	20141222_122_50_az	4617	tr|J3QRN2|J3QRN2_HUMAN	Beta-2-glycoprotein 1 (Fragment) OS=Homo sapiens GN=APOH PE=4 SV=1
AGLLENGAVR	AGLLENGAVR	TRUE	52.9	40.582	500.284	2	1771.27	0	20141222_123_109_az	4880	tr|J3QRN2|J3QRN2_HUMAN	Beta-2-glycoprotein 1 (Fragment) OS=Homo sapiens GN=APOH PE=4 SV=1
AGLLENGAVR	AGLLENGAVR	TRUE	52.9	32.6721	500.282	2	1829.3	0	20141222_124_48_az	4752	tr|J3QRN2|J3QRN2_HUMAN	Beta-2-glycoprotein 1 (Fragment) OS=Homo sapiens GN=APOH PE=4 SV=1
AGLLENGAVR	AGLLENGAVR	TRUE	52.9	40.7225	500.281	2	1859.66	0	20141222_125_111_az	4675	tr|J3QRN2|J3QRN2_HUMAN	Beta-2-glycoprotein 1 (Fragment) OS=Homo sapiens GN=APOH PE=4 SV=1
AGLLENGAVR	AGLLENGAVR	TRUE	52.9	34.0634	500.28	2	1843.39	0	20141222_126_46_az	4559	tr|J3QRN2|J3QRN2_HUMAN	Beta-2-glycoprotein 1 (Fragment) OS=Homo sapiens GN=APOH PE=4 SV=1
AGLLENGAVR	AGLLENGAVR	TRUE	52.9	34.5052	500.281	2	1847.34	0	20141222_128_113_az	4661	tr|J3QRN2|J3QRN2_HUMAN	Beta-2-glycoprotein 1 (Fragment) OS=Homo sapiens GN=APOH PE=4 SV=1
AGLLENGAVR	AGLLENGAVR	TRUE	52.9	41.1707	500.281	2	1809.88	0	20141222_12_148_az	4841	tr|J3QRN2|J3QRN2_HUMAN	Beta-2-glycoprotein 1 (Fragment) OS=Homo sapiens GN=APOH PE=4 SV=1
AGLLENGAVR	AGLLENGAVR	TRUE	52.9	35.3479	500.28	2	1900.21	0	20141222_130_115_az	4631	tr|J3QRN2|J3QRN2_HUMAN	Beta-2-glycoprotein 1 (Fragment) OS=Homo sapiens GN=APOH PE=4 SV=1
AGLLENGAVR	AGLLENGAVR	TRUE	52.9	33.8064	500.281	2	1908.3	0	20141222_131_42_az	4544	tr|J3QRN2|J3QRN2_HUMAN	Beta-2-glycoprotein 1 (Fragment) OS=Homo sapiens GN=APOH PE=4 SV=1
AGLLENGAVR	AGLLENGAVR	TRUE	52.9	39.069	500.28	2	1925.04	0	20141222_132_117_az	4646	tr|J3QRN2|J3QRN2_HUMAN	Beta-2-glycoprotein 1 (Fragment) OS=Homo sapiens GN=APOH PE=4 SV=1
AGLLENGAVR	AGLLENGAVR	TRUE	52.9	31.5876	500.281	2	1943.43	0	20141222_133_40_az	4547	tr|J3QRN2|J3QRN2_HUMAN	Beta-2-glycoprotein 1 (Fragment) OS=Homo sapiens GN=APOH PE=4 SV=1
AGLLENGAVR	AGLLENGAVR	TRUE	52.9	38.5692	500.28	2	1951.57	0	20141222_134_119_az	4531	tr|J3QRN2|J3QRN2_HUMAN	Beta-2-glycoprotein 1 (Fragment) OS=Homo sapiens GN=APOH PE=4 SV=1
AGLLENGAVR	AGLLENGAVR	TRUE	52.9	28.9636	500.28	2	1970.8	0	20141222_135_38_az	4607	tr|J3QRN2|J3QRN2_HUMAN	Beta-2-glycoprotein 1 (Fragment) OS=Homo sapiens GN=APOH PE=4 SV=1
AGLLENGAVR	AGLLENGAVR	TRUE	52.9	39.2484	500.28	2	2000.76	0	20141222_137_121_az	4575	tr|J3QRN2|J3QRN2_HUMAN	Beta-2-glycoprotein 1 (Fragment) OS=Homo sapiens GN=APOH PE=4 SV=1
AGLLENGAVR	AGLLENGAVR	TRUE	52.9	38.1285	500.281	2	2021.81	0	20141222_138_36_az	4602	tr|J3QRN2|J3QRN2_HUMAN	Beta-2-glycoprotein 1 (Fragment) OS=Homo sapiens GN=APOH PE=4 SV=1
AGLLENGAVR	AGLLENGAVR	TRUE	52.9	41.4997	500.284	2	2033.06	0	20141222_139_123_az	4585	tr|J3QRN2|J3QRN2_HUMAN	Beta-2-glycoprotein 1 (Fragment) OS=Homo sapiens GN=APOH PE=4 SV=1
AGLLENGAVR	AGLLENGAVR	TRUE	52.9	40.6986	500.282	2	1817.84	0	20141222_13_11_az	4677	tr|J3QRN2|J3QRN2_HUMAN	Beta-2-glycoprotein 1 (Fragment) OS=Homo sapiens GN=APOH PE=4 SV=1
AGLLENGAVR	AGLLENGAVR	TRUE	52.9	38.9138	500.282	2	2023.95	0	20141222_140_34_az	4618	tr|J3QRN2|J3QRN2_HUMAN	Beta-2-glycoprotein 1 (Fragment) OS=Homo sapiens GN=APOH PE=4 SV=1
AGLLENGAVR	AGLLENGAVR	TRUE	52.9	43.5895	500.28	2	2040.9	0	20141222_141_125_az	4668	tr|J3QRN2|J3QRN2_HUMAN	Beta-2-glycoprotein 1 (Fragment) OS=Homo sapiens GN=APOH PE=4 SV=1
AGLLENGAVR	AGLLENGAVR	TRUE	52.9	42.5424	500.281	2	2048.3	0	20141222_142_32_az	4684	tr|J3QRN2|J3QRN2_HUMAN	Beta-2-glycoprotein 1 (Fragment) OS=Homo sapiens GN=APOH PE=4 SV=1
AGLLENGAVR	AGLLENGAVR	TRUE	52.9	34.3083	500.281	2	2045.48	0	20141222_143_127_az	4666	tr|J3QRN2|J3QRN2_HUMAN	Beta-2-glycoprotein 1 (Fragment) OS=Homo sapiens GN=APOH PE=4 SV=1
AGLLENGAVR	AGLLENGAVR	TRUE	52.9	47.9995	500.283	2	2042.4	0	20141222_144_30_az	4698	tr|J3QRN2|J3QRN2_HUMAN	Beta-2-glycoprotein 1 (Fragment) OS=Homo sapiens GN=APOH PE=4 SV=1
AGLLENGAVR	AGLLENGAVR	TRUE	52.9	39.8389	500.28	2	2037.09	0	20141222_146_129_az	4646	tr|J3QRN2|J3QRN2_HUMAN	Beta-2-glycoprotein 1 (Fragment) OS=Homo sapiens GN=APOH PE=4 SV=1
AGLLENGAVR	AGLLENGAVR	TRUE	52.9	41.5009	500.281	2	2040.81	0	20141222_147_28_az	4693	tr|J3QRN2|J3QRN2_HUMAN	Beta-2-glycoprotein 1 (Fragment) OS=Homo sapiens GN=APOH PE=4 SV=1
AGLLENGAVR	AGLLENGAVR	TRUE	52.9	40.344	500.281	2	2046.77	0	20141222_148_131_az	4640	tr|J3QRN2|J3QRN2_HUMAN	Beta-2-glycoprotein 1 (Fragment) OS=Homo sapiens GN=APOH PE=4 SV=1
AGLLENGAVR	AGLLENGAVR	TRUE	52.9	37.1867	500.281	2	2034.42	0	20141222_149_26_az	4670	tr|J3QRN2|J3QRN2_HUMAN	Beta-2-glycoprotein 1 (Fragment) OS=Homo sapiens GN=APOH PE=4 SV=1
AGLLENGAVR	AGLLENGAVR	TRUE	52.9	39.7404	500.28	2	1817.6	0	20141222_14_146_az	4905	tr|J3QRN2|J3QRN2_HUMAN	Beta-2-glycoprotein 1 (Fragment) OS=Homo sapiens GN=APOH PE=4 SV=1
AGLLENGAVR	AGLLENGAVR	TRUE	52.9	40.3075	500.28	2	2031.19	0	20141222_150_133_az	4608	tr|J3QRN2|J3QRN2_HUMAN	Beta-2-glycoprotein 1 (Fragment) OS=Homo sapiens GN=APOH PE=4 SV=1
AGLLENGAVR	AGLLENGAVR	TRUE	52.9	39.6403	500.28	2	2011.69	0	20141222_151_24_az	4591	tr|J3QRN2|J3QRN2_HUMAN	Beta-2-glycoprotein 1 (Fragment) OS=Homo sapiens GN=APOH PE=4 SV=1
AGLLENGAVR	AGLLENGAVR	TRUE	52.9	46.3197	500.282	2	1999.66	0	20141222_152_135_az	4630	tr|J3QRN2|J3QRN2_HUMAN	Beta-2-glycoprotein 1 (Fragment) OS=Homo sapiens GN=APOH PE=4 SV=1
AGLLENGAVR	AGLLENGAVR	TRUE	52.9	40.5934	500.282	2	1972.2	0	20141222_153_22_az	4589	tr|J3QRN2|J3QRN2_HUMAN	Beta-2-glycoprotein 1 (Fragment) OS=Homo sapiens GN=APOH PE=4 SV=1
AGLLENGAVR	AGLLENGAVR	TRUE	52.9	40.3217	500.281	2	1931.22	0	20141222_155_137_az	4559	tr|J3QRN2|J3QRN2_HUMAN	Beta-2-glycoprotein 1 (Fragment) OS=Homo sapiens GN=APOH PE=4 SV=1
AGLLENGAVR	AGLLENGAVR	TRUE	52.9	39.7104	500.281	2	1954.53	0	20141222_156_20_az	4612	tr|J3QRN2|J3QRN2_HUMAN	Beta-2-glycoprotein 1 (Fragment) OS=Homo sapiens GN=APOH PE=4 SV=1
AGLLENGAVR	AGLLENGAVR	TRUE	52.9	41.6862	500.28	2	1950.34	0	20141222_157_139_az	4571	tr|J3QRN2|J3QRN2_HUMAN	Beta-2-glycoprotein 1 (Fragment) OS=Homo sapiens GN=APOH PE=4 SV=1
AGLLENGAVR	AGLLENGAVR	TRUE	52.9	39.97	500.281	2	1960.98	0	20141222_158_18_az	4638	tr|J3QRN2|J3QRN2_HUMAN	Beta-2-glycoprotein 1 (Fragment) OS=Homo sapiens GN=APOH PE=4 SV=1
AGLLENGAVR	AGLLENGAVR	TRUE	52.9	45.1852	500.281	2	1931	0	20141222_159_141_az	4589	tr|J3QRN2|J3QRN2_HUMAN	Beta-2-glycoprotein 1 (Fragment) OS=Homo sapiens GN=APOH PE=4 SV=1
AGLLENGAVR	AGLLENGAVR	TRUE	52.9	40.3146	500.28	2	1823.03	0	20141222_15_13_az	4976	tr|J3QRN2|J3QRN2_HUMAN	Beta-2-glycoprotein 1 (Fragment) OS=Homo sapiens GN=APOH PE=4 SV=1
AGLLENGAVR	AGLLENGAVR	TRUE	52.9	39.6019	500.281	2	1959.61	0	20141222_160_16_az	4631	tr|J3QRN2|J3QRN2_HUMAN	Beta-2-glycoprotein 1 (Fragment) OS=Homo sapiens GN=APOH PE=4 SV=1
AGLLENGAVR	AGLLENGAVR	TRUE	52.9	41.7805	500.282	2	1968.4	0	20141222_162_14_az	4616	tr|J3QRN2|J3QRN2_HUMAN	Beta-2-glycoprotein 1 (Fragment) OS=Homo sapiens GN=APOH PE=4 SV=1
AGLLENGAVR	AGLLENGAVR	TRUE	52.9	45.0884	500.282	2	1923.49	0	20141222_164_145_az	4586	tr|J3QRN2|J3QRN2_HUMAN	Beta-2-glycoprotein 1 (Fragment) OS=Homo sapiens GN=APOH PE=4 SV=1
AGLLENGAVR	AGLLENGAVR	TRUE	52.9	37.3766	500.281	2	1828.04	0	20141222_167_10_az	4784	tr|J3QRN2|J3QRN2_HUMAN	Beta-2-glycoprotein 1 (Fragment) OS=Homo sapiens GN=APOH PE=4 SV=1
AGLLENGAVR	AGLLENGAVR	TRUE	52.9	44.4001	500.282	2	1777.61	0	20141222_168_149_az	4733	tr|J3QRN2|J3QRN2_HUMAN	Beta-2-glycoprotein 1 (Fragment) OS=Homo sapiens GN=APOH PE=4 SV=1
AGLLENGAVR	AGLLENGAVR	TRUE	52.9	32.4195	500.281	2	1828.09	0	20141222_16_144_az	4753	tr|J3QRN2|J3QRN2_HUMAN	Beta-2-glycoprotein 1 (Fragment) OS=Homo sapiens GN=APOH PE=4 SV=1
AGLLENGAVR	AGLLENGAVR	TRUE	52.9	42.3735	500.282	2	1809.21	0	20141222_170_151_az	4741	tr|J3QRN2|J3QRN2_HUMAN	Beta-2-glycoprotein 1 (Fragment) OS=Homo sapiens GN=APOH PE=4 SV=1
AGLLENGAVR	AGLLENGAVR	TRUE	52.9	41.1256	500.282	2	1836.65	0	20141222_171_06_az	4625	tr|J3QRN2|J3QRN2_HUMAN	Beta-2-glycoprotein 1 (Fragment) OS=Homo sapiens GN=APOH PE=4 SV=1
AGLLENGAVR	AGLLENGAVR	TRUE	52.9	36.905	500.281	2	1778.43	0	20141222_173_153_az	4802	tr|J3QRN2|J3QRN2_HUMAN	Beta-2-glycoprotein 1 (Fragment) OS=Homo sapiens GN=APOH PE=4 SV=1
AGLLENGAVR	AGLLENGAVR	TRUE	52.9	42.894	500.281	2	1786.02	0	20141222_174_04_az	4890	tr|J3QRN2|J3QRN2_HUMAN	Beta-2-glycoprotein 1 (Fragment) OS=Homo sapiens GN=APOH PE=4 SV=1
AGLLENGAVR	AGLLENGAVR	TRUE	52.9	35.7898	500.281	2	1767.35	0	20141222_175_155_az	4735	tr|J3QRN2|J3QRN2_HUMAN	Beta-2-glycoprotein 1 (Fragment) OS=Homo sapiens GN=APOH PE=4 SV=1
AGLLENGAVR	AGLLENGAVR	TRUE	52.9	43.3622	500.282	2	1768.2	0	20141222_176_02_az	4962	tr|J3QRN2|J3QRN2_HUMAN	Beta-2-glycoprotein 1 (Fragment) OS=Homo sapiens GN=APOH PE=4 SV=1
AGLLENGAVR	AGLLENGAVR	TRUE	52.9	46.2571	500.282	2	1781.42	0	20141222_177_157_az	4800	tr|J3QRN2|J3QRN2_HUMAN	Beta-2-glycoprotein 1 (Fragment) OS=Homo sapiens GN=APOH PE=4 SV=1
AGLLENGAVR	AGLLENGAVR	TRUE	52.9	40.2911	500.281	2	1772.55	0	20141222_178_FAD_az	4822	tr|J3QRN2|J3QRN2_HUMAN	Beta-2-glycoprotein 1 (Fragment) OS=Homo sapiens GN=APOH PE=4 SV=1
AGLLENGAVR	AGLLENGAVR	TRUE	52.9	43.9865	500.281	2	1743.68	0	20141222_179_MAD_az	4761	tr|J3QRN2|J3QRN2_HUMAN	Beta-2-glycoprotein 1 (Fragment) OS=Homo sapiens GN=APOH PE=4 SV=1
AGLLENGAVR	AGLLENGAVR	TRUE	52.9	40.4369	500.281	2	1756.7	0	20141222_180_FDLB_az	4774	tr|J3QRN2|J3QRN2_HUMAN	Beta-2-glycoprotein 1 (Fragment) OS=Homo sapiens GN=APOH PE=4 SV=1
AGLLENGAVR	AGLLENGAVR	TRUE	52.9	41.6277	500.281	2	1740.99	0	20141222_181_MDLB_az	4873	tr|J3QRN2|J3QRN2_HUMAN	Beta-2-glycoprotein 1 (Fragment) OS=Homo sapiens GN=APOH PE=4 SV=1
AGLLENGAVR	AGLLENGAVR	TRUE	52.9	42.4028	500.282	2	1693	0	20141222_184_ALL_az	4832	tr|J3QRN2|J3QRN2_HUMAN	Beta-2-glycoprotein 1 (Fragment) OS=Homo sapiens GN=APOH PE=4 SV=1
AGLLENGAVR	AGLLENGAVR	TRUE	52.9	32.773	500.281	2	1875.79	0	20141222_18_142_az	4818	tr|J3QRN2|J3QRN2_HUMAN	Beta-2-glycoprotein 1 (Fragment) OS=Homo sapiens GN=APOH PE=4 SV=1
AGLLENGAVR	AGLLENGAVR	TRUE	52.9	28.1035	500.281	2	1927.81	0	20141222_20_17_az	4726	tr|J3QRN2|J3QRN2_HUMAN	Beta-2-glycoprotein 1 (Fragment) OS=Homo sapiens GN=APOH PE=4 SV=1
AGLLENGAVR	AGLLENGAVR	TRUE	52.9	41.9142	500.281	2	1994.31	0	20141222_21_140_az	4780	tr|J3QRN2|J3QRN2_HUMAN	Beta-2-glycoprotein 1 (Fragment) OS=Homo sapiens GN=APOH PE=4 SV=1
AGLLENGAVR	AGLLENGAVR	TRUE	52.9	40.3329	500.28	2	2025.62	0	20141222_22_19_az	4698	tr|J3QRN2|J3QRN2_HUMAN	Beta-2-glycoprotein 1 (Fragment) OS=Homo sapiens GN=APOH PE=4 SV=1
AGLLENGAVR	AGLLENGAVR	TRUE	52.9	32.0416	500.281	2	2055.84	0	20141222_23_138_az	4709	tr|J3QRN2|J3QRN2_HUMAN	Beta-2-glycoprotein 1 (Fragment) OS=Homo sapiens GN=APOH PE=4 SV=1
AGLLENGAVR	AGLLENGAVR	TRUE	52.9	43.5665	500.282	2	2031.95	0	20141222_24_21_az	4635	tr|J3QRN2|J3QRN2_HUMAN	Beta-2-glycoprotein 1 (Fragment) OS=Homo sapiens GN=APOH PE=4 SV=1
AGLLENGAVR	AGLLENGAVR	TRUE	52.9	41.2919	500.281	2	2038.78	0	20141222_25_136_az	4784	tr|J3QRN2|J3QRN2_HUMAN	Beta-2-glycoprotein 1 (Fragment) OS=Homo sapiens GN=APOH PE=4 SV=1
AGLLENGAVR	AGLLENGAVR	TRUE	52.9	43.8494	500.28	2	1999.95	0	20141222_26_23_az	4697	tr|J3QRN2|J3QRN2_HUMAN	Beta-2-glycoprotein 1 (Fragment) OS=Homo sapiens GN=APOH PE=4 SV=1
AGLLENGAVR	AGLLENGAVR	TRUE	52.9	39.0526	500.28	2	1991.11	0	20141222_27_134_az	4692	tr|J3QRN2|J3QRN2_HUMAN	Beta-2-glycoprotein 1 (Fragment) OS=Homo sapiens GN=APOH PE=4 SV=1
AGLLENGAVR	AGLLENGAVR	TRUE	52.9	40.5507	500.281	2	2034.6	0	20141222_29_25_az	4664	tr|J3QRN2|J3QRN2_HUMAN	Beta-2-glycoprotein 1 (Fragment) OS=Homo sapiens GN=APOH PE=4 SV=1
AGLLENGAVR	AGLLENGAVR	TRUE	52.9	40.2285	500.28	2	2105.05	0	20141222_33_29_az	4835	tr|J3QRN2|J3QRN2_HUMAN	Beta-2-glycoprotein 1 (Fragment) OS=Homo sapiens GN=APOH PE=4 SV=1
AGLLENGAVR	AGLLENGAVR	TRUE	52.9	43.5986	500.281	2	2121.15	0	20141222_34_128_az	4922	tr|J3QRN2|J3QRN2_HUMAN	Beta-2-glycoprotein 1 (Fragment) OS=Homo sapiens GN=APOH PE=4 SV=1
AGLLENGAVR	AGLLENGAVR	TRUE	52.9	39.194	500.28	2	2136.33	0	20141222_35_31_az	4860	tr|J3QRN2|J3QRN2_HUMAN	Beta-2-glycoprotein 1 (Fragment) OS=Homo sapiens GN=APOH PE=4 SV=1
AGLLENGAVR	AGLLENGAVR	TRUE	52.9	37.0712	500.282	2	2149.67	0	20141222_36_126_az	4916	tr|J3QRN2|J3QRN2_HUMAN	Beta-2-glycoprotein 1 (Fragment) OS=Homo sapiens GN=APOH PE=4 SV=1
AGLLENGAVR	AGLLENGAVR	TRUE	52.9	39.9047	500.282	2	2151.33	0	20141222_38_33_az	4845	tr|J3QRN2|J3QRN2_HUMAN	Beta-2-glycoprotein 1 (Fragment) OS=Homo sapiens GN=APOH PE=4 SV=1
AGLLENGAVR	AGLLENGAVR	TRUE	52.9	36.9143	500.281	2	2157.61	0	20141222_39_124_az	4940	tr|J3QRN2|J3QRN2_HUMAN	Beta-2-glycoprotein 1 (Fragment) OS=Homo sapiens GN=APOH PE=4 SV=1
AGLLENGAVR	AGLLENGAVR	TRUE	52.9	41.1637	500.28	2	2165.82	0	20141222_40_35_az	4954	tr|J3QRN2|J3QRN2_HUMAN	Beta-2-glycoprotein 1 (Fragment) OS=Homo sapiens GN=APOH PE=4 SV=1
AGLLENGAVR	AGLLENGAVR	TRUE	52.9	38.5643	500.282	2	2188.97	0	20141222_41_122_az	5079	tr|J3QRN2|J3QRN2_HUMAN	Beta-2-glycoprotein 1 (Fragment) OS=Homo sapiens GN=APOH PE=4 SV=1
AGLLENGAVR	AGLLENGAVR	TRUE	52.9	39.6112	500.281	2	2209.88	0	20141222_42_37_az	5049	tr|J3QRN2|J3QRN2_HUMAN	Beta-2-glycoprotein 1 (Fragment) OS=Homo sapiens GN=APOH PE=4 SV=1
AGLLENGAVR	AGLLENGAVR	TRUE	52.9	25.9618	500.282	2	2217.2	0	20141222_43_120_az	5008	tr|J3QRN2|J3QRN2_HUMAN	Beta-2-glycoprotein 1 (Fragment) OS=Homo sapiens GN=APOH PE=4 SV=1
AGLLENGAVR	AGLLENGAVR	TRUE	52.9	39.6915	500.28	2	2214.99	0	20141222_44_39_az	5042	tr|J3QRN2|J3QRN2_HUMAN	Beta-2-glycoprotein 1 (Fragment) OS=Homo sapiens GN=APOH PE=4 SV=1
AGLLENGAVR	AGLLENGAVR	TRUE	52.9	24.9026	500.281	2	2171.15	0	20141222_45_118_az	4937	tr|J3QRN2|J3QRN2_HUMAN	Beta-2-glycoprotein 1 (Fragment) OS=Homo sapiens GN=APOH PE=4 SV=1
AGLLENGAVR	AGLLENGAVR	TRUE	52.9	38.3625	500.28	2	2098.8	0	20141222_48_116_az	4844	tr|J3QRN2|J3QRN2_HUMAN	Beta-2-glycoprotein 1 (Fragment) OS=Homo sapiens GN=APOH PE=4 SV=1
AGLLENGAVR	AGLLENGAVR	TRUE	52.9	34.5782	500.28	2	2115.95	0	20141222_49_43_az	4815	tr|J3QRN2|J3QRN2_HUMAN	Beta-2-glycoprotein 1 (Fragment) OS=Homo sapiens GN=APOH PE=4 SV=1
AGLLENGAVR	AGLLENGAVR	TRUE	52.9	40.226	500.281	2	2086.72	0	20141222_50_114_az	4733	tr|J3QRN2|J3QRN2_HUMAN	Beta-2-glycoprotein 1 (Fragment) OS=Homo sapiens GN=APOH PE=4 SV=1
AGLLENGAVR	AGLLENGAVR	TRUE	52.9	42.4476	500.281	2	2055.72	0	20141222_51_45_az	4715	tr|J3QRN2|J3QRN2_HUMAN	Beta-2-glycoprotein 1 (Fragment) OS=Homo sapiens GN=APOH PE=4 SV=1
AGLLENGAVR	AGLLENGAVR	TRUE	52.9	37.1128	500.281	2	2076.12	0	20141222_52_112_az	4736	tr|J3QRN2|J3QRN2_HUMAN	Beta-2-glycoprotein 1 (Fragment) OS=Homo sapiens GN=APOH PE=4 SV=1
AGLLENGAVR	AGLLENGAVR	TRUE	52.9	45.3796	500.281	2	2130.05	0	20141222_56_49_az	4885	tr|J3QRN2|J3QRN2_HUMAN	Beta-2-glycoprotein 1 (Fragment) OS=Homo sapiens GN=APOH PE=4 SV=1
AGLLENGAVR	AGLLENGAVR	TRUE	52.9	36.3134	500.281	2	2153.62	0	20141222_57_108_az	4894	tr|J3QRN2|J3QRN2_HUMAN	Beta-2-glycoprotein 1 (Fragment) OS=Homo sapiens GN=APOH PE=4 SV=1
AGLLENGAVR	AGLLENGAVR	TRUE	52.9	42.7304	500.281	2	2137.37	0	20141222_58_51_az	4834	tr|J3QRN2|J3QRN2_HUMAN	Beta-2-glycoprotein 1 (Fragment) OS=Homo sapiens GN=APOH PE=4 SV=1
AGLLENGAVR	AGLLENGAVR	TRUE	52.9	41.27	500.282	2	2161.38	0	20141222_59_106_az	4897	tr|J3QRN2|J3QRN2_HUMAN	Beta-2-glycoprotein 1 (Fragment) OS=Homo sapiens GN=APOH PE=4 SV=1
AGLLENGAVR	AGLLENGAVR	TRUE	52.9	44.4594	500.28	2	2148.77	0	20141222_60_53_az	4869	tr|J3QRN2|J3QRN2_HUMAN	Beta-2-glycoprotein 1 (Fragment) OS=Homo sapiens GN=APOH PE=4 SV=1
AGLLENGAVR	AGLLENGAVR	TRUE	52.9	25.6404	500.283	2	2171.75	0	20141222_61_104_az	4810	tr|J3QRN2|J3QRN2_HUMAN	Beta-2-glycoprotein 1 (Fragment) OS=Homo sapiens GN=APOH PE=4 SV=1
AGLLENGAVR	AGLLENGAVR	TRUE	52.9	39.1238	500.281	2	2182.1	0	20141222_62_55_az	4968	tr|J3QRN2|J3QRN2_HUMAN	Beta-2-glycoprotein 1 (Fragment) OS=Homo sapiens GN=APOH PE=4 SV=1
AGLLENGAVR	AGLLENGAVR	TRUE	52.9	31.0523	500.281	2	2193.71	0	20141222_63_102_az	4897	tr|J3QRN2|J3QRN2_HUMAN	Beta-2-glycoprotein 1 (Fragment) OS=Homo sapiens GN=APOH PE=4 SV=1
AGLLENGAVR	AGLLENGAVR	TRUE	52.9	37.1474	500.281	2	2156.16	0	20141222_65_57_az	4903	tr|J3QRN2|J3QRN2_HUMAN	Beta-2-glycoprotein 1 (Fragment) OS=Homo sapiens GN=APOH PE=4 SV=1
AGLLENGAVR	AGLLENGAVR	TRUE	52.9	38.2342	500.281	2	2113.48	0	20141222_66_100_az	4792	tr|J3QRN2|J3QRN2_HUMAN	Beta-2-glycoprotein 1 (Fragment) OS=Homo sapiens GN=APOH PE=4 SV=1
AGLLENGAVR	AGLLENGAVR	TRUE	52.9	41.2032	500.28	2	2104.12	0	20141222_67_59_az	4844	tr|J3QRN2|J3QRN2_HUMAN	Beta-2-glycoprotein 1 (Fragment) OS=Homo sapiens GN=APOH PE=4 SV=1
AGLLENGAVR	AGLLENGAVR	TRUE	52.9	31.154	500.28	2	2133.25	0	20141222_68_98_az	4793	tr|J3QRN2|J3QRN2_HUMAN	Beta-2-glycoprotein 1 (Fragment) OS=Homo sapiens GN=APOH PE=4 SV=1
AGLLENGAVR	AGLLENGAVR	TRUE	52.9	37.4167	500.282	2	2144.53	0	20141222_70_96_az	4910	tr|J3QRN2|J3QRN2_HUMAN	Beta-2-glycoprotein 1 (Fragment) OS=Homo sapiens GN=APOH PE=4 SV=1
AGLLENGAVR	AGLLENGAVR	TRUE	52.9	33.4181	500.281	2	2142.94	0	20141222_72_94_az	4811	tr|J3QRN2|J3QRN2_HUMAN	Beta-2-glycoprotein 1 (Fragment) OS=Homo sapiens GN=APOH PE=4 SV=1
AGLLENGAVR	AGLLENGAVR	TRUE	52.9	45.809	500.282	2	2131.31	0	20141222_74_65_az	4860	tr|J3QRN2|J3QRN2_HUMAN	Beta-2-glycoprotein 1 (Fragment) OS=Homo sapiens GN=APOH PE=4 SV=1
AGLLENGAVR	AGLLENGAVR	TRUE	52.9	40.5662	500.281	2	2114.27	0	20141222_76_67_az	4807	tr|J3QRN2|J3QRN2_HUMAN	Beta-2-glycoprotein 1 (Fragment) OS=Homo sapiens GN=APOH PE=4 SV=1
AGLLENGAVR	AGLLENGAVR	TRUE	52.9	40.2831	500.281	2	2101.07	0	20141222_77_90_az	4836	tr|J3QRN2|J3QRN2_HUMAN	Beta-2-glycoprotein 1 (Fragment) OS=Homo sapiens GN=APOH PE=4 SV=1
AGLLENGAVR	AGLLENGAVR	TRUE	52.9	38.4387	500.282	2	2070.96	0	20141222_79_88_az	4767	tr|J3QRN2|J3QRN2_HUMAN	Beta-2-glycoprotein 1 (Fragment) OS=Homo sapiens GN=APOH PE=4 SV=1
AGLLENGAVR	AGLLENGAVR	TRUE	52.9	43.5772	500.281	2	2055.02	0	20141222_80_71_az	4747	tr|J3QRN2|J3QRN2_HUMAN	Beta-2-glycoprotein 1 (Fragment) OS=Homo sapiens GN=APOH PE=4 SV=1
AGLLENGAVR	AGLLENGAVR	TRUE	52.9	31.7796	500.281	2	2027.83	0	20141222_81_86_az	4577	tr|J3QRN2|J3QRN2_HUMAN	Beta-2-glycoprotein 1 (Fragment) OS=Homo sapiens GN=APOH PE=4 SV=1
AGLLENGAVR	AGLLENGAVR	TRUE	52.9	37.8333	500.281	2	1954.89	0	20141222_83_73_az	4497	tr|J3QRN2|J3QRN2_HUMAN	Beta-2-glycoprotein 1 (Fragment) OS=Homo sapiens GN=APOH PE=4 SV=1
AGLLENGAVR	AGLLENGAVR	TRUE	52.9	35.3972	500.281	2	1895.45	0	20141222_84_84_az	4578	tr|J3QRN2|J3QRN2_HUMAN	Beta-2-glycoprotein 1 (Fragment) OS=Homo sapiens GN=APOH PE=4 SV=1
AGLLENGAVR	AGLLENGAVR	TRUE	52.9	38.469	500.281	2	1837.92	0	20141222_85_75_az	4750	tr|J3QRN2|J3QRN2_HUMAN	Beta-2-glycoprotein 1 (Fragment) OS=Homo sapiens GN=APOH PE=4 SV=1
AGLLENGAVR	AGLLENGAVR	TRUE	52.9	27.4474	500.28	2	1840.97	0	20141222_86_82_az	4741	tr|J3QRN2|J3QRN2_HUMAN	Beta-2-glycoprotein 1 (Fragment) OS=Homo sapiens GN=APOH PE=4 SV=1
AGLLENGAVR	AGLLENGAVR	TRUE	52.9	41.2621	500.28	2	1843.54	0	20141222_87_77_az	4724	tr|J3QRN2|J3QRN2_HUMAN	Beta-2-glycoprotein 1 (Fragment) OS=Homo sapiens GN=APOH PE=4 SV=1
AGLLENGAVR	AGLLENGAVR	TRUE	52.9	33.9744	500.281	2	1830.55	0	20141222_88_80_az	4811	tr|J3QRN2|J3QRN2_HUMAN	Beta-2-glycoprotein 1 (Fragment) OS=Homo sapiens GN=APOH PE=4 SV=1
AGLLENGAVR	AGLLENGAVR	TRUE	52.9	43.85	500.281	2	1839.28	0	20141222_89_79_az	4710	tr|J3QRN2|J3QRN2_HUMAN	Beta-2-glycoprotein 1 (Fragment) OS=Homo sapiens GN=APOH PE=4 SV=1
AGLLENGAVR	AGLLENGAVR	TRUE	52.9	29.1718	500.281	2	1819.7	0	20141222_90_78_az	4626	tr|J3QRN2|J3QRN2_HUMAN	Beta-2-glycoprotein 1 (Fragment) OS=Homo sapiens GN=APOH PE=4 SV=1
AGLLENGAVR	AGLLENGAVR	TRUE	52.9	42.8093	500.28	2	1811.75	0	20141222_92_81_az	4895	tr|J3QRN2|J3QRN2_HUMAN	Beta-2-glycoprotein 1 (Fragment) OS=Homo sapiens GN=APOH PE=4 SV=1
AGLLENGAVR	AGLLENGAVR	TRUE	52.9	24.1673	500.28	2	1794.54	0	20141222_93_76_az	4762	tr|J3QRN2|J3QRN2_HUMAN	Beta-2-glycoprotein 1 (Fragment) OS=Homo sapiens GN=APOH PE=4 SV=1
AGLLENGAVR	AGLLENGAVR	TRUE	52.9	34.2503	500.283	2	1774.95	0	20141222_94_83_az	4623	tr|J3QRN2|J3QRN2_HUMAN	Beta-2-glycoprotein 1 (Fragment) OS=Homo sapiens GN=APOH PE=4 SV=1
AGLLENGAVR	AGLLENGAVR	TRUE	52.9	33.1034	500.282	2	1787.27	0	20141222_95_74_az	4855	tr|J3QRN2|J3QRN2_HUMAN	Beta-2-glycoprotein 1 (Fragment) OS=Homo sapiens GN=APOH PE=4 SV=1
AGLLENGAVR	AGLLENGAVR	TRUE	52.9	40.7627	500.28	2	1773.71	0	20141222_96_85_az	4990	tr|J3QRN2|J3QRN2_HUMAN	Beta-2-glycoprotein 1 (Fragment) OS=Homo sapiens GN=APOH PE=4 SV=1
AGLLENGAVR	AGLLENGAVR	TRUE	52.9	40.4848	500.281	2	1777.44	0	20141222_97_72_az	4814	tr|J3QRN2|J3QRN2_HUMAN	Beta-2-glycoprotein 1 (Fragment) OS=Homo sapiens GN=APOH PE=4 SV=1
AGLLENGAVR	AGLLENGAVR	TRUE	52.9	43.7752	500.281	2	1712.28	0	20141222_98_87_az	4745	tr|J3QRN2|J3QRN2_HUMAN	Beta-2-glycoprotein 1 (Fragment) OS=Homo sapiens GN=APOH PE=4 SV=1
GAGLLEGGQVR	AGLLENGAVR	FALSE	40	21.1252	528.792	2	1954.04	0	20141222_132_117_az	4750	tr|J3QRN2|J3QRN2_HUMAN	Beta-2-glycoprotein 1 (Fragment) OS=Homo sapiens GN=APOH PE=4 SV=1
GAGLLEGGQVR	AGLLENGAVR	FALSE	40	22.2449	528.793	2	2173.44	0	20141222_69_61_az	5033	tr|J3QRN2|J3QRN2_HUMAN	Beta-2-glycoprotein 1 (Fragment) OS=Homo sapiens GN=APOH PE=4 SV=1
GAGLLENGAVR	AGLLENGAVR	FALSE	52.9	29.7748	528.792	2	2059.41	0	20141222_146_129_az	4726	tr|J3QRN2|J3QRN2_HUMAN	Beta-2-glycoprotein 1 (Fragment) OS=Homo sapiens GN=APOH PE=4 SV=1
GAGLLENGAVR	AGLLENGAVR	FALSE	52.9	25.705	528.792	2	1955.99	0	20141222_159_141_az	4679	tr|J3QRN2|J3QRN2_HUMAN	Beta-2-glycoprotein 1 (Fragment) OS=Homo sapiens GN=APOH PE=4 SV=1
GAGLLENGAVR	AGLLENGAVR	FALSE	52.9	24.7097	528.792	2	1805.31	0	20141222_177_157_az	4885	tr|J3QRN2|J3QRN2_HUMAN	Beta-2-glycoprotein 1 (Fragment) OS=Homo sapiens GN=APOH PE=4 SV=1
GAGLLENGAVR	AGLLENGAVR	FALSE	52.9	26.485	528.792	2	2049.86	0	20141222_22_19_az	4785	tr|J3QRN2|J3QRN2_HUMAN	Beta-2-glycoprotein 1 (Fragment) OS=Homo sapiens GN=APOH PE=4 SV=1
GAGLLENGAVR	AGLLENGAVR	FALSE	52.9	30.4078	528.792	2	2054.24	0	20141222_24_21_az	4715	tr|J3QRN2|J3QRN2_HUMAN	Beta-2-glycoprotein 1 (Fragment) OS=Homo sapiens GN=APOH PE=4 SV=1
GAGLLENGAVR	AGLLENGAVR	FALSE	52.9	30.5311	528.792	2	2188.64	0	20141222_40_35_az	5037	tr|J3QRN2|J3QRN2_HUMAN	Beta-2-glycoprotein 1 (Fragment) OS=Homo sapiens GN=APOH PE=4 SV=1
GAGLLENGAVR	AGLLENGAVR	FALSE	52.9	26.7433	528.792	2	1839.09	0	20141222_92_81_az	4992	tr|J3QRN2|J3QRN2_HUMAN	Beta-2-glycoprotein 1 (Fragment) OS=Homo sapiens GN=APOH PE=4 SV=1
AAGLTFPTNR	AGLTFPT	FALSE	38.8	20.6776	523.785	2	2353.44	1	20141222_26_23_az	5955	tr|E7EUL6|E7EUL6_HUMAN	MDS1 and EVI1 complex locus protein MDS1 OS=Homo sapiens GN=MECOM PE=4 SV=1
AGLVTVSSASTK	AGLVHVSSAATR	FALSE	42.4	31.8581	560.814	2	1637.93	0	20141222_14_146_az	4277	sp|Q8TEK3-2|DOT1L_HUMAN	Isoform 1 of Histone-lysine N-methyltransferase, H3 lysine-79 specific OS=Homo sapiens GN=DOT1L
AGLVTVSSASTK	AGLVHVSSAATR	FALSE	42.4	26.7012	560.811	2	1798.47	0	20141222_156_20_az	4068	sp|Q8TEK3-2|DOT1L_HUMAN	Isoform 1 of Histone-lysine N-methyltransferase, H3 lysine-79 specific OS=Homo sapiens GN=DOT1L
AGLVTVSSASTK	AGLVHVSSAATR	FALSE	42.4	31.2699	560.814	2	1655.74	0	20141222_15_13_az	4389	sp|Q8TEK3-2|DOT1L_HUMAN	Isoform 1 of Histone-lysine N-methyltransferase, H3 lysine-79 specific OS=Homo sapiens GN=DOT1L
AGLVTVSSASTK	AGLVHVSSAATR	FALSE	42.4	25.8918	560.813	2	1622.84	0	20141222_168_149_az	4183	sp|Q8TEK3-2|DOT1L_HUMAN	Isoform 1 of Histone-lysine N-methyltransferase, H3 lysine-79 specific OS=Homo sapiens GN=DOT1L
AGLVTVSSASTK	AGLVHVSSAATR	FALSE	42.4	27.0889	560.811	2	1684.53	0	20141222_171_06_az	4093	sp|Q8TEK3-2|DOT1L_HUMAN	Isoform 1 of Histone-lysine N-methyltransferase, H3 lysine-79 specific OS=Homo sapiens GN=DOT1L
AGLVTVSSASTK	AGLVHVSSAATR	FALSE	42.4	27.1322	560.812	2	1991.91	0	20141222_35_31_az	4345	sp|Q8TEK3-2|DOT1L_HUMAN	Isoform 1 of Histone-lysine N-methyltransferase, H3 lysine-79 specific OS=Homo sapiens GN=DOT1L
AGLVTVSSASTK	AGLVHVSSAATR	FALSE	42.4	29.5516	560.811	2	2019.94	0	20141222_40_35_az	4433	sp|Q8TEK3-2|DOT1L_HUMAN	Isoform 1 of Histone-lysine N-methyltransferase, H3 lysine-79 specific OS=Homo sapiens GN=DOT1L
AGLVTVSSASTK	AGLVHVSSAATR	FALSE	42.4	21.763	560.811	2	2026.43	0	20141222_45_118_az	4427	sp|Q8TEK3-2|DOT1L_HUMAN	Isoform 1 of Histone-lysine N-methyltransferase, H3 lysine-79 specific OS=Homo sapiens GN=DOT1L
SAGLYLMWNSLR	AGLYLMW	FALSE	41.4	29.4944	470.575	3	1988.77	1	20141222_76_67_az	4363	sp|Q9NRM6|I17RB_HUMAN	Interleukin-17 receptor B OS=Homo sapiens GN=IL17RB PE=1 SV=2
QAGPQGLEGWMGR	AGPEGLDG-MG	FALSE	42.4004	32.0467	462.889	3	2001.54	0	20141222_72_94_az	4318	sp|Q8WUY3|PRUN2_HUMAN	Protein prune homolog 2 OS=Homo sapiens GN=PRUNE2 PE=1 SV=3
AGTVNTQAEQL	AGPLTVNTEAQQL	FALSE	45.7005	28.2872	566.287	2	1896.28	0	20141222_123_109_az	5309	sp|Q92949|FOXJ1_HUMAN	Forkhead box protein J1 OS=Homo sapiens GN=FOXJ1 PE=2 SV=3
AGTVNTQAEQL	AGPLTVNTEAQQL	FALSE	45.7005	51.867	566.284	2	2142.62	0	20141222_141_125_az	5025	sp|Q92949|FOXJ1_HUMAN	Forkhead box protein J1 OS=Homo sapiens GN=FOXJ1 PE=2 SV=3
AGPNLVQSGAELK	AGPNLGQSGA	FALSE	44.1	24.4281	641.853	2	3204.79	1	20141222_173_153_az	9804	sp|Q6P0Q8-2|MAST2_HUMAN	Isoform 2 of Microtubule-associated serine/threonine-protein kinase 2 OS=Homo sapiens GN=MAST2
AGPNLVQSGAELK	AGPNLGQSGA	FALSE	44.1	22.6763	641.851	2	3488.16	1	20141222_69_61_az	9670	sp|Q6P0Q8-2|MAST2_HUMAN	Isoform 2 of Microtubule-associated serine/threonine-protein kinase 2 OS=Homo sapiens GN=MAST2
GAAGPQGLSYHDGR	AGPQGL--HDLGR	FALSE	46.0992	27.5222	462.889	3	1807.66	-1	20141222_157_139_az	4063	tr|H7BXI1|H7BXI1_HUMAN	Extended synaptotagmin-2 (Fragment) OS=Homo sapiens GN=ESYT2 PE=4 SV=1
GAAGPQGLEQDMGR	AGPQGL-HDLGR	FALSE	46.5004	33.6075	462.889	3	1498.24	0	20141222_110_97_az	4007	tr|H7BXI1|H7BXI1_HUMAN	Extended synaptotagmin-2 (Fragment) OS=Homo sapiens GN=ESYT2 PE=4 SV=1
GAAGPQGLEQNMGR	AGPQGL-HDLGR	FALSE	43.0008	30.1771	462.889	3	1912.07	-1	20141222_51_45_az	4205	tr|H7BXI1|H7BXI1_HUMAN	Extended synaptotagmin-2 (Fragment) OS=Homo sapiens GN=ESYT2 PE=4 SV=1
AGQLSVK	AGQLSVK	TRUE	36.3	24.318	351.71	2	1212.92	0	20141222_07_152_az	2351	sp|P07360|CO8G_HUMAN	Complement component C8 gamma chain OS=Homo sapiens GN=C8G PE=1 SV=3
AGQLSVK	AGQLSVK	TRUE	36.3	20.4191	351.709	2	677.987	0	20141222_111_60_az	1430	sp|P07360|CO8G_HUMAN	Complement component C8 gamma chain OS=Homo sapiens GN=C8G PE=1 SV=3
AGQLSVK	AGQLSVK	TRUE	36.3	23.4004	351.712	2	902.724	0	20141222_176_02_az	1894	sp|P07360|CO8G_HUMAN	Complement component C8 gamma chain OS=Homo sapiens GN=C8G PE=1 SV=3
AGQLSVK	AGQLSVK	TRUE	36.3	22.7911	351.712	2	916.65	0	20141222_178_FAD_az	1918	sp|P07360|CO8G_HUMAN	Complement component C8 gamma chain OS=Homo sapiens GN=C8G PE=1 SV=3
AGQLSVK	AGQLSVK	TRUE	36.3	20.0858	351.709	2	888.599	0	20141222_179_MAD_az	1881	sp|P07360|CO8G_HUMAN	Complement component C8 gamma chain OS=Homo sapiens GN=C8G PE=1 SV=3
AGQLSVK	AGQLSVK	TRUE	36.3	25.3025	351.711	2	915.09	0	20141222_180_FDLB_az	1899	sp|P07360|CO8G_HUMAN	Complement component C8 gamma chain OS=Homo sapiens GN=C8G PE=1 SV=3
AGQLSVK	AGQLSVK	TRUE	36.3	25.5652	351.713	2	1087.66	0	20141222_88_80_az	2200	sp|P07360|CO8G_HUMAN	Complement component C8 gamma chain OS=Homo sapiens GN=C8G PE=1 SV=3
AGQLSVK	AGQLSVK	TRUE	36.3	22.6181	351.712	2	995.54	0	20141222_92_81_az	2013	sp|P07360|CO8G_HUMAN	Complement component C8 gamma chain OS=Homo sapiens GN=C8G PE=1 SV=3
AGQLSVK	AGQLSVK	TRUE	36.3	21.4935	351.712	2	964.739	0	20141222_93_76_az	1982	sp|P07360|CO8G_HUMAN	Complement component C8 gamma chain OS=Homo sapiens GN=C8G PE=1 SV=3
AGQLSVK	AGQLSVK	TRUE	36.3	24.7024	351.71	2	909.813	0	20141222_96_85_az	1972	sp|P07360|CO8G_HUMAN	Complement component C8 gamma chain OS=Homo sapiens GN=C8G PE=1 SV=3
AGQPPQLLLYNNPMK	AGQSPQLLLY	FALSE	46.6	27.3099	562.304	3	3684.3	-1	20141222_59_106_az	10200	sp|P01614|KV201_HUMAN	Ig kappa chain V-II region Cum OS=Homo sapiens PE=1 SV=1
GAGSMFWDLATKGSP	AGSDMKLRFWDLA	FALSE	42.7998	49.6099	514.576	3	3572.88	-1	20141222_101_89_az	11509	sp|Q99570|PI3R4_HUMAN	Phosphoinositide 3-kinase regulatory subunit 4 OS=Homo sapiens GN=PIK3R4 PE=1 SV=3
DTQCAGSEADHEGTHSTK	AGSEADHEGTHSTK	FALSE	72.8	33.5695	483.203	4	371.447	1	20141222_40_35_az	717	sp|P02671|FIBA_HUMAN	Fibrinogen alpha chain OS=Homo sapiens GN=FGA PE=1 SV=2
LSCAGSEVLSFR	AGSEVLS	FALSE	36.7	27.7253	663.329	2	2555.27	0	20141222_167_10_az	7367	tr|F6TR96|F6TR96_HUMAN	TRIO and F-actin-binding protein (Fragment) OS=Homo sapiens GN=TRIOBP PE=4 SV=1
GASSGGLGVPVR	AGSGGLGGPVR	FALSE	44.9004	25.4982	528.791	2	1876.58	0	20141222_21_140_az	4363	sp|Q8NHY2-2|RFWD2_HUMAN	Isoform 2 of E3 ubiquitin-protein ligase RFWD2 OS=Homo sapiens GN=RFWD2
GASSGGLGVPVR	AGSGGLGGPVR	FALSE	44.9004	25.9353	528.791	2	1989.55	0	20141222_48_116_az	4457	sp|Q8NHY2-2|RFWD2_HUMAN	Isoform 2 of E3 ubiquitin-protein ligase RFWD2 OS=Homo sapiens GN=RFWD2
AAGSGLSASLAWFQQR	AGSGLSAS-----QR	FALSE	44.801	65.1897	550.615	3	3667.06	0	20141222_05_154_az	11253	sp|P49069|CAMLG_HUMAN	Calcium signal-modulating cyclophilin ligand OS=Homo sapiens GN=CAMLG PE=1 SV=1
GGAPAGSLEECAAK	AGSLEECAAK	FALSE	52.9	28.1132	658.811	2	2694.28	1	20141222_177_157_az	7997	tr|Q5TEH5|Q5TEH5_HUMAN	Angiostatin OS=Homo sapiens GN=PLG PE=4 SV=1
NAPAGSLEECAAK	AGSLEECAAK	FALSE	52.5	27.1403	658.812	2	2819.48	1	20141222_132_117_az	7790	tr|Q5TEH5|Q5TEH5_HUMAN	Angiostatin OS=Homo sapiens GN=PLG PE=4 SV=1
NAPAGSLEECAAK	AGSLEECAAK	FALSE	52.5	38.9818	658.811	2	2906.13	1	20141222_144_30_az	7754	tr|Q5TEH5|Q5TEH5_HUMAN	Angiostatin OS=Homo sapiens GN=PLG PE=4 SV=1
NAPAGSLEECAAK	AGSLEECAAK	FALSE	52.5	32.0976	658.809	2	2846.64	1	20141222_26_23_az	7696	tr|Q5TEH5|Q5TEH5_HUMAN	Angiostatin OS=Homo sapiens GN=PLG PE=4 SV=1
TAGSSDSGDYLHWVR	AGSQDSGDGAVGSRTLHW	FALSE	44.4016	23.6005	550.921	3	2772.48	0	20141222_60_53_az	7060	tr|E7ETL8|E7ETL8_HUMAN	Cytoplasmic dynein 1 intermediate chain 2 (Fragment) OS=Homo sapiens GN=DYNC1I2 PE=4 SV=1
GFPAGTDTVMR	AGTETVMR	FALSE	42.4	23.1859	384.523	3	1044.02	0	20141222_174_04_az	2256	sp|Q9P0P8|CF203_HUMAN	Uncharacterized protein C6orf203 OS=Homo sapiens GN=C6orf203 PE=1 SV=1
AGLVSLSSASTK	AGTLVTLSSAPT	FALSE	41.1	23.6235	560.812	2	1966.38	0	20141222_124_48_az	5198	tr|E9PP73|E9PP73_HUMAN	Coatomer subunit beta (Fragment) OS=Homo sapiens GN=COPB1 PE=4 SV=1
NAGTLVTVSSASTK	AGTLVTLSSAPT	FALSE	49.8992	36.4918	668.36	2	1705.12	0	20141222_170_151_az	4380	tr|E9PP73|E9PP73_HUMAN	Coatomer subunit beta (Fragment) OS=Homo sapiens GN=COPB1 PE=4 SV=1
AGSVYLQMNSLR	AGTSVYLKMDS	FALSE	40.1005	34.7393	669.844	2	3055.49	0	20141222_45_118_az	8011	sp|P20132|SDHL_HUMAN	L-serine dehydratase/L-threonine deaminase OS=Homo sapiens GN=SDS PE=1 SV=2
AGVETTPDTK	AGVDTSPDT	FALSE	40.2003	36.1115	509.757	2	1149.77	0	20141222_85_75_az	2330	tr|D3YTF8|D3YTF8_HUMAN	Thioredoxin reductase 2, mitochondrial OS=Homo sapiens GN=TXNRD2 PE=3 SV=2
AGVETSPTEK	AGVDTSPDTQK	FALSE	42.0004	25.0404	509.757	2	1218.75	0	20141222_06_5_az	2435	tr|D3YTF8|D3YTF8_HUMAN	Thioredoxin reductase 2, mitochondrial OS=Homo sapiens GN=TXNRD2 PE=3 SV=2
AGVETSPTEK	AGVDTSPDTQK	FALSE	42.0004	22.453	509.757	2	1077.85	0	20141222_11_9_az	2217	tr|D3YTF8|D3YTF8_HUMAN	Thioredoxin reductase 2, mitochondrial OS=Homo sapiens GN=TXNRD2 PE=3 SV=2
AGVETVSNDK	AGVDTVSN	FALSE	39.8	20.9622	509.755	2	975.31	1	20141222_14_146_az	2057	tr|F8VWR7|F8VWR7_HUMAN	25-hydroxyvitamin D-1 alpha hydroxylase, mitochondrial (Fragment) OS=Homo sapiens GN=CYP27B1 PE=3 SV=1
AGVETVSNSR	AGVDTVSNT	FALSE	39.4003	21.9244	509.758	2	1241.65	1	20141222_07_152_az	2453	sp|O15528|CP27B_HUMAN	25-hydroxyvitamin D-1 alpha hydroxylase, mitochondrial OS=Homo sapiens GN=CYP27B1 PE=1 SV=1
AGVETTVGSVYAQSNNK	AGVETTKPS--KQSNNK	FALSE	49.2006	52.2447	575.283	3	843.207	1	20141222_95_74_az	1658	sp|B9A064|IGLL5_HUMAN	Immunoglobulin lambda-like polypeptide 5 OS=Homo sapiens GN=IGLL5 PE=2 SV=2
AGVDTTTPSK	AGVETTKPSK	FALSE	41.8	36.4976	488.754	2	1121.52	0	20141222_167_10_az	2272	sp|B9A064|IGLL5_HUMAN	Immunoglobulin lambda-like polypeptide 5 OS=Homo sapiens GN=IGLL5 PE=2 SV=2
AGVETTTPAK	AGVETTKPSK	FALSE	40	21.0127	487.759	2	931.629	0	20141222_96_85_az	2041	sp|B9A064|IGLL5_HUMAN	Immunoglobulin lambda-like polypeptide 5 OS=Homo sapiens GN=IGLL5 PE=2 SV=2
AGVETTTPDK	AGVETTKPSK	FALSE	39.1	22.9174	509.757	2	878.481	0	20141222_02_1_az	1789	sp|B9A064|IGLL5_HUMAN	Immunoglobulin lambda-like polypeptide 5 OS=Homo sapiens GN=IGLL5 PE=2 SV=2
AGVETTTPDK	AGVETTKPSK	FALSE	39.1	24.3491	509.756	2	1028.69	0	20141222_04_3_az	2110	sp|B9A064|IGLL5_HUMAN	Immunoglobulin lambda-like polypeptide 5 OS=Homo sapiens GN=IGLL5 PE=2 SV=2
AGVETTTPDK	AGVETTKPSK	FALSE	39.1	42.5292	509.76	2	1173.67	0	20141222_05_154_az	2456	sp|B9A064|IGLL5_HUMAN	Immunoglobulin lambda-like polypeptide 5 OS=Homo sapiens GN=IGLL5 PE=2 SV=2
AGVETTTPDK	AGVETTKPSK	FALSE	39.1	33.5285	509.758	2	1254.68	0	20141222_08_7_az	2452	sp|B9A064|IGLL5_HUMAN	Immunoglobulin lambda-like polypeptide 5 OS=Homo sapiens GN=IGLL5 PE=2 SV=2
AGVETTTPDK	AGVETTKPSK	FALSE	39.1	43.8755	509.758	2	1286.99	0	20141222_09_150_az	2506	sp|B9A064|IGLL5_HUMAN	Immunoglobulin lambda-like polypeptide 5 OS=Homo sapiens GN=IGLL5 PE=2 SV=2
AGVETTTPDK	AGVETTKPSK	FALSE	39.1	23.0441	509.754	2	846.143	0	20141222_102_68_az	1879	sp|B9A064|IGLL5_HUMAN	Immunoglobulin lambda-like polypeptide 5 OS=Homo sapiens GN=IGLL5 PE=2 SV=2
AGVETTTPDK	AGVETTKPSK	FALSE	39.1	21.4272	509.755	2	824.49	0	20141222_104_66_az	1772	sp|B9A064|IGLL5_HUMAN	Immunoglobulin lambda-like polypeptide 5 OS=Homo sapiens GN=IGLL5 PE=2 SV=2
AGVETTTPDK	AGVETTKPSK	FALSE	39.1	22.4611	509.756	2	874.526	0	20141222_106_64_az	1942	sp|B9A064|IGLL5_HUMAN	Immunoglobulin lambda-like polypeptide 5 OS=Homo sapiens GN=IGLL5 PE=2 SV=2
AGVETTTPDK	AGVETTKPSK	FALSE	39.1	24.1049	509.756	2	873.779	0	20141222_107_95_az	1850	sp|B9A064|IGLL5_HUMAN	Immunoglobulin lambda-like polypeptide 5 OS=Homo sapiens GN=IGLL5 PE=2 SV=2
AGVETTTPDK	AGVETTKPSK	FALSE	39.1	24.201	509.754	2	774.969	0	20141222_111_60_az	1677	sp|B9A064|IGLL5_HUMAN	Immunoglobulin lambda-like polypeptide 5 OS=Homo sapiens GN=IGLL5 PE=2 SV=2
AGVETTTPDK	AGVETTKPSK	FALSE	39.1	22.7715	509.754	2	754.805	0	20141222_112_99_az	1654	sp|B9A064|IGLL5_HUMAN	Immunoglobulin lambda-like polypeptide 5 OS=Homo sapiens GN=IGLL5 PE=2 SV=2
AGVETTTPDK	AGVETTKPSK	FALSE	39.1	25.6682	509.754	2	761.857	0	20141222_115_56_az	1669	sp|B9A064|IGLL5_HUMAN	Immunoglobulin lambda-like polypeptide 5 OS=Homo sapiens GN=IGLL5 PE=2 SV=2
AGVETTTPDK	AGVETTKPSK	FALSE	39.1	21.488	509.756	2	711.693	0	20141222_120_52_az	1544	sp|B9A064|IGLL5_HUMAN	Immunoglobulin lambda-like polypeptide 5 OS=Homo sapiens GN=IGLL5 PE=2 SV=2
AGVETTTPDK	AGVETTKPSK	FALSE	39.1	20.3246	509.754	2	779.571	0	20141222_121_107_az	1690	sp|B9A064|IGLL5_HUMAN	Immunoglobulin lambda-like polypeptide 5 OS=Homo sapiens GN=IGLL5 PE=2 SV=2
AGVETTTPDK	AGVETTKPSK	FALSE	39.1	24.2253	509.754	2	922.905	0	20141222_123_109_az	2104	sp|B9A064|IGLL5_HUMAN	Immunoglobulin lambda-like polypeptide 5 OS=Homo sapiens GN=IGLL5 PE=2 SV=2
AGVETTTPDK	AGVETTKPSK	FALSE	39.1	26.3381	509.756	2	1092.8	0	20141222_124_48_az	2242	sp|B9A064|IGLL5_HUMAN	Immunoglobulin lambda-like polypeptide 5 OS=Homo sapiens GN=IGLL5 PE=2 SV=2
AGVETTTPDK	AGVETTKPSK	FALSE	39.1	28.9427	509.756	2	1209.05	0	20141222_125_111_az	2408	sp|B9A064|IGLL5_HUMAN	Immunoglobulin lambda-like polypeptide 5 OS=Homo sapiens GN=IGLL5 PE=2 SV=2
AGVETTTPDK	AGVETTKPSK	FALSE	39.1	24.8502	509.757	2	1147.9	0	20141222_126_46_az	2310	sp|B9A064|IGLL5_HUMAN	Immunoglobulin lambda-like polypeptide 5 OS=Homo sapiens GN=IGLL5 PE=2 SV=2
AGVETTTPDK	AGVETTKPSK	FALSE	39.1	26.2768	509.755	2	985.075	0	20141222_12_148_az	2077	sp|B9A064|IGLL5_HUMAN	Immunoglobulin lambda-like polypeptide 5 OS=Homo sapiens GN=IGLL5 PE=2 SV=2
AGVETTTPDK	AGVETTKPSK	FALSE	39.1	29.5693	509.758	2	999.06	0	20141222_15_13_az	2130	sp|B9A064|IGLL5_HUMAN	Immunoglobulin lambda-like polypeptide 5 OS=Homo sapiens GN=IGLL5 PE=2 SV=2
AGVETTTPDK	AGVETTKPSK	FALSE	39.1	26.6403	509.756	2	1032.75	0	20141222_168_149_az	2121	sp|B9A064|IGLL5_HUMAN	Immunoglobulin lambda-like polypeptide 5 OS=Homo sapiens GN=IGLL5 PE=2 SV=2
AGVETTTPDK	AGVETTKPSK	FALSE	39.1	20.2546	509.756	2	1019.87	0	20141222_169_08_az	2164	sp|B9A064|IGLL5_HUMAN	Immunoglobulin lambda-like polypeptide 5 OS=Homo sapiens GN=IGLL5 PE=2 SV=2
AGVETTTPDK	AGVETTKPSK	FALSE	39.1	27.3589	509.757	2	1019.58	0	20141222_16_144_az	2098	sp|B9A064|IGLL5_HUMAN	Immunoglobulin lambda-like polypeptide 5 OS=Homo sapiens GN=IGLL5 PE=2 SV=2
AGVETTTPDK	AGVETTKPSK	FALSE	39.1	25.333	509.756	2	1050.17	0	20141222_170_151_az	2183	sp|B9A064|IGLL5_HUMAN	Immunoglobulin lambda-like polypeptide 5 OS=Homo sapiens GN=IGLL5 PE=2 SV=2
AGVETTTPDK	AGVETTKPSK	FALSE	39.1	32.7135	509.758	2	1198.79	0	20141222_171_06_az	2392	sp|B9A064|IGLL5_HUMAN	Immunoglobulin lambda-like polypeptide 5 OS=Homo sapiens GN=IGLL5 PE=2 SV=2
AGVETTTPDK	AGVETTKPSK	FALSE	39.1	23.097	509.758	2	994.739	0	20141222_173_153_az	2119	sp|B9A064|IGLL5_HUMAN	Immunoglobulin lambda-like polypeptide 5 OS=Homo sapiens GN=IGLL5 PE=2 SV=2
AGVETTTPDK	AGVETTKPSK	FALSE	39.1	29.7514	509.758	2	981.951	0	20141222_176_02_az	2164	sp|B9A064|IGLL5_HUMAN	Immunoglobulin lambda-like polypeptide 5 OS=Homo sapiens GN=IGLL5 PE=2 SV=2
AGVETTTPDK	AGVETTKPSK	FALSE	39.1	24.323	509.758	2	1013.71	0	20141222_177_157_az	2142	sp|B9A064|IGLL5_HUMAN	Immunoglobulin lambda-like polypeptide 5 OS=Homo sapiens GN=IGLL5 PE=2 SV=2
AGVETTTPDK	AGVETTKPSK	FALSE	39.1	22.2833	509.758	2	983.524	0	20141222_178_FAD_az	2123	sp|B9A064|IGLL5_HUMAN	Immunoglobulin lambda-like polypeptide 5 OS=Homo sapiens GN=IGLL5 PE=2 SV=2
AGVETTTPDK	AGVETTKPSK	FALSE	39.1	24.4525	509.755	2	967.094	0	20141222_179_MAD_az	2123	sp|B9A064|IGLL5_HUMAN	Immunoglobulin lambda-like polypeptide 5 OS=Homo sapiens GN=IGLL5 PE=2 SV=2
AGVETTTPDK	AGVETTKPSK	FALSE	39.1	25.2119	509.758	2	1073.27	0	20141222_17_15_az	2200	sp|B9A064|IGLL5_HUMAN	Immunoglobulin lambda-like polypeptide 5 OS=Homo sapiens GN=IGLL5 PE=2 SV=2
AGVETTTPDK	AGVETTKPSK	FALSE	39.1	22.7593	509.757	2	990.048	0	20141222_180_FDLB_az	2128	sp|B9A064|IGLL5_HUMAN	Immunoglobulin lambda-like polypeptide 5 OS=Homo sapiens GN=IGLL5 PE=2 SV=2
AGVETTTPDK	AGVETTKPSK	FALSE	39.1	22.2724	509.755	2	928.675	0	20141222_181_MDLB_az	2067	sp|B9A064|IGLL5_HUMAN	Immunoglobulin lambda-like polypeptide 5 OS=Homo sapiens GN=IGLL5 PE=2 SV=2
AGVETTTPDK	AGVETTKPSK	FALSE	39.1	37.2148	509.755	2	1111.92	0	20141222_18_142_az	2310	sp|B9A064|IGLL5_HUMAN	Immunoglobulin lambda-like polypeptide 5 OS=Homo sapiens GN=IGLL5 PE=2 SV=2
AGVETTTPDK	AGVETTKPSK	FALSE	39.1	27.6842	509.756	2	1255.86	0	20141222_20_17_az	2470	sp|B9A064|IGLL5_HUMAN	Immunoglobulin lambda-like polypeptide 5 OS=Homo sapiens GN=IGLL5 PE=2 SV=2
AGVETTTPDK	AGVETTKPSK	FALSE	39.1	35.2835	509.757	2	1152.66	0	20141222_86_82_az	2340	sp|B9A064|IGLL5_HUMAN	Immunoglobulin lambda-like polypeptide 5 OS=Homo sapiens GN=IGLL5 PE=2 SV=2
AGVETTTPDK	AGVETTKPSK	FALSE	39.1	21.5513	509.756	2	1169.33	0	20141222_87_77_az	2361	sp|B9A064|IGLL5_HUMAN	Immunoglobulin lambda-like polypeptide 5 OS=Homo sapiens GN=IGLL5 PE=2 SV=2
AGVETTTPDK	AGVETTKPSK	FALSE	39.1	21.3857	509.757	2	1126.29	0	20141222_89_79_az	2281	sp|B9A064|IGLL5_HUMAN	Immunoglobulin lambda-like polypeptide 5 OS=Homo sapiens GN=IGLL5 PE=2 SV=2
AGVETTTPDK	AGVETTKPSK	FALSE	39.1	31.4639	509.758	2	1100.68	0	20141222_90_78_az	2249	sp|B9A064|IGLL5_HUMAN	Immunoglobulin lambda-like polypeptide 5 OS=Homo sapiens GN=IGLL5 PE=2 SV=2
AGVETTTPDK	AGVETTKPSK	FALSE	39.1	39.301	509.758	2	1053.06	0	20141222_92_81_az	2219	sp|B9A064|IGLL5_HUMAN	Immunoglobulin lambda-like polypeptide 5 OS=Homo sapiens GN=IGLL5 PE=2 SV=2
AGVETTTPDK	AGVETTKPSK	FALSE	39.1	22.8114	509.758	2	1027.54	0	20141222_93_76_az	2175	sp|B9A064|IGLL5_HUMAN	Immunoglobulin lambda-like polypeptide 5 OS=Homo sapiens GN=IGLL5 PE=2 SV=2
AGVETTTPDK	AGVETTKPSK	FALSE	39.1	28.6185	509.756	2	994.952	0	20141222_94_83_az	2135	sp|B9A064|IGLL5_HUMAN	Immunoglobulin lambda-like polypeptide 5 OS=Homo sapiens GN=IGLL5 PE=2 SV=2
AGVETTTPDK	AGVETTKPSK	FALSE	39.1	23.5785	509.757	2	986.343	0	20141222_95_74_az	2128	sp|B9A064|IGLL5_HUMAN	Immunoglobulin lambda-like polypeptide 5 OS=Homo sapiens GN=IGLL5 PE=2 SV=2
AGVETTTPDK	AGVETTKPSK	FALSE	39.1	25.9951	509.754	2	974.902	0	20141222_96_85_az	2185	sp|B9A064|IGLL5_HUMAN	Immunoglobulin lambda-like polypeptide 5 OS=Homo sapiens GN=IGLL5 PE=2 SV=2
AGVETTTPDK	AGVETTKPSK	FALSE	39.1	24.5641	509.756	2	965.351	0	20141222_97_72_az	2078	sp|B9A064|IGLL5_HUMAN	Immunoglobulin lambda-like polypeptide 5 OS=Homo sapiens GN=IGLL5 PE=2 SV=2
AGVETTTGQLA	AGVETTT	FALSE	38	30.7395	524.268	2	848.769	0	20141222_181_MDLB_az	1825	sp|P05093|CP17A_HUMAN	Steroid 17-alpha-hydroxylase/17,20 lyase OS=Homo sapiens GN=CYP17A1 PE=1 SV=1
AGVETTTPFK	AGVETTT	FALSE	38	30.3747	525.775	2	1956.76	0	20141222_06_5_az	5033	sp|P05093|CP17A_HUMAN	Steroid 17-alpha-hydroxylase/17,20 lyase OS=Homo sapiens GN=CYP17A1 PE=1 SV=1
AGVETATSPK	AGVETTTS	FALSE	37.5	26.8486	480.755	2	1180.84	0	20141222_125_111_az	2308	sp|P05093|CP17A_HUMAN	Steroid 17-alpha-hydroxylase/17,20 lyase OS=Homo sapiens GN=CYP17A1 PE=1 SV=1
AGVETATSPK	AGVETTTS	FALSE	37.5	22.9448	480.753	2	991.534	0	20141222_168_149_az	1975	sp|P05093|CP17A_HUMAN	Steroid 17-alpha-hydroxylase/17,20 lyase OS=Homo sapiens GN=CYP17A1 PE=1 SV=1
AGVETATSPK	AGVETTTS	FALSE	37.5	21.6083	480.756	2	1121.52	0	20141222_85_75_az	2230	sp|P05093|CP17A_HUMAN	Steroid 17-alpha-hydroxylase/17,20 lyase OS=Homo sapiens GN=CYP17A1 PE=1 SV=1
AGVETTASPK	AGVETTTS	FALSE	37.5	21.0647	480.751	2	678.769	0	20141222_112_99_az	1449	sp|P05093|CP17A_HUMAN	Steroid 17-alpha-hydroxylase/17,20 lyase OS=Homo sapiens GN=CYP17A1 PE=1 SV=1
AGVETTASPK	AGVETTTS	FALSE	37.5	21.8802	480.753	2	957.953	0	20141222_16_144_az	1932	sp|P05093|CP17A_HUMAN	Steroid 17-alpha-hydroxylase/17,20 lyase OS=Homo sapiens GN=CYP17A1 PE=1 SV=1
AGVETTASPK	AGVETTTS	FALSE	37.5	21.7246	480.753	2	960.435	0	20141222_177_157_az	1964	sp|P05093|CP17A_HUMAN	Steroid 17-alpha-hydroxylase/17,20 lyase OS=Homo sapiens GN=CYP17A1 PE=1 SV=1
AGVETTASPK	AGVETTTS	FALSE	37.5	20.3515	480.754	2	1020.2	0	20141222_17_15_az	2043	sp|P05093|CP17A_HUMAN	Steroid 17-alpha-hydroxylase/17,20 lyase OS=Homo sapiens GN=CYP17A1 PE=1 SV=1
AGVETTASPK	AGVETTTS	FALSE	37.5	21.0984	480.755	2	970.238	0	20141222_93_76_az	2002	sp|P05093|CP17A_HUMAN	Steroid 17-alpha-hydroxylase/17,20 lyase OS=Homo sapiens GN=CYP17A1 PE=1 SV=1
AGVETTASPK	AGVETTTS	FALSE	37.5	21.9876	480.753	2	891.755	0	20141222_97_72_az	1874	sp|P05093|CP17A_HUMAN	Steroid 17-alpha-hydroxylase/17,20 lyase OS=Homo sapiens GN=CYP17A1 PE=1 SV=1
TAGWGGLGYVHLYGGK	AGWGGLG	FALSE	39.2	44.2755	545.615	3	3004.56	1	20141222_169_08_az	8998	tr|K7EJ78|K7EJ78_HUMAN	40S ribosomal protein S15 OS=Homo sapiens GN=RPS15 PE=3 SV=2
VAGWGMATGPGLLYGGGK	AGWGMVT-PDLLFAEG	FALSE	49.2	28.3851	564.623	3	3073.03	0	20141222_13_11_az	9052	sp|Q32P28-2|P3H1_HUMAN	Isoform 2 of Prolyl 3-hydroxylase 1 OS=Homo sapiens GN=LEPRE1
AFWNLPLGLLYCVMPEPR	AGWNLPLGLLYCDLPEPR	FALSE	65.9996	34.7224	1088.05	2	5045.86	1	20141222_20_17_az	13913	tr|C9JVG0|C9JVG0_HUMAN	Serotransferrin (Fragment) OS=Homo sapiens GN=TF PE=4 SV=1
DQPSLDLPGLLYCDLPEPR	AGWNLPLGLLYCDLPEPR	FALSE	54.8	22.4886	1100.05	2	5690.91	-1	20141222_02_1_az	16366	tr|J3KN47|J3KN47_HUMAN	Serotransferrin OS=Homo sapiens GN=TF PE=4 SV=1
EAGWNVHYGLLYNK	AGWNLPMGLLYNK	FALSE	48.1992	23.6951	831.916	2	3681.45	1	20141222_167_10_az	11359	sp|P02787|TRFE_HUMAN	Serotransferrin OS=Homo sapiens GN=TF PE=1 SV=3
TAGYLLGGMGRNWNK	AGYLLGGALLNLYTEMGR	FALSE	46.9016	36.662	546.28	3	3048.53	1	20141222_174_04_az	9367	sp|Q96BD0-3|SO4A1_HUMAN	Isoform 3 of Solute carrier organic anion transporter family member 4A1 OS=Homo sapiens GN=SLCO4A1
AHMEFLGK	AHFMDFLGK	FALSE	38.1003	20.564	311.157	3	1694.21	1	20141222_51_45_az	3439	sp|O94810-3|RGS11_HUMAN	Isoform 3 of Regulator of G-protein signaling 11 OS=Homo sapiens GN=RGS11
AHMEFLGK	AHFMDFLGK	FALSE	38.1003	22.0912	311.157	3	1731.84	1	20141222_53_47_az	3484	sp|O94810-3|RGS11_HUMAN	Isoform 3 of Regulator of G-protein signaling 11 OS=Homo sapiens GN=RGS11
AHMEFLGK	AHFMDFLGK	FALSE	38.1003	20.7699	311.158	3	1791.61	1	20141222_71_63_az	3650	sp|O94810-3|RGS11_HUMAN	Isoform 3 of Regulator of G-protein signaling 11 OS=Homo sapiens GN=RGS11
YAHFALSWVR	AHLALSWLR	FALSE	39.2004	36.2169	417.219	3	3295.47	0	20141222_60_53_az	8920	tr|B7ZKL7|B7ZKL7_HUMAN	Lon protease homolog 2, peroxisomal OS=Homo sapiens GN=LONP2 PE=2 SV=1
GAHVQLEGLTF	AHQVQLEGL	FALSE	38.7002	34.8915	586.307	2	3057.83	0	20141222_128_113_az	8923	tr|H0Y7V4|H0Y7V4_HUMAN	Dynein heavy chain 8, axonemal OS=Homo sapiens GN=DNAH8 PE=4 SV=1
GAHVQLEGLTF	AHQVQLEGL	FALSE	38.7002	23.2987	586.307	2	2970.75	0	20141222_181_MDLB_az	9159	tr|H0Y7V4|H0Y7V4_HUMAN	Dynein heavy chain 8, axonemal OS=Homo sapiens GN=DNAH8 PE=4 SV=1
KAHNVQSGAEVK	AHSQVQLVQSGAEVK	FALSE	48.201	26.195	634.846	2	2888.36	-1	20141222_128_113_az	8325	sp|P23083|HV103_HUMAN	Ig heavy chain V-I region V35 OS=Homo sapiens PE=1 SV=1
AAHVEDVFLYEYAR	AHVDEQVFLYENAR	FALSE	52.7996	24.1826	561.609	3	4178	0	20141222_146_129_az	12035	sp|O96006|ZBED1_HUMAN	Zinc finger BED domain-containing protein 1 OS=Homo sapiens GN=ZBED1 PE=1 SV=1
QAHWHFDPWGR	AHWPFDPEFW	FALSE	38.8	29.6129	479.221	3	3672.99	1	20141222_33_29_az	10400	sp|Q13129|RLF_HUMAN	Zinc finger protein Rlf OS=Homo sapiens GN=RLF PE=1 SV=2
AKAPLEDL	AKAPLQDL	FALSE	38.1	34.2902	428.739	2	1969.42	0	20141222_101_89_az	5811	tr|J3QLR8|J3QLR8_HUMAN	28S ribosomal protein S23, mitochondrial OS=Homo sapiens GN=MRPS23 PE=4 SV=1
AKAPLEDL	AKAPLQDL	FALSE	38.1	31.8316	428.74	2	2280.12	0	20141222_141_125_az	5513	tr|J3QLR8|J3QLR8_HUMAN	28S ribosomal protein S23, mitochondrial OS=Homo sapiens GN=MRPS23 PE=4 SV=1
AKAPLEDL	AKAPLQDL	FALSE	38.1	32.2341	428.739	2	2225.3	0	20141222_152_135_az	5434	tr|J3QLR8|J3QLR8_HUMAN	28S ribosomal protein S23, mitochondrial OS=Homo sapiens GN=MRPS23 PE=4 SV=1
AKAPLEDL	AKAPLQDL	FALSE	38.1	31.3771	428.739	2	2221.56	0	20141222_161_143_az	5443	tr|J3QLR8|J3QLR8_HUMAN	28S ribosomal protein S23, mitochondrial OS=Homo sapiens GN=MRPS23 PE=4 SV=1
AKAPLEDL	AKAPLQDL	FALSE	38.1	34.1653	428.74	2	2021.98	0	20141222_168_149_az	5586	tr|J3QLR8|J3QLR8_HUMAN	28S ribosomal protein S23, mitochondrial OS=Homo sapiens GN=MRPS23 PE=4 SV=1
AKAPLEDL	AKAPLQDL	FALSE	38.1	33.5633	428.741	2	2350.89	0	20141222_66_100_az	5615	tr|J3QLR8|J3QLR8_HUMAN	28S ribosomal protein S23, mitochondrial OS=Homo sapiens GN=MRPS23 PE=4 SV=1
AAKMYEYVTALR	AKMYLGYEYVTALR	FALSE	56.9996	29.2789	477.58	3	2665.9	1	20141222_176_02_az	8155	tr|J3KN47|J3KN47_HUMAN	Serotransferrin OS=Homo sapiens GN=TF PE=4 SV=1
AKSGEGADYELLCLDGTR	AKNLNEKDYELLCLDGTR	FALSE	54.1992	48.9049	651.978	3	3494.53	1	20141222_51_45_az	9833	sp|P02787|TRFE_HUMAN	Serotransferrin OS=Homo sapiens GN=TF PE=1 SV=3
DCCPEAKQAECPKVM	AKQANCPLYVTKVM	FALSE	44.5012	25.3555	607.921	3	1745.96	1	20141222_60_53_az	3442	sp|O14531|DPYL4_HUMAN	Dihydropyrimidinase-related protein 4 OS=Homo sapiens GN=DPYSL4 PE=1 SV=2
GFDGALCTAAP	ALCTAAP	FALSE	38.4	44.6247	360.5	3	804.236	0	20141222_12_148_az	1580	tr|Q05BE5|Q05BE5_HUMAN	DEAH (Asp-Glu-Ala-His) box polypeptide 33, isoform CRA_c OS=Homo sapiens GN=DHX33 PE=2 SV=1
GFDGALCTAAP	ALCTAAP	FALSE	38.4	44.1485	360.833	3	919.791	-1	20141222_25_136_az	1822	tr|Q05BE5|Q05BE5_HUMAN	DEAH (Asp-Glu-Ala-His) box polypeptide 33, isoform CRA_c OS=Homo sapiens GN=DHX33 PE=2 SV=1
GFDGALCTAAP	ALCTAAP	FALSE	38.4	38.484	360.833	3	821.617	-1	20141222_96_85_az	1672	tr|Q05BE5|Q05BE5_HUMAN	DEAH (Asp-Glu-Ala-His) box polypeptide 33, isoform CRA_c OS=Homo sapiens GN=DHX33 PE=2 SV=1
VDGALDEMSK	ALDEMSK	FALSE	39.2	22.6965	360.499	3	495.186	1	20141222_113_58_az	1006	tr|H0YFC5|H0YFC5_HUMAN	Dedicator of cytokinesis protein 10 (Fragment) OS=Homo sapiens GN=DOCK10 PE=4 SV=1
VDGALDEMSK	ALDEMSK	FALSE	39.2	22.9545	360.5	3	780.086	1	20141222_97_72_az	1525	tr|H0YFC5|H0YFC5_HUMAN	Dedicator of cytokinesis protein 10 (Fragment) OS=Homo sapiens GN=DOCK10 PE=4 SV=1
ALDLLNK	ALDLLNK	TRUE	38	20.9551	393.738	2	1910.88	0	20141222_107_95_az	5270	sp|P04196|HRG_HUMAN	Histidine-rich glycoprotein OS=Homo sapiens GN=HRG PE=1 SV=1
ALDLLNK	ALDLLNK	TRUE	38	20.6934	393.738	2	2046.26	0	20141222_125_111_az	5293	sp|P04196|HRG_HUMAN	Histidine-rich glycoprotein OS=Homo sapiens GN=HRG PE=1 SV=1
ALDLLNK	ALDLLNK	TRUE	38	20.8355	393.738	2	2030.12	0	20141222_128_113_az	5296	sp|P04196|HRG_HUMAN	Histidine-rich glycoprotein OS=Homo sapiens GN=HRG PE=1 SV=1
ALDLLNK	ALDLLNK	TRUE	38	20.1827	393.738	2	2079.25	0	20141222_130_115_az	5228	sp|P04196|HRG_HUMAN	Histidine-rich glycoprotein OS=Homo sapiens GN=HRG PE=1 SV=1
ALDLLNK	ALDLLNK	TRUE	38	22.6504	393.739	2	1999.42	0	20141222_13_11_az	5282	sp|P04196|HRG_HUMAN	Histidine-rich glycoprotein OS=Homo sapiens GN=HRG PE=1 SV=1
ALDLLNK	ALDLLNK	TRUE	38	22.0411	393.738	2	2208.03	0	20141222_144_30_az	5275	sp|P04196|HRG_HUMAN	Histidine-rich glycoprotein OS=Homo sapiens GN=HRG PE=1 SV=1
ALDLLNK	ALDLLNK	TRUE	38	20.0155	393.738	2	2213.95	0	20141222_146_129_az	5248	sp|P04196|HRG_HUMAN	Histidine-rich glycoprotein OS=Homo sapiens GN=HRG PE=1 SV=1
ALDLLNK	ALDLLNK	TRUE	38	20.4975	393.738	2	2250.3	0	20141222_52_112_az	5357	sp|P04196|HRG_HUMAN	Histidine-rich glycoprotein OS=Homo sapiens GN=HRG PE=1 SV=1
ALDLLNK	ALDLLNK	TRUE	38	20.5978	393.738	2	2328.24	0	20141222_60_53_az	5492	sp|P04196|HRG_HUMAN	Histidine-rich glycoprotein OS=Homo sapiens GN=HRG PE=1 SV=1
ALDLLNK	ALDLLNK	TRUE	38	20.1874	393.739	2	1973.96	0	20141222_95_74_az	5477	sp|P04196|HRG_HUMAN	Histidine-rich glycoprotein OS=Homo sapiens GN=HRG PE=1 SV=1
ALDLLNKR	ALDLLNKR	TRUE	43.8	30.6092	314.861	3	1673.86	0	20141222_04_3_az	4219	sp|P04196|HRG_HUMAN	Histidine-rich glycoprotein OS=Homo sapiens GN=HRG PE=1 SV=1
ALDLLNKR	ALDLLNKR	TRUE	43.8	30.8289	314.862	3	1470.35	0	20141222_104_66_az	3701	sp|P04196|HRG_HUMAN	Histidine-rich glycoprotein OS=Homo sapiens GN=HRG PE=1 SV=1
ALDLLNKR	ALDLLNKR	TRUE	43.8	27.6291	314.861	3	1482.44	0	20141222_105_93_az	3859	sp|P04196|HRG_HUMAN	Histidine-rich glycoprotein OS=Homo sapiens GN=HRG PE=1 SV=1
ALDLLNKR	ALDLLNKR	TRUE	43.8	26.8615	314.862	3	1661.37	0	20141222_129_44_az	3979	sp|P04196|HRG_HUMAN	Histidine-rich glycoprotein OS=Homo sapiens GN=HRG PE=1 SV=1
ALDLLNKR	ALDLLNKR	TRUE	43.8	28.684	314.861	3	1765.32	0	20141222_133_40_az	3934	sp|P04196|HRG_HUMAN	Histidine-rich glycoprotein OS=Homo sapiens GN=HRG PE=1 SV=1
ALDLLNKR	ALDLLNKR	TRUE	43.8	27.1327	314.862	3	1583.34	0	20141222_168_149_az	4044	sp|P04196|HRG_HUMAN	Histidine-rich glycoprotein OS=Homo sapiens GN=HRG PE=1 SV=1
ALDLLNKR	ALDLLNKR	TRUE	43.8	25.2952	314.862	3	1610.64	0	20141222_170_151_az	4041	sp|P04196|HRG_HUMAN	Histidine-rich glycoprotein OS=Homo sapiens GN=HRG PE=1 SV=1
ALDLLNKR	ALDLLNKR	TRUE	43.8	29.345	314.861	3	1573.4	0	20141222_173_153_az	4073	sp|P04196|HRG_HUMAN	Histidine-rich glycoprotein OS=Homo sapiens GN=HRG PE=1 SV=1
ALDLLNKR	ALDLLNKR	TRUE	43.8	26.9728	314.86	3	1656.05	0	20141222_17_15_az	4173	sp|P04196|HRG_HUMAN	Histidine-rich glycoprotein OS=Homo sapiens GN=HRG PE=1 SV=1
ALDLLNKR	ALDLLNKR	TRUE	43.8	24.8819	314.861	3	1653.99	0	20141222_85_75_az	4105	sp|P04196|HRG_HUMAN	Histidine-rich glycoprotein OS=Homo sapiens GN=HRG PE=1 SV=1
ALDLLNKR	ALDLLNKR	TRUE	43.8	29.1469	314.861	3	1641.26	0	20141222_89_79_az	4018	sp|P04196|HRG_HUMAN	Histidine-rich glycoprotein OS=Homo sapiens GN=HRG PE=1 SV=1
ALDLLNKR	ALDLLNKR	TRUE	43.8	27.7335	314.861	3	1618.16	0	20141222_90_78_az	3936	sp|P04196|HRG_HUMAN	Histidine-rich glycoprotein OS=Homo sapiens GN=HRG PE=1 SV=1
AAFDQYPVEFNACR	ALDQYLMEFNACR	FALSE	51.9992	23.1779	563.256	3	3133	0	20141222_07_152_az	8757	sp|P07357|CO8A_HUMAN	Complement component C8 alpha chain OS=Homo sapiens GN=C8A PE=1 SV=2
AAFDQYPVEFNACR	ALDQYLMEFNACR	FALSE	51.9992	24.1546	563.254	3	3016.59	0	20141222_176_02_az	9405	sp|P07357|CO8A_HUMAN	Complement component C8 alpha chain OS=Homo sapiens GN=C8A PE=1 SV=2
AAMELSHHWV	ALELSHQW	FALSE	38.8	37.0922	399.191	3	1132.82	1	20141222_167_10_az	2312	tr|H0Y864|H0Y864_HUMAN	Dystrophin (Fragment) OS=Homo sapiens GN=DMD PE=4 SV=1
AGALDSWDFVLK	ALESWDF	FALSE	37.3997	23.8169	660.839	2	2901.04	1	20141222_174_04_az	8841	sp|O95786-2|DDX58_HUMAN	Isoform 2 of Probable ATP-dependent RNA helicase DDX58 OS=Homo sapiens GN=DDX58
ALEWLAR	ALEWLAR	TRUE	38	24.3898	429.744	2	2734.72	0	20141222_02_1_az	7914	sp|P01814|HV201_HUMAN	Ig heavy chain V-II region OU OS=Homo sapiens PE=1 SV=1
ALEWLAR	ALEWLAR	TRUE	38	26.0615	429.744	2	2861.06	0	20141222_06_5_az	8220	sp|P01814|HV201_HUMAN	Ig heavy chain V-II region OU OS=Homo sapiens PE=1 SV=1
ALEWLAR	ALEWLAR	TRUE	38	20.4072	429.743	2	2854.75	0	20141222_07_152_az	7827	sp|P01814|HV201_HUMAN	Ig heavy chain V-II region OU OS=Homo sapiens PE=1 SV=1
ALEWLAR	ALEWLAR	TRUE	38	20.0531	429.745	2	2661.47	0	20141222_101_89_az	8264	sp|P01814|HV201_HUMAN	Ig heavy chain V-II region OU OS=Homo sapiens PE=1 SV=1
ALEWLAR	ALEWLAR	TRUE	38	21.4269	429.745	2	2676.49	0	20141222_107_95_az	7935	sp|P01814|HV201_HUMAN	Ig heavy chain V-II region OU OS=Homo sapiens PE=1 SV=1
ALEWLAR	ALEWLAR	TRUE	38	20.2483	429.745	2	2579.7	0	20141222_110_97_az	7742	sp|P01814|HV201_HUMAN	Ig heavy chain V-II region OU OS=Homo sapiens PE=1 SV=1
ALEWLAR	ALEWLAR	TRUE	38	20.8391	429.744	2	2568.77	0	20141222_112_99_az	7801	sp|P01814|HV201_HUMAN	Ig heavy chain V-II region OU OS=Homo sapiens PE=1 SV=1
ALEWLAR	ALEWLAR	TRUE	38	21.1586	429.745	2	2759.26	0	20141222_124_48_az	7932	sp|P01814|HV201_HUMAN	Ig heavy chain V-II region OU OS=Homo sapiens PE=1 SV=1
ALEWLAR	ALEWLAR	TRUE	38	23.3836	429.745	2	2764.58	0	20141222_128_113_az	7885	sp|P01814|HV201_HUMAN	Ig heavy chain V-II region OU OS=Homo sapiens PE=1 SV=1
ALEWLAR	ALEWLAR	TRUE	38	20.4837	429.743	2	2915.56	0	20141222_144_30_az	7787	sp|P01814|HV201_HUMAN	Ig heavy chain V-II region OU OS=Homo sapiens PE=1 SV=1
ALEWLAR	ALEWLAR	TRUE	38	21.2127	429.744	2	2918.75	0	20141222_146_129_az	7706	sp|P01814|HV201_HUMAN	Ig heavy chain V-II region OU OS=Homo sapiens PE=1 SV=1
ALEWLAR	ALEWLAR	TRUE	38	20.7301	429.744	2	2901.39	0	20141222_150_133_az	7672	sp|P01814|HV201_HUMAN	Ig heavy chain V-II region OU OS=Homo sapiens PE=1 SV=1
ALEWLAR	ALEWLAR	TRUE	38	21.0726	429.744	2	2884.72	0	20141222_151_24_az	7586	sp|P01814|HV201_HUMAN	Ig heavy chain V-II region OU OS=Homo sapiens PE=1 SV=1
ALEWLAR	ALEWLAR	TRUE	38	22.6235	429.745	2	2865.77	0	20141222_152_135_az	7702	sp|P01814|HV201_HUMAN	Ig heavy chain V-II region OU OS=Homo sapiens PE=1 SV=1
ALEWLAR	ALEWLAR	TRUE	38	20.0894	429.744	2	2843.23	0	20141222_153_22_az	7608	sp|P01814|HV201_HUMAN	Ig heavy chain V-II region OU OS=Homo sapiens PE=1 SV=1
ALEWLAR	ALEWLAR	TRUE	38	23.7015	429.745	2	2849.44	0	20141222_162_14_az	7737	sp|P01814|HV201_HUMAN	Ig heavy chain V-II region OU OS=Homo sapiens PE=1 SV=1
ALEWLAR	ALEWLAR	TRUE	38	20.0742	429.743	2	2700.16	0	20141222_168_149_az	7986	sp|P01814|HV201_HUMAN	Ig heavy chain V-II region OU OS=Homo sapiens PE=1 SV=1
ALEWLAR	ALEWLAR	TRUE	38	20.3642	429.744	2	2722.5	0	20141222_169_08_az	8006	sp|P01814|HV201_HUMAN	Ig heavy chain V-II region OU OS=Homo sapiens PE=1 SV=1
ALEWLAR	ALEWLAR	TRUE	38	21.9754	429.744	2	2717.07	0	20141222_173_153_az	8086	sp|P01814|HV201_HUMAN	Ig heavy chain V-II region OU OS=Homo sapiens PE=1 SV=1
ALEWLAR	ALEWLAR	TRUE	38	22.3544	429.743	2	2704.07	0	20141222_176_02_az	8291	sp|P01814|HV201_HUMAN	Ig heavy chain V-II region OU OS=Homo sapiens PE=1 SV=1
ALEWLAR	ALEWLAR	TRUE	38	20.0939	429.745	2	2691.4	0	20141222_177_157_az	7987	sp|P01814|HV201_HUMAN	Ig heavy chain V-II region OU OS=Homo sapiens PE=1 SV=1
ALEWLAR	ALEWLAR	TRUE	38	21.6998	429.745	2	2701.5	0	20141222_178_FAD_az	8048	sp|P01814|HV201_HUMAN	Ig heavy chain V-II region OU OS=Homo sapiens PE=1 SV=1
ALEWLAR	ALEWLAR	TRUE	38	22.0964	429.744	2	2797.63	0	20141222_17_15_az	8127	sp|P01814|HV201_HUMAN	Ig heavy chain V-II region OU OS=Homo sapiens PE=1 SV=1
ALEWLAR	ALEWLAR	TRUE	38	22.7956	429.745	2	2691.4	0	20141222_180_FDLB_az	8012	sp|P01814|HV201_HUMAN	Ig heavy chain V-II region OU OS=Homo sapiens PE=1 SV=1
ALEWLAR	ALEWLAR	TRUE	38	21.3445	429.745	2	2670.46	0	20141222_181_MDLB_az	8124	sp|P01814|HV201_HUMAN	Ig heavy chain V-II region OU OS=Homo sapiens PE=1 SV=1
ALEWLAR	ALEWLAR	TRUE	38	20.5992	429.746	2	2631.25	0	20141222_184_ALL_az	8111	sp|P01814|HV201_HUMAN	Ig heavy chain V-II region OU OS=Homo sapiens PE=1 SV=1
ALEWLAR	ALEWLAR	TRUE	38	21.4756	429.743	2	2816.14	0	20141222_18_142_az	8020	sp|P01814|HV201_HUMAN	Ig heavy chain V-II region OU OS=Homo sapiens PE=1 SV=1
ALEWLAR	ALEWLAR	TRUE	38	23.9487	429.743	2	2919.25	0	20141222_22_19_az	7859	sp|P01814|HV201_HUMAN	Ig heavy chain V-II region OU OS=Homo sapiens PE=1 SV=1
ALEWLAR	ALEWLAR	TRUE	38	20.118	429.744	2	2945.69	0	20141222_23_138_az	7716	sp|P01814|HV201_HUMAN	Ig heavy chain V-II region OU OS=Homo sapiens PE=1 SV=1
ALEWLAR	ALEWLAR	TRUE	38	21.0546	429.744	2	2907.19	0	20141222_26_23_az	7909	sp|P01814|HV201_HUMAN	Ig heavy chain V-II region OU OS=Homo sapiens PE=1 SV=1
ALEWLAR	ALEWLAR	TRUE	38	23.5703	429.744	2	2883.01	0	20141222_27_134_az	7835	sp|P01814|HV201_HUMAN	Ig heavy chain V-II region OU OS=Homo sapiens PE=1 SV=1
ALEWLAR	ALEWLAR	TRUE	38	22.7353	429.744	2	2938.01	0	20141222_30_132_az	7900	sp|P01814|HV201_HUMAN	Ig heavy chain V-II region OU OS=Homo sapiens PE=1 SV=1
ALEWLAR	ALEWLAR	TRUE	38	24.3427	429.744	2	2994.84	0	20141222_33_29_az	7991	sp|P01814|HV201_HUMAN	Ig heavy chain V-II region OU OS=Homo sapiens PE=1 SV=1
ALEWLAR	ALEWLAR	TRUE	38	20.8886	429.743	2	3014.62	0	20141222_34_128_az	8098	sp|P01814|HV201_HUMAN	Ig heavy chain V-II region OU OS=Homo sapiens PE=1 SV=1
ALEWLAR	ALEWLAR	TRUE	38	20.3064	429.744	2	3013.13	0	20141222_35_31_az	7886	sp|P01814|HV201_HUMAN	Ig heavy chain V-II region OU OS=Homo sapiens PE=1 SV=1
ALEWLAR	ALEWLAR	TRUE	38	20.184	429.743	2	3049.02	0	20141222_36_126_az	7964	sp|P01814|HV201_HUMAN	Ig heavy chain V-II region OU OS=Homo sapiens PE=1 SV=1
ALEWLAR	ALEWLAR	TRUE	38	22.8469	429.744	2	3066.86	0	20141222_41_122_az	8184	sp|P01814|HV201_HUMAN	Ig heavy chain V-II region OU OS=Homo sapiens PE=1 SV=1
ALEWLAR	ALEWLAR	TRUE	38	21.4964	429.744	2	2997.73	0	20141222_47_41_az	7957	sp|P01814|HV201_HUMAN	Ig heavy chain V-II region OU OS=Homo sapiens PE=1 SV=1
ALEWLAR	ALEWLAR	TRUE	38	22.2604	429.743	2	2984.33	0	20141222_48_116_az	7978	sp|P01814|HV201_HUMAN	Ig heavy chain V-II region OU OS=Homo sapiens PE=1 SV=1
ALEWLAR	ALEWLAR	TRUE	38	22.6557	429.745	2	2978.28	0	20141222_53_47_az	7907	sp|P01814|HV201_HUMAN	Ig heavy chain V-II region OU OS=Homo sapiens PE=1 SV=1
ALEWLAR	ALEWLAR	TRUE	38	24.3014	429.744	2	3012.22	0	20141222_56_49_az	8027	sp|P01814|HV201_HUMAN	Ig heavy chain V-II region OU OS=Homo sapiens PE=1 SV=1
ALEWLAR	ALEWLAR	TRUE	38	23.0989	429.744	2	3021.95	0	20141222_57_108_az	7880	sp|P01814|HV201_HUMAN	Ig heavy chain V-II region OU OS=Homo sapiens PE=1 SV=1
ALEWLAR	ALEWLAR	TRUE	38	22.3126	429.744	2	3010.31	0	20141222_67_59_az	8014	sp|P01814|HV201_HUMAN	Ig heavy chain V-II region OU OS=Homo sapiens PE=1 SV=1
ALEWLAR	ALEWLAR	TRUE	38	23.8461	429.744	2	3037.68	0	20141222_69_61_az	8065	sp|P01814|HV201_HUMAN	Ig heavy chain V-II region OU OS=Homo sapiens PE=1 SV=1
ALEWLAR	ALEWLAR	TRUE	38	20.9475	429.745	2	3026.98	0	20141222_72_94_az	7757	sp|P01814|HV201_HUMAN	Ig heavy chain V-II region OU OS=Homo sapiens PE=1 SV=1
ALEWLAR	ALEWLAR	TRUE	38	23.6264	429.745	2	2933.49	0	20141222_80_71_az	7860	sp|P01814|HV201_HUMAN	Ig heavy chain V-II region OU OS=Homo sapiens PE=1 SV=1
ALEWLAR	ALEWLAR	TRUE	38	21.6651	429.745	2	2821.33	0	20141222_83_73_az	7447	sp|P01814|HV201_HUMAN	Ig heavy chain V-II region OU OS=Homo sapiens PE=1 SV=1
ALEWLAR	ALEWLAR	TRUE	38	21.6133	429.745	2	2767.12	0	20141222_85_75_az	8003	sp|P01814|HV201_HUMAN	Ig heavy chain V-II region OU OS=Homo sapiens PE=1 SV=1
ALEWLAR	ALEWLAR	TRUE	38	20.7698	429.743	2	2768.12	0	20141222_87_77_az	7982	sp|P01814|HV201_HUMAN	Ig heavy chain V-II region OU OS=Homo sapiens PE=1 SV=1
ALEWLAR	ALEWLAR	TRUE	38	21.8829	429.745	2	2754.38	0	20141222_88_80_az	8028	sp|P01814|HV201_HUMAN	Ig heavy chain V-II region OU OS=Homo sapiens PE=1 SV=1
ALEWLAR	ALEWLAR	TRUE	38	20.1286	429.744	2	2737.19	0	20141222_92_81_az	8167	sp|P01814|HV201_HUMAN	Ig heavy chain V-II region OU OS=Homo sapiens PE=1 SV=1
ALEWLAHLFSDNEK	ALEWLARL-BBBDK	FALSE	48.0994	32.8074	558.282	3	4127.33	0	20141222_177_157_az	12901	sp|P01814|HV201_HUMAN	Ig heavy chain V-II region OU OS=Homo sapiens PE=1 SV=1
ALEWLAHLFSDNEK	ALEWLARL-BBBDK	FALSE	48.0994	38.0918	558.282	3	4339.91	0	20141222_51_45_az	12805	sp|P01814|HV201_HUMAN	Ig heavy chain V-II region OU OS=Homo sapiens PE=1 SV=1
ALEWLAHLFSDNEK	ALEWLARL-BBBDK	FALSE	48.0994	37.7238	558.282	3	4252.16	0	20141222_83_73_az	12227	sp|P01814|HV201_HUMAN	Ig heavy chain V-II region OU OS=Homo sapiens PE=1 SV=1
ALEWLAHLFSNDEK	ALEWLARL-BBBDK	FALSE	48.0994	45.0725	558.281	3	4419.82	0	20141222_34_128_az	13102	sp|P01814|HV201_HUMAN	Ig heavy chain V-II region OU OS=Homo sapiens PE=1 SV=1
ALEWLAHLFSNDEK	ALEWLARL-BBBDK	FALSE	48.0994	38.4143	558.282	3	4192.82	0	20141222_86_82_az	12689	sp|P01814|HV201_HUMAN	Ig heavy chain V-II region OU OS=Homo sapiens PE=1 SV=1
ALEWLAHLFSDDQK	ALEWLAWLLYWDDDK	FALSE	45	31.7228	558.281	3	4292.99	0	20141222_05_154_az	13407	sp|P01818|HV205_HUMAN	Ig heavy chain V-II region HE OS=Homo sapiens PE=1 SV=1
TLEWLALVFWDNDKR	ALEWLAWLLYWDDDKR	FALSE	48.8	38.3505	636	3	4960.26	0	20141222_17_15_az	14777	sp|P01818|HV205_HUMAN	Ig heavy chain V-II region HE OS=Homo sapiens PE=1 SV=1
ALFVSEEEKK	ALFVSEEEKK	TRUE	53.7	28.0497	393.878	3	1283.02	0	20141222_112_99_az	3337	tr|E7ETN3|E7ETN3_HUMAN	Uncharacterized protein OS=Homo sapiens PE=3 SV=1
ALFVSEEEKK	ALFVSEEEKK	TRUE	53.7	29.5605	393.878	3	1286.3	0	20141222_114_101_az	3188	tr|E7ETN3|E7ETN3_HUMAN	Uncharacterized protein OS=Homo sapiens PE=3 SV=1
ALFVSEEEKK	ALFVSEEEKK	TRUE	53.7	30.4077	393.88	3	1303.14	0	20141222_117_54_az	3016	tr|E7ETN3|E7ETN3_HUMAN	Uncharacterized protein OS=Homo sapiens PE=3 SV=1
ALFVSEEEKK	ALFVSEEEKK	TRUE	53.7	31.4727	393.88	3	1834.39	0	20141222_31_27_az	3784	tr|E7ETN3|E7ETN3_HUMAN	Uncharacterized protein OS=Homo sapiens PE=3 SV=1
ALFVSEEEKK	ALFVSEEEKK	TRUE	53.7	22.6835	393.878	3	1636.73	0	20141222_84_84_az	3704	tr|E7ETN3|E7ETN3_HUMAN	Uncharacterized protein OS=Homo sapiens PE=3 SV=1
ALGLSCMVMAAVVGGPFTANDSGPR	ALGLS----PFHEHAEVV---FTANDSGPR	FALSE	69.402	45.4621	620.554	4	3156.9	-1	20141222_161_143_az	8779	sp|P02766|TTHY_HUMAN	Transthyretin OS=Homo sapiens GN=TTR PE=1 SV=1
AATALKEDGGAR	ALKENGGAR	FALSE	43.1001	51.4939	386.873	3	1683.49	1	20141222_66_100_az	3282	sp|P02647|APOA1_HUMAN	Apolipoprotein A-I OS=Homo sapiens GN=APOA1 PE=1 SV=1
GALLENQVR	ALLENQV	FALSE	37.1	22.1703	500.283	2	1601.17	0	20141222_119_105_az	3909	sp|Q9BRS2|RIOK1_HUMAN	Serine/threonine-protein kinase RIO1 OS=Homo sapiens GN=RIOK1 PE=1 SV=2
GALLENQVR	ALLENQV	FALSE	37.1	21.3806	500.28	2	1725.64	0	20141222_99_70_az	4245	sp|Q9BRS2|RIOK1_HUMAN	Serine/threonine-protein kinase RIO1 OS=Homo sapiens GN=RIOK1 PE=1 SV=2
ALLHADFK	ALLHADFR	FALSE	38.8	26.0661	305.506	3	1707.85	0	20141222_16_144_az	4333	sp|Q9NXH9-2|TRM1_HUMAN	Isoform 2 of tRNA (guanine(26)-N(2))-dimethyltransferase OS=Homo sapiens GN=TRMT1
APGALLLYQTYK	ALLLYQTHK	FALSE	42.5002	40.8511	668.88	2	3474.12	1	20141222_167_10_az	10639	sp|Q9Y5P4-2|C43BP_HUMAN	Isoform 2 of Collagen type IV alpha-3-binding protein OS=Homo sapiens GN=COL4A3BP
TLDNKGCALLRLSSPATLNSR	ALLRLASPASL	FALSE	46.6004	29.7478	572.563	4	3475.34	0	20141222_44_39_az	9505	sp|Q5K4E3-2|POLS2_HUMAN	Isoform 2 of Polyserase-2 OS=Homo sapiens GN=PRSS36
ALLFSASNK	ALLYSTSNK	FALSE	37.7003	22.555	475.768	2	2225.91	0	20141222_162_14_az	5530	sp|P04211|LV001_HUMAN	Ig lambda chain V region 4A OS=Homo sapiens PE=4 SV=1
FAMMTGEDGGLK	ALMKGEDGG	FALSE	39.4003	20.6333	425.193	3	2890.36	-1	20141222_152_135_az	7789	sp|Q9NRC6|SPTN5_HUMAN	Spectrin beta chain, non-erythrocytic 5 OS=Homo sapiens GN=SPTBN5 PE=1 SV=1
SFALMKGQSELASQ	ALMVALDAGQSELAS	FALSE	44.001	21.9415	749.374	2	3038.22	-1	20141222_111_60_az	8815	sp|Q63ZY3-3|KANK2_HUMAN	Isoform 3 of KN motif and ankyrin repeat domain-containing protein 2 OS=Homo sapiens GN=KANK2
PTCALSHMYK	ALNHMYK	FALSE	35.4994	30.0714	403.189	3	1644.43	0	20141222_47_41_az	3158	sp|Q9Y248|PSF2_HUMAN	DNA replication complex GINS protein PSF2 OS=Homo sapiens GN=GINS2 PE=1 SV=1
WCALDHMYK	ALNHMYK	FALSE	36.4997	29.5852	408.516	3	1050.78	0	20141222_12_148_az	2261	sp|Q9Y248|PSF2_HUMAN	DNA replication complex GINS protein PSF2 OS=Homo sapiens GN=GINS2 PE=1 SV=1
WCALDHMYK	ALNHMYK	FALSE	36.4997	33.4538	408.516	3	1050.09	0	20141222_14_146_az	2276	sp|Q9Y248|PSF2_HUMAN	DNA replication complex GINS protein PSF2 OS=Homo sapiens GN=GINS2 PE=1 SV=1
ALNVAVH	ALNVAVH	TRUE	36.7	25.3745	362.213	2	1766.78	0	20141222_141_125_az	3704	sp|P02766|TTHY_HUMAN	Transthyretin OS=Homo sapiens GN=TTR PE=1 SV=1
ALNVAVH	ALNVAVH	TRUE	36.7	22.438	362.209	2	1730.88	0	20141222_152_135_az	3683	sp|P02766|TTHY_HUMAN	Transthyretin OS=Homo sapiens GN=TTR PE=1 SV=1
ALNVAVH	ALNVAVH	TRUE	36.7	24.0748	362.21	2	1728.54	0	20141222_161_143_az	3693	sp|P02766|TTHY_HUMAN	Transthyretin OS=Homo sapiens GN=TTR PE=1 SV=1
ALNVAVH	ALNVAVH	TRUE	36.7	23.2836	362.21	2	1421.55	0	20141222_168_149_az	3471	sp|P02766|TTHY_HUMAN	Transthyretin OS=Homo sapiens GN=TTR PE=1 SV=1
ALNVAVH	ALNVAVH	TRUE	36.7	22.0541	362.21	2	1695.71	0	20141222_27_134_az	3654	sp|P02766|TTHY_HUMAN	Transthyretin OS=Homo sapiens GN=TTR PE=1 SV=1
ALNVAVH	ALNVAVH	TRUE	36.7	21.1646	362.209	2	1867.43	0	20141222_36_126_az	3926	sp|P02766|TTHY_HUMAN	Transthyretin OS=Homo sapiens GN=TTR PE=1 SV=1
ALNVAVH	ALNVAVH	TRUE	36.7	22.2385	362.209	2	1839.71	0	20141222_66_100_az	3826	sp|P02766|TTHY_HUMAN	Transthyretin OS=Homo sapiens GN=TTR PE=1 SV=1
QGALNVAVH	ALNVAVH	FALSE	38.4	27.5187	454.253	2	1809.63	1	20141222_168_149_az	4840	sp|P02766|TTHY_HUMAN	Transthyretin OS=Homo sapiens GN=TTR PE=1 SV=1
ALNVAVHV	ALNVAVHV	TRUE	41.2	31.2722	411.744	2	2421.82	0	20141222_152_135_az	6131	sp|P02766|TTHY_HUMAN	Transthyretin OS=Homo sapiens GN=TTR PE=1 SV=1
ALNVAVHV	ALNVAVHV	TRUE	41.2	27.6758	411.743	2	2418.55	0	20141222_161_143_az	6143	sp|P02766|TTHY_HUMAN	Transthyretin OS=Homo sapiens GN=TTR PE=1 SV=1
QGALNVAVHV	ALNVAVHV	FALSE	42.9	27.2759	503.786	2	2715.52	1	20141222_152_135_az	7168	sp|P02766|TTHY_HUMAN	Transthyretin OS=Homo sapiens GN=TTR PE=1 SV=1
QGALNVAVHV	ALNVAVHV	FALSE	42.9	28.484	503.786	2	2716.79	1	20141222_161_143_az	7203	sp|P02766|TTHY_HUMAN	Transthyretin OS=Homo sapiens GN=TTR PE=1 SV=1
ALNVAVHVF	ALNVAVHVF	TRUE	47.1	34.5946	485.277	2	3191.21	0	20141222_152_135_az	8864	sp|P02766|TTHY_HUMAN	Transthyretin OS=Homo sapiens GN=TTR PE=1 SV=1
QGALNVAVHVF	ALNVAVHVF	FALSE	48.8	21.752	577.32	2	3503.26	1	20141222_141_125_az	9818	sp|P02766|TTHY_HUMAN	Transthyretin OS=Homo sapiens GN=TTR PE=1 SV=1
QGALNVAVHVF	ALNVAVHVF	FALSE	48.8	34.8657	577.32	2	3437.42	1	20141222_152_135_az	9744	sp|P02766|TTHY_HUMAN	Transthyretin OS=Homo sapiens GN=TTR PE=1 SV=1
QGALNVAVHVF	ALNVAVHVF	FALSE	48.8	43.0256	577.32	2	3437.95	1	20141222_161_143_az	9786	sp|P02766|TTHY_HUMAN	Transthyretin OS=Homo sapiens GN=TTR PE=1 SV=1
QGALNVAVHVF	ALNVAVHVF	FALSE	48.8	29.2357	577.321	2	3393.56	1	20141222_18_142_az	9968	sp|P02766|TTHY_HUMAN	Transthyretin OS=Homo sapiens GN=TTR PE=1 SV=1
ALPAPLEGKTLSK	ALPAPLE-KTLSK	FALSE	56.9006	37.8944	442.266	3	2079.15	0	20141222_02_1_az	5650	sp|P01860|IGHG3_HUMAN	Ig gamma-3 chain C region OS=Homo sapiens GN=IGHG3 PE=1 SV=2
ALPAPLEGKTLSK	ALPAPLE-KTLSK	FALSE	56.9006	36.089	442.265	3	2086.31	0	20141222_03_156_az	5661	sp|P01860|IGHG3_HUMAN	Ig gamma-3 chain C region OS=Homo sapiens GN=IGHG3 PE=1 SV=2
ALPAPLEGKTLSK	ALPAPLE-KTLSK	FALSE	56.9006	33.5767	442.264	3	2213.15	0	20141222_06_5_az	5939	sp|P01860|IGHG3_HUMAN	Ig gamma-3 chain C region OS=Homo sapiens GN=IGHG3 PE=1 SV=2
ALPAPLEGKTLSK	ALPAPLE-KTLSK	FALSE	56.9006	31.556	442.265	3	2221.36	0	20141222_08_7_az	5702	sp|P01860|IGHG3_HUMAN	Ig gamma-3 chain C region OS=Homo sapiens GN=IGHG3 PE=1 SV=2
ALPAPLEGKTLSK	ALPAPLE-KTLSK	FALSE	56.9006	31.6162	442.265	3	2225.88	0	20141222_09_150_az	5524	sp|P01860|IGHG3_HUMAN	Ig gamma-3 chain C region OS=Homo sapiens GN=IGHG3 PE=1 SV=2
ALPAPLEGKTLSK	ALPAPLE-KTLSK	FALSE	56.9006	33.6321	442.264	3	1986.45	0	20141222_101_89_az	5871	sp|P01860|IGHG3_HUMAN	Ig gamma-3 chain C region OS=Homo sapiens GN=IGHG3 PE=1 SV=2
ALPAPLEGKTLSK	ALPAPLE-KTLSK	FALSE	56.9006	33.6561	442.265	3	1982.19	0	20141222_103_91_az	5686	sp|P01860|IGHG3_HUMAN	Ig gamma-3 chain C region OS=Homo sapiens GN=IGHG3 PE=1 SV=2
ALPAPLEGKTLSK	ALPAPLE-KTLSK	FALSE	56.9006	32.0761	442.265	3	2007.84	0	20141222_107_95_az	5604	sp|P01860|IGHG3_HUMAN	Ig gamma-3 chain C region OS=Homo sapiens GN=IGHG3 PE=1 SV=2
ALPAPLEGKTLSK	ALPAPLE-KTLSK	FALSE	56.9006	31.501	442.265	3	1912.68	0	20141222_110_97_az	5437	sp|P01860|IGHG3_HUMAN	Ig gamma-3 chain C region OS=Homo sapiens GN=IGHG3 PE=1 SV=2
ALPAPLEGKTLSK	ALPAPLE-KTLSK	FALSE	56.9006	34.0258	442.265	3	1894.5	0	20141222_112_99_az	5443	sp|P01860|IGHG3_HUMAN	Ig gamma-3 chain C region OS=Homo sapiens GN=IGHG3 PE=1 SV=2
ALPAPLEGKTLSK	ALPAPLE-KTLSK	FALSE	56.9006	31.531	442.265	3	1903.41	0	20141222_114_101_az	5207	sp|P01860|IGHG3_HUMAN	Ig gamma-3 chain C region OS=Homo sapiens GN=IGHG3 PE=1 SV=2
ALPAPLEGKTLSK	ALPAPLE-KTLSK	FALSE	56.9006	33.5868	442.265	3	2145.95	0	20141222_11_9_az	5823	sp|P01860|IGHG3_HUMAN	Ig gamma-3 chain C region OS=Homo sapiens GN=IGHG3 PE=1 SV=2
ALPAPLEGKTLSK	ALPAPLE-KTLSK	FALSE	56.9006	33.3727	442.264	3	1923.46	0	20141222_121_107_az	5527	sp|P01860|IGHG3_HUMAN	Ig gamma-3 chain C region OS=Homo sapiens GN=IGHG3 PE=1 SV=2
ALPAPLEGKTLSK	ALPAPLE-KTLSK	FALSE	56.9006	34.7001	442.264	3	2090.48	0	20141222_124_48_az	5623	sp|P01860|IGHG3_HUMAN	Ig gamma-3 chain C region OS=Homo sapiens GN=IGHG3 PE=1 SV=2
ALPAPLEGKTLSK	ALPAPLE-KTLSK	FALSE	56.9006	29.1344	442.266	3	2115.07	0	20141222_129_44_az	5423	sp|P01860|IGHG3_HUMAN	Ig gamma-3 chain C region OS=Homo sapiens GN=IGHG3 PE=1 SV=2
ALPAPLEGKTLSK	ALPAPLE-KTLSK	FALSE	56.9006	33.2425	442.266	3	2204.18	0	20141222_135_38_az	5402	sp|P01860|IGHG3_HUMAN	Ig gamma-3 chain C region OS=Homo sapiens GN=IGHG3 PE=1 SV=2
ALPAPLEGKTLSK	ALPAPLE-KTLSK	FALSE	56.9006	31.5614	442.264	3	2225.34	0	20141222_137_121_az	5342	sp|P01860|IGHG3_HUMAN	Ig gamma-3 chain C region OS=Homo sapiens GN=IGHG3 PE=1 SV=2
ALPAPLEGKTLSK	ALPAPLE-KTLSK	FALSE	56.9006	34.5841	442.265	3	2245.79	0	20141222_138_36_az	5380	sp|P01860|IGHG3_HUMAN	Ig gamma-3 chain C region OS=Homo sapiens GN=IGHG3 PE=1 SV=2
ALPAPLEGKTLSK	ALPAPLE-KTLSK	FALSE	56.9006	34.4343	442.265	3	2270.58	0	20141222_141_125_az	5479	sp|P01860|IGHG3_HUMAN	Ig gamma-3 chain C region OS=Homo sapiens GN=IGHG3 PE=1 SV=2
ALPAPLEGKTLSK	ALPAPLE-KTLSK	FALSE	56.9006	34.5316	442.265	3	2257.32	0	20141222_144_30_az	5451	sp|P01860|IGHG3_HUMAN	Ig gamma-3 chain C region OS=Homo sapiens GN=IGHG3 PE=1 SV=2
ALPAPLEGKTLSK	ALPAPLE-KTLSK	FALSE	56.9006	33.7285	442.266	3	2269.96	0	20141222_147_28_az	5474	sp|P01860|IGHG3_HUMAN	Ig gamma-3 chain C region OS=Homo sapiens GN=IGHG3 PE=1 SV=2
ALPAPLEGKTLSK	ALPAPLE-KTLSK	FALSE	56.9006	32.2913	442.265	3	2262.4	0	20141222_149_26_az	5433	sp|P01860|IGHG3_HUMAN	Ig gamma-3 chain C region OS=Homo sapiens GN=IGHG3 PE=1 SV=2
ALPAPLEGKTLSK	ALPAPLE-KTLSK	FALSE	56.9006	37.2134	442.265	3	2120.21	0	20141222_14_146_az	5947	sp|P01860|IGHG3_HUMAN	Ig gamma-3 chain C region OS=Homo sapiens GN=IGHG3 PE=1 SV=2
ALPAPLEGKTLSK	ALPAPLE-KTLSK	FALSE	56.9006	31.1932	442.265	3	2247.6	0	20141222_150_133_az	5364	sp|P01860|IGHG3_HUMAN	Ig gamma-3 chain C region OS=Homo sapiens GN=IGHG3 PE=1 SV=2
ALPAPLEGKTLSK	ALPAPLE-KTLSK	FALSE	56.9006	36.6699	442.265	3	2214.96	0	20141222_152_135_az	5397	sp|P01860|IGHG3_HUMAN	Ig gamma-3 chain C region OS=Homo sapiens GN=IGHG3 PE=1 SV=2
ALPAPLEGKTLSK	ALPAPLE-KTLSK	FALSE	56.9006	30.2938	442.264	3	2194.62	0	20141222_153_22_az	5362	sp|P01860|IGHG3_HUMAN	Ig gamma-3 chain C region OS=Homo sapiens GN=IGHG3 PE=1 SV=2
ALPAPLEGKTLSK	ALPAPLE-KTLSK	FALSE	56.9006	36.2376	442.263	3	2162.4	0	20141222_159_141_az	5417	sp|P01860|IGHG3_HUMAN	Ig gamma-3 chain C region OS=Homo sapiens GN=IGHG3 PE=1 SV=2
ALPAPLEGKTLSK	ALPAPLE-KTLSK	FALSE	56.9006	33.9403	442.266	3	2109.78	0	20141222_15_13_az	5985	sp|P01860|IGHG3_HUMAN	Ig gamma-3 chain C region OS=Homo sapiens GN=IGHG3 PE=1 SV=2
ALPAPLEGKTLSK	ALPAPLE-KTLSK	FALSE	56.9006	33.5596	442.265	3	2189.05	0	20141222_160_16_az	5434	sp|P01860|IGHG3_HUMAN	Ig gamma-3 chain C region OS=Homo sapiens GN=IGHG3 PE=1 SV=2
ALPAPLEGKTLSK	ALPAPLE-KTLSK	FALSE	56.9006	31.4496	442.263	3	2220.54	0	20141222_161_143_az	5439	sp|P01860|IGHG3_HUMAN	Ig gamma-3 chain C region OS=Homo sapiens GN=IGHG3 PE=1 SV=2
ALPAPLEGKTLSK	ALPAPLE-KTLSK	FALSE	56.9006	32.5311	442.265	3	2196.75	0	20141222_162_14_az	5426	sp|P01860|IGHG3_HUMAN	Ig gamma-3 chain C region OS=Homo sapiens GN=IGHG3 PE=1 SV=2
ALPAPLEGKTLSK	ALPAPLE-KTLSK	FALSE	56.9006	34.0932	442.264	3	2098.34	0	20141222_167_10_az	5747	sp|P01860|IGHG3_HUMAN	Ig gamma-3 chain C region OS=Homo sapiens GN=IGHG3 PE=1 SV=2
ALPAPLEGKTLSK	ALPAPLE-KTLSK	FALSE	56.9006	32.6216	442.265	3	2058.44	0	20141222_169_08_az	5705	sp|P01860|IGHG3_HUMAN	Ig gamma-3 chain C region OS=Homo sapiens GN=IGHG3 PE=1 SV=2
ALPAPLEGKTLSK	ALPAPLE-KTLSK	FALSE	56.9006	33.0691	442.264	3	2051.03	0	20141222_174_04_az	5827	sp|P01860|IGHG3_HUMAN	Ig gamma-3 chain C region OS=Homo sapiens GN=IGHG3 PE=1 SV=2
ALPAPLEGKTLSK	ALPAPLE-KTLSK	FALSE	56.9006	35.4279	442.264	3	2039.04	0	20141222_176_02_az	5924	sp|P01860|IGHG3_HUMAN	Ig gamma-3 chain C region OS=Homo sapiens GN=IGHG3 PE=1 SV=2
ALPAPLEGKTLSK	ALPAPLE-KTLSK	FALSE	56.9006	33.026	442.266	3	2038.92	0	20141222_177_157_az	5683	sp|P01860|IGHG3_HUMAN	Ig gamma-3 chain C region OS=Homo sapiens GN=IGHG3 PE=1 SV=2
ALPAPLEGKTLSK	ALPAPLE-KTLSK	FALSE	56.9006	34.6616	442.264	3	2037.41	0	20141222_178_FAD_az	5733	sp|P01860|IGHG3_HUMAN	Ig gamma-3 chain C region OS=Homo sapiens GN=IGHG3 PE=1 SV=2
ALPAPLEGKTLSK	ALPAPLE-KTLSK	FALSE	56.9006	32.3096	442.266	3	2006.04	0	20141222_179_MAD_az	5659	sp|P01860|IGHG3_HUMAN	Ig gamma-3 chain C region OS=Homo sapiens GN=IGHG3 PE=1 SV=2
ALPAPLEGKTLSK	ALPAPLE-KTLSK	FALSE	56.9006	35.3661	442.264	3	2016.7	0	20141222_181_MDLB_az	5827	sp|P01860|IGHG3_HUMAN	Ig gamma-3 chain C region OS=Homo sapiens GN=IGHG3 PE=1 SV=2
ALPAPLEGKTLSK	ALPAPLE-KTLSK	FALSE	56.9006	29.141	442.265	3	1970.8	0	20141222_184_ALL_az	5786	sp|P01860|IGHG3_HUMAN	Ig gamma-3 chain C region OS=Homo sapiens GN=IGHG3 PE=1 SV=2
ALPAPLEGKTLSK	ALPAPLE-KTLSK	FALSE	56.9006	36.564	442.265	3	2170.89	0	20141222_18_142_az	5803	sp|P01860|IGHG3_HUMAN	Ig gamma-3 chain C region OS=Homo sapiens GN=IGHG3 PE=1 SV=2
ALPAPLEGKTLSK	ALPAPLE-KTLSK	FALSE	56.9006	32.7338	442.264	3	2257.08	0	20141222_21_140_az	5703	sp|P01860|IGHG3_HUMAN	Ig gamma-3 chain C region OS=Homo sapiens GN=IGHG3 PE=1 SV=2
ALPAPLEGKTLSK	ALPAPLE-KTLSK	FALSE	56.9006	33.7677	442.265	3	2263.93	0	20141222_22_19_az	5544	sp|P01860|IGHG3_HUMAN	Ig gamma-3 chain C region OS=Homo sapiens GN=IGHG3 PE=1 SV=2
ALPAPLEGKTLSK	ALPAPLE-KTLSK	FALSE	56.9006	30.7675	442.265	3	2277.7	0	20141222_25_136_az	5609	sp|P01860|IGHG3_HUMAN	Ig gamma-3 chain C region OS=Homo sapiens GN=IGHG3 PE=1 SV=2
ALPAPLEGKTLSK	ALPAPLE-KTLSK	FALSE	56.9006	35.8608	442.264	3	2248.32	0	20141222_26_23_az	5584	sp|P01860|IGHG3_HUMAN	Ig gamma-3 chain C region OS=Homo sapiens GN=IGHG3 PE=1 SV=2
ALPAPLEGKTLSK	ALPAPLE-KTLSK	FALSE	56.9006	32.0108	442.265	3	2346.3	0	20141222_33_29_az	5694	sp|P01860|IGHG3_HUMAN	Ig gamma-3 chain C region OS=Homo sapiens GN=IGHG3 PE=1 SV=2
ALPAPLEGKTLSK	ALPAPLE-KTLSK	FALSE	56.9006	33.7492	442.265	3	2350.12	0	20141222_34_128_az	5742	sp|P01860|IGHG3_HUMAN	Ig gamma-3 chain C region OS=Homo sapiens GN=IGHG3 PE=1 SV=2
ALPAPLEGKTLSK	ALPAPLE-KTLSK	FALSE	56.9006	32.3021	442.265	3	2399.11	0	20141222_39_124_az	5745	sp|P01860|IGHG3_HUMAN	Ig gamma-3 chain C region OS=Homo sapiens GN=IGHG3 PE=1 SV=2
ALPAPLEGKTLSK	ALPAPLE-KTLSK	FALSE	56.9006	35.5009	442.265	3	2405.01	0	20141222_40_35_az	5805	sp|P01860|IGHG3_HUMAN	Ig gamma-3 chain C region OS=Homo sapiens GN=IGHG3 PE=1 SV=2
ALPAPLEGKTLSK	ALPAPLE-KTLSK	FALSE	56.9006	32.5069	442.264	3	2429.74	0	20141222_41_122_az	5932	sp|P01860|IGHG3_HUMAN	Ig gamma-3 chain C region OS=Homo sapiens GN=IGHG3 PE=1 SV=2
ALPAPLEGKTLSK	ALPAPLE-KTLSK	FALSE	56.9006	31.0626	442.266	3	2459.72	0	20141222_43_120_az	5829	sp|P01860|IGHG3_HUMAN	Ig gamma-3 chain C region OS=Homo sapiens GN=IGHG3 PE=1 SV=2
ALPAPLEGKTLSK	ALPAPLE-KTLSK	FALSE	56.9006	35.016	442.265	3	2420.06	0	20141222_45_118_az	5798	sp|P01860|IGHG3_HUMAN	Ig gamma-3 chain C region OS=Homo sapiens GN=IGHG3 PE=1 SV=2
ALPAPLEGKTLSK	ALPAPLE-KTLSK	FALSE	56.9006	29.2325	442.266	3	2339.89	0	20141222_47_41_az	5621	sp|P01860|IGHG3_HUMAN	Ig gamma-3 chain C region OS=Homo sapiens GN=IGHG3 PE=1 SV=2
ALPAPLEGKTLSK	ALPAPLE-KTLSK	FALSE	56.9006	34.8471	442.265	3	2293.85	0	20141222_51_45_az	5561	sp|P01860|IGHG3_HUMAN	Ig gamma-3 chain C region OS=Homo sapiens GN=IGHG3 PE=1 SV=2
ALPAPLEGKTLSK	ALPAPLE-KTLSK	FALSE	56.9006	32.9861	442.264	3	2308.48	0	20141222_52_112_az	5561	sp|P01860|IGHG3_HUMAN	Ig gamma-3 chain C region OS=Homo sapiens GN=IGHG3 PE=1 SV=2
ALPAPLEGKTLSK	ALPAPLE-KTLSK	FALSE	56.9006	30.8449	442.264	3	2331.32	0	20141222_53_47_az	5614	sp|P01860|IGHG3_HUMAN	Ig gamma-3 chain C region OS=Homo sapiens GN=IGHG3 PE=1 SV=2
ALPAPLEGKTLSK	ALPAPLE-KTLSK	FALSE	56.9006	34.1405	442.265	3	2355.22	0	20141222_56_49_az	5691	sp|P01860|IGHG3_HUMAN	Ig gamma-3 chain C region OS=Homo sapiens GN=IGHG3 PE=1 SV=2
ALPAPLEGKTLSK	ALPAPLE-KTLSK	FALSE	56.9006	34.2278	442.264	3	2381.61	0	20141222_57_108_az	5673	sp|P01860|IGHG3_HUMAN	Ig gamma-3 chain C region OS=Homo sapiens GN=IGHG3 PE=1 SV=2
ALPAPLEGKTLSK	ALPAPLE-KTLSK	FALSE	56.9006	29.9992	442.265	3	2387.52	0	20141222_60_53_az	5699	sp|P01860|IGHG3_HUMAN	Ig gamma-3 chain C region OS=Homo sapiens GN=IGHG3 PE=1 SV=2
ALPAPLEGKTLSK	ALPAPLE-KTLSK	FALSE	56.9006	30.7123	442.265	3	2420.59	0	20141222_62_55_az	5766	sp|P01860|IGHG3_HUMAN	Ig gamma-3 chain C region OS=Homo sapiens GN=IGHG3 PE=1 SV=2
ALPAPLEGKTLSK	ALPAPLE-KTLSK	FALSE	56.9006	30.3407	442.265	3	2363.75	0	20141222_68_98_az	5516	sp|P01860|IGHG3_HUMAN	Ig gamma-3 chain C region OS=Homo sapiens GN=IGHG3 PE=1 SV=2
ALPAPLEGKTLSK	ALPAPLE-KTLSK	FALSE	56.9006	35.6736	442.265	3	2382.25	0	20141222_69_61_az	5757	sp|P01860|IGHG3_HUMAN	Ig gamma-3 chain C region OS=Homo sapiens GN=IGHG3 PE=1 SV=2
ALPAPLEGKTLSK	ALPAPLE-KTLSK	FALSE	56.9006	34.6865	442.264	3	2369.03	0	20141222_71_63_az	5694	sp|P01860|IGHG3_HUMAN	Ig gamma-3 chain C region OS=Homo sapiens GN=IGHG3 PE=1 SV=2
ALPAPLEGKTLSK	ALPAPLE-KTLSK	FALSE	56.9006	35.5204	442.265	3	2365.69	0	20141222_74_65_az	5643	sp|P01860|IGHG3_HUMAN	Ig gamma-3 chain C region OS=Homo sapiens GN=IGHG3 PE=1 SV=2
ALPAPLEGKTLSK	ALPAPLE-KTLSK	FALSE	56.9006	27.7794	442.265	3	2191.59	0	20141222_83_73_az	5266	sp|P01860|IGHG3_HUMAN	Ig gamma-3 chain C region OS=Homo sapiens GN=IGHG3 PE=1 SV=2
ALPAPLEGKTLSK	ALPAPLE-KTLSK	FALSE	56.9006	25.2336	442.263	3	2112.7	0	20141222_86_82_az	5659	sp|P01860|IGHG3_HUMAN	Ig gamma-3 chain C region OS=Homo sapiens GN=IGHG3 PE=1 SV=2
ALPAPLEGKTLSK	ALPAPLE-KTLSK	FALSE	56.9006	28.0407	442.264	3	2104.67	0	20141222_87_77_az	5641	sp|P01860|IGHG3_HUMAN	Ig gamma-3 chain C region OS=Homo sapiens GN=IGHG3 PE=1 SV=2
ALPAPLEGKTLSK	ALPAPLE-KTLSK	FALSE	56.9006	33.08	442.265	3	2096.5	0	20141222_89_79_az	5589	sp|P01860|IGHG3_HUMAN	Ig gamma-3 chain C region OS=Homo sapiens GN=IGHG3 PE=1 SV=2
ALPAPLEGKTLSK	ALPAPLE-KTLSK	FALSE	56.9006	35.8027	442.265	3	2086.23	0	20141222_92_81_az	5865	sp|P01860|IGHG3_HUMAN	Ig gamma-3 chain C region OS=Homo sapiens GN=IGHG3 PE=1 SV=2
ALPAPLEGKTLSK	ALPAPLE-KTLSK	FALSE	56.9006	31.4783	442.266	3	2071.17	0	20141222_95_74_az	5809	sp|P01860|IGHG3_HUMAN	Ig gamma-3 chain C region OS=Homo sapiens GN=IGHG3 PE=1 SV=2
ALPAPLEGKTLSK	ALPAPLE-KTLSK	FALSE	56.9006	32.2055	442.265	3	1992.86	0	20141222_98_87_az	5718	sp|P01860|IGHG3_HUMAN	Ig gamma-3 chain C region OS=Homo sapiens GN=IGHG3 PE=1 SV=2
ALPAPLEK	ALPAPLEK	TRUE	41.7	27.4924	420.255	2	1754.91	-1	20141222_02_1_az	4564	sp|P01857|IGHG1_HUMAN	Ig gamma-1 chain C region OS=Homo sapiens GN=IGHG1 PE=1 SV=1
ALPAPLEK	ALPAPLEK	TRUE	41.7	24.8072	419.753	2	1712.67	0	20141222_03_156_az	4425	sp|P01857|IGHG1_HUMAN	Ig gamma-1 chain C region OS=Homo sapiens GN=IGHG1 PE=1 SV=1
GALPAPLEK	ALPAPLEK	FALSE	42.1	21.3164	448.766	2	1682.99	-1	20141222_102_68_az	4606	sp|P01857|IGHG1_HUMAN	Ig gamma-1 chain C region OS=Homo sapiens GN=IGHG1 PE=1 SV=1
GALPAPLEK	ALPAPLEK	FALSE	42.1	20.8735	448.766	2	1702.95	-1	20141222_106_64_az	4718	sp|P01857|IGHG1_HUMAN	Ig gamma-1 chain C region OS=Homo sapiens GN=IGHG1 PE=1 SV=1
GALPAPLEK	ALPAPLEK	FALSE	42.1	20.6576	448.267	2	1653.3	0	20141222_122_50_az	4517	sp|P01857|IGHG1_HUMAN	Ig gamma-1 chain C region OS=Homo sapiens GN=IGHG1 PE=1 SV=1
GALPAPLEK	ALPAPLEK	FALSE	42.1	20.3218	448.765	2	1900.57	-1	20141222_131_42_az	4516	sp|P01857|IGHG1_HUMAN	Ig gamma-1 chain C region OS=Homo sapiens GN=IGHG1 PE=1 SV=1
GALPAPLEK	ALPAPLEK	FALSE	42.1	20.6043	448.765	2	2031.12	-1	20141222_142_32_az	4621	sp|P01857|IGHG1_HUMAN	Ig gamma-1 chain C region OS=Homo sapiens GN=IGHG1 PE=1 SV=1
GALPAPLEK	ALPAPLEK	FALSE	42.1	20.4567	448.265	2	1748.48	0	20141222_168_149_az	4630	sp|P01857|IGHG1_HUMAN	Ig gamma-1 chain C region OS=Homo sapiens GN=IGHG1 PE=1 SV=1
GALPAPLEK	ALPAPLEK	FALSE	42.1	20.5793	448.266	2	1778.22	0	20141222_170_151_az	4637	sp|P01857|IGHG1_HUMAN	Ig gamma-1 chain C region OS=Homo sapiens GN=IGHG1 PE=1 SV=1
GALPAPLEK	ALPAPLEK	FALSE	42.1	20.1457	448.764	2	1764.19	-1	20141222_173_153_az	4752	sp|P01857|IGHG1_HUMAN	Ig gamma-1 chain C region OS=Homo sapiens GN=IGHG1 PE=1 SV=1
GALPAPLEK	ALPAPLEK	FALSE	42.1	20.9325	448.767	2	1762.52	-1	20141222_174_04_az	4807	sp|P01857|IGHG1_HUMAN	Ig gamma-1 chain C region OS=Homo sapiens GN=IGHG1 PE=1 SV=1
GALPAPLEK	ALPAPLEK	FALSE	42.1	20.1462	448.265	2	1756.76	0	20141222_174_04_az	4787	sp|P01857|IGHG1_HUMAN	Ig gamma-1 chain C region OS=Homo sapiens GN=IGHG1 PE=1 SV=1
GALPAPLEK	ALPAPLEK	FALSE	42.1	20.2742	448.264	2	1744.33	0	20141222_175_155_az	4652	sp|P01857|IGHG1_HUMAN	Ig gamma-1 chain C region OS=Homo sapiens GN=IGHG1 PE=1 SV=1
GALPAPLEK	ALPAPLEK	FALSE	42.1	20.2343	448.265	2	1664.93	0	20141222_184_ALL_az	4732	sp|P01857|IGHG1_HUMAN	Ig gamma-1 chain C region OS=Homo sapiens GN=IGHG1 PE=1 SV=1
GALPAPLEK	ALPAPLEK	FALSE	42.1	20.7356	448.764	2	1985.38	-1	20141222_27_134_az	4672	sp|P01857|IGHG1_HUMAN	Ig gamma-1 chain C region OS=Homo sapiens GN=IGHG1 PE=1 SV=1
GALPAPLEK	ALPAPLEK	FALSE	42.1	21.3697	448.765	2	2105.82	-1	20141222_76_67_az	4777	sp|P01857|IGHG1_HUMAN	Ig gamma-1 chain C region OS=Homo sapiens GN=IGHG1 PE=1 SV=1
GALPAPLEK	ALPAPLEK	FALSE	42.1	20.6364	448.764	2	2077	-1	20141222_78_69_az	4749	sp|P01857|IGHG1_HUMAN	Ig gamma-1 chain C region OS=Homo sapiens GN=IGHG1 PE=1 SV=1
GALPAPLEK	ALPAPLEK	FALSE	42.1	20.4924	448.767	2	1819.08	-1	20141222_87_77_az	4638	sp|P01857|IGHG1_HUMAN	Ig gamma-1 chain C region OS=Homo sapiens GN=IGHG1 PE=1 SV=1
ALPAPLEKGTLSK	ALPAPLEK-TLSK	FALSE	56.9006	30.3609	442.264	3	2199.33	0	20141222_05_154_az	6060	sp|P01860|IGHG3_HUMAN	Ig gamma-3 chain C region OS=Homo sapiens GN=IGHG3 PE=1 SV=2
ALPAPLEKGTLSK	ALPAPLEK-TLSK	FALSE	56.9006	29.0545	442.265	3	2458.18	0	20141222_44_39_az	5900	sp|P01860|IGHG3_HUMAN	Ig gamma-3 chain C region OS=Homo sapiens GN=IGHG3 PE=1 SV=2
QQEALQSGNSQESVTEQDSK	ALQSGNSQESVTEQDSK	FALSE	68.1	50.0366	1096.99	2	2044.32	0	20141222_71_63_az	4540	sp|P01834|IGKC_HUMAN	Ig kappa chain C region OS=Homo sapiens GN=IGKC PE=1 SV=1
SPALREVHV	ALRDVHV	FALSE	36.0997	20.3831	503.787	2	2747.41	1	20141222_150_133_az	7126	sp|Q9H857-4|NT5D2_HUMAN	Isoform 4 of 5'-nucleotidase domain-containing protein 2 OS=Homo sapiens GN=NT5DC2
LNALSNLYVDWVR	ALSDLSVDW	FALSE	38.1003	23.7001	782.424	2	4872.35	-1	20141222_159_141_az	15061	tr|E9PF42|E9PF42_HUMAN	von Willebrand factor A domain-containing protein 5B2 OS=Homo sapiens GN=VWA5B2 PE=4 SV=1
AAMDALSHHER	ALSHHER	FALSE	40.1	44.5164	418.194	3	1322.82	1	20141222_130_115_az	2619	tr|J3KN47|J3KN47_HUMAN	Serotransferrin OS=Homo sapiens GN=TF PE=4 SV=1
AAMDALSHHER	ALSHHER	FALSE	40.1	42.1742	418.196	3	1560.3	1	20141222_151_24_az	2996	tr|J3KN47|J3KN47_HUMAN	Serotransferrin OS=Homo sapiens GN=TF PE=4 SV=1
AAMDALSHHER	ALSHHER	FALSE	40.1	31.2148	418.193	3	1418.29	1	20141222_155_137_az	2759	tr|J3KN47|J3KN47_HUMAN	Serotransferrin OS=Homo sapiens GN=TF PE=4 SV=1
AAMDALSHHER	ALSHHER	FALSE	40.1	32.0078	418.194	3	1383.52	1	20141222_164_145_az	2708	tr|J3KN47|J3KN47_HUMAN	Serotransferrin OS=Homo sapiens GN=TF PE=4 SV=1
AAMDALSHHER	ALSHHER	FALSE	40.1	26.3024	418.195	3	1524.93	1	20141222_22_19_az	2932	tr|J3KN47|J3KN47_HUMAN	Serotransferrin OS=Homo sapiens GN=TF PE=4 SV=1
AAMDALSHHER	ALSHHER	FALSE	40.1	28.6895	418.195	3	1570.69	1	20141222_23_138_az	3019	tr|J3KN47|J3KN47_HUMAN	Serotransferrin OS=Homo sapiens GN=TF PE=4 SV=1
AAMDALSHHER	ALSHHER	FALSE	40.1	35.4218	418.195	3	1484	1	20141222_26_23_az	2876	tr|J3KN47|J3KN47_HUMAN	Serotransferrin OS=Homo sapiens GN=TF PE=4 SV=1
AAMDALSHHER	ALSHHER	FALSE	40.1	28.0928	418.191	3	1647.88	1	20141222_54_110_az	3203	tr|J3KN47|J3KN47_HUMAN	Serotransferrin OS=Homo sapiens GN=TF PE=4 SV=1
AAMDALSHHER	ALSHHER	FALSE	40.1	40.3164	418.195	3	1634.6	1	20141222_77_90_az	3187	tr|J3KN47|J3KN47_HUMAN	Serotransferrin OS=Homo sapiens GN=TF PE=4 SV=1
ADMAALSHHER	ALSHHER	FALSE	40.1	46.275	418.195	3	1671.95	1	20141222_39_124_az	3236	tr|J3KN47|J3KN47_HUMAN	Serotransferrin OS=Homo sapiens GN=TF PE=4 SV=1
MMAALSHHER	ALSHHER	FALSE	40.1	52.9388	399.853	3	1176.56	1	20141222_05_154_az	2466	tr|J3KN47|J3KN47_HUMAN	Serotransferrin OS=Homo sapiens GN=TF PE=4 SV=1
QSMALSHHER	ALSHHER	FALSE	40.1	26.5236	399.529	3	1096.77	-1	20141222_124_48_az	2256	tr|J3KN47|J3KN47_HUMAN	Serotransferrin OS=Homo sapiens GN=TF PE=4 SV=1
RDQTALSHHER	ALSHHER	FALSE	40.1	22.5467	450.224	3	2189.8	1	20141222_71_63_az	5057	tr|J3KN47|J3KN47_HUMAN	Serotransferrin OS=Homo sapiens GN=TF PE=4 SV=1
STFAALSHHER	ALSHHER	FALSE	40.1	25.6461	418.879	3	1422.89	1	20141222_159_141_az	2792	tr|J3KN47|J3KN47_HUMAN	Serotransferrin OS=Homo sapiens GN=TF PE=4 SV=1
WCALSMPMTR	ALSMPM	FALSE	35.1	24.117	418.195	3	1113.84	0	20141222_86_82_az	2202	sp|Q86VS3|IQCH_HUMAN	IQ domain-containing protein H OS=Homo sapiens GN=IQCH PE=2 SV=2
GMCALSHHVW	ALSQHVW	FALSE	36.0997	45.3907	400.18	3	960.454	-1	20141222_96_85_az	2136	sp|P10072-2|HKR1_HUMAN	Isoform 2 of Krueppel-related zinc finger protein 1 OS=Homo sapiens GN=HKR1
YALSWVR	ALSWVR	FALSE	34.3	20.2653	447.743	2	2897.37	0	20141222_78_69_az	7645	sp|Q8WZA9|IRGQ_HUMAN	Immunity-related GTPase family Q protein OS=Homo sapiens GN=IRGQ PE=1 SV=1
YTSMQKRALTSDNHGATYAF	ALTSDNHGATYAF	FALSE	69.9	56.7808	754.357	3	3646.42	1	20141222_86_82_az	10971	sp|P02790|HEMO_HUMAN	Hemopexin OS=Homo sapiens GN=HPX PE=1 SV=2
ALTSGVHTF	ALTSGVHTF	TRUE	49.2	31.2894	466.743	2	1987	0	20141222_106_64_az	5713	sp|P01860|IGHG3_HUMAN	Ig gamma-3 chain C region OS=Homo sapiens GN=IGHG3 PE=1 SV=2
ALVDTLK	ALVDTLK	TRUE	36.3	21.3219	380.233	2	1935.45	0	20141222_04_3_az	5129	tr|E9PKB9|E9PKB9_HUMAN	Sorting nexin-19 OS=Homo sapiens GN=SNX19 PE=4 SV=1
ALVDTLK	ALVDTLK	TRUE	36.3	23.3206	380.235	2	1856.65	0	20141222_123_109_az	5169	tr|E9PKB9|E9PKB9_HUMAN	Sorting nexin-19 OS=Homo sapiens GN=SNX19 PE=4 SV=1
ALVDTLK	ALVDTLK	TRUE	36.3	20.0248	380.233	2	2031.41	0	20141222_133_40_az	4831	tr|E9PKB9|E9PKB9_HUMAN	Sorting nexin-19 OS=Homo sapiens GN=SNX19 PE=4 SV=1
ALVDTLK	ALVDTLK	TRUE	36.3	22.4029	380.234	2	2104.6	0	20141222_138_36_az	4885	tr|E9PKB9|E9PKB9_HUMAN	Sorting nexin-19 OS=Homo sapiens GN=SNX19 PE=4 SV=1
ALVDTLK	ALVDTLK	TRUE	36.3	21.2016	380.233	2	2126.69	0	20141222_142_32_az	4956	tr|E9PKB9|E9PKB9_HUMAN	Sorting nexin-19 OS=Homo sapiens GN=SNX19 PE=4 SV=1
ALVDTLK	ALVDTLK	TRUE	36.3	20.7708	380.232	2	2082.96	0	20141222_152_135_az	4927	tr|E9PKB9|E9PKB9_HUMAN	Sorting nexin-19 OS=Homo sapiens GN=SNX19 PE=4 SV=1
GALVLLAFSLYLQQCPFEDHVK	ALVLLAFAQYLQQCPFEDHVK	FALSE	80.6016	68.2384	849.778	3	5161.26	1	20141222_161_143_az	15674	tr|H7C013|H7C013_HUMAN	Serum albumin (Fragment) OS=Homo sapiens GN=ALB PE=4 SV=1
ALVSVSR	ALVSVSR	TRUE	37.1	21.1172	366.226	2	1245.71	0	20141222_174_04_az	2966	tr|U3KQJ8|U3KQJ8_HUMAN	Dynein heavy chain 11, axonemal OS=Homo sapiens GN=DNAH11 PE=4 SV=1
ALYWVDGQVPDGVSK	ALYWVNGQVPDGVSK	FALSE	78.7995	39.4011	817.414	2	3402.91	0	20141222_161_143_az	9660	tr|A8MUN2|A8MUN2_HUMAN	Apolipoprotein B-48 OS=Homo sapiens GN=APOB PE=4 SV=2
ALYWVDGQVPDGVSK	ALYWVNGQVPDGVSK	FALSE	78.7995	59.0442	817.415	2	3437.11	0	20141222_24_21_az	9641	tr|A8MUN2|A8MUN2_HUMAN	Apolipoprotein B-48 OS=Homo sapiens GN=APOB PE=4 SV=2
VDDSALYYVCR	ALYYVCR	FALSE	40.9	32.7073	680.812	2	2762.94	0	20141222_80_71_az	7252	sp|Q7Z4L5-2|TT21B_HUMAN	Isoform 2 of Tetratricopeptide repeat protein 21B OS=Homo sapiens GN=TTC21B
AMAEVYAAVPK	AMADTYAVVQK	FALSE	37.7007	31.225	574.799	2	1700.11	1	20141222_167_10_az	4333	sp|Q99952|PTN18_HUMAN	Tyrosine-protein phosphatase non-receptor type 18 OS=Homo sapiens GN=PTPN18 PE=1 SV=2
EAMALSHHE	AMALSQHQ	FALSE	37.1	23.2706	347.152	3	1771.62	1	20141222_61_104_az	3511	tr|Q5T378|Q5T378_HUMAN	FERM domain containing 4A, isoform CRA_b OS=Homo sapiens GN=FRMD4A PE=4 SV=1
ATGVYDYLVGGKPPGVLYDYVGGK	AMGV---LVG--PPFGSVLYEFVG	FALSE	55.4008	39.5822	622.823	4	2682.91	0	20141222_161_143_az	7086	sp|Q05940|VMAT2_HUMAN	Synaptic vesicular amine transporter OS=Homo sapiens GN=SLC18A2 PE=1 SV=2
TAMMANAYYCTTDK	AMMANAY	FALSE	41.8	31.7247	552.561	3	1542.9	1	20141222_26_23_az	3083	sp|Q9H342|O51J1_HUMAN	Olfactory receptor 51J1 OS=Homo sapiens GN=OR51J1 PE=3 SV=2
GAMMFFSEMDMGSK	AMMRFSELEM	FALSE	43.4	32.9714	401.158	4	3155.04	-1	20141222_34_128_az	8601	sp|Q6W2J9-4|BCOR_HUMAN	Isoform 4 of BCL-6 corepressor OS=Homo sapiens GN=BCOR
PAMKYALPALPEK	AMNYSLPKLDKLALPD	FALSE	40.1	25.7293	476.934	3	1900.54	0	20141222_45_118_az	3986	sp|Q07075|AMPE_HUMAN	Glutamyl aminopeptidase OS=Homo sapiens GN=ENPEP PE=1 SV=3
ANLFNK	ANLFNK	TRUE	33.8	27.4097	353.697	2	1701.13	0	20141222_161_143_az	3596	sp|Q6WCQ1-3|MPRIP_HUMAN	Isoform 3 of Myosin phosphatase Rho-interacting protein OS=Homo sapiens GN=MPRIP
ANLFNK	ANLFNK	TRUE	33.8	29.0219	353.696	2	1746.46	0	20141222_24_21_az	3625	sp|Q6WCQ1-3|MPRIP_HUMAN	Isoform 3 of Myosin phosphatase Rho-interacting protein OS=Homo sapiens GN=MPRIP
ANLFNK	ANLFNK	TRUE	33.8	21.9459	353.697	2	1420.51	0	20141222_88_80_az	3376	sp|Q6WCQ1-3|MPRIP_HUMAN	Isoform 3 of Myosin phosphatase Rho-interacting protein OS=Homo sapiens GN=MPRIP
VGANMNVHYGLLYGGK	ANMNVHY	FALSE	42.2	35.8563	564.624	3	3148.51	1	20141222_125_111_az	9113	tr|A6NLU8|A6NLU8_HUMAN	Male-specific lethal 3 homolog (Fragment) OS=Homo sapiens GN=MSL3 PE=4 SV=1
ANPAVTLFPPSSEELQANK	ANPTVTLFPPSSEELQANK	FALSE	74.8012	32.4724	671.679	3	3450.48	0	20141222_152_135_az	9790	sp|P0CG04|LAC1_HUMAN	Ig lambda-1 chain C regions OS=Homo sapiens GN=IGLC1 PE=1 SV=1
VDNANQSMEYNSVTEQDSK	ANQSSDYDS-TETDESK	FALSE	49.2006	26.5829	720.643	3	1994.08	-1	20141222_56_49_az	4402	sp|Q86XP1-5|DGKH_HUMAN	Isoform 4 of Diacylglycerol kinase eta OS=Homo sapiens GN=DGKH
SASDVSWYMDK	APDVSWYLN	FALSE	38.8004	21.3498	429.855	3	2937.86	1	20141222_148_131_az	7627	tr|B4DT68|B4DT68_HUMAN	Myotilin OS=Homo sapiens GN=MYOT PE=2 SV=1
APEAQVSVQPNFQQDK	APEAQVSVQPNFQQDK	TRUE	86.5	51.8229	893.44	2	2399.04	0	20141222_26_23_az	6115	tr|Q5SQ12|Q5SQ12_HUMAN	Prostaglandin-H2 D-isomerase OS=Homo sapiens GN=PTGDS PE=3 SV=1
APELLGGPSVFLFPPKPK	APEFLGGPSVFLFPPKPK	FALSE	85.4984	38.3333	632.033	3	4050.68	0	20141222_148_131_az	11276	sp|P01861|IGHG4_HUMAN	Ig gamma-4 chain C region OS=Homo sapiens GN=IGHG4 PE=1 SV=1
APELLGGPSVFLFPPKPK	APEFLGGPSVFLFPPKPK	FALSE	85.4984	43.02	632.032	3	4143.15	0	20141222_49_43_az	11737	sp|P01861|IGHG4_HUMAN	Ig gamma-4 chain C region OS=Homo sapiens GN=IGHG4 PE=1 SV=1
APELLGGPSVFLFPPKPK	APEFLGGPSVFLFPPKPK	FALSE	85.4984	45.3559	632.032	3	4173.29	0	20141222_60_53_az	11969	sp|P01861|IGHG4_HUMAN	Ig gamma-4 chain C region OS=Homo sapiens GN=IGHG4 PE=1 SV=1
APELLGGPSVFLFPPKPK	APEFLGGPSVFLFPPKPK	FALSE	85.4984	56.7585	632.031	3	4070.71	0	20141222_80_71_az	11937	sp|P01861|IGHG4_HUMAN	Ig gamma-4 chain C region OS=Homo sapiens GN=IGHG4 PE=1 SV=1
HSSAPELLFFAK	APELLFFAK	FALSE	47.1	23.0945	673.362	2	4499.59	1	20141222_107_95_az	13527	tr|H7C013|H7C013_HUMAN	Serum albumin (Fragment) OS=Homo sapiens GN=ALB PE=4 SV=1
HSSAPELLFFAK	APELLFFAK	FALSE	47.1	20.7635	673.362	2	4585.92	1	20141222_89_79_az	13881	tr|H7C013|H7C013_HUMAN	Serum albumin (Fragment) OS=Homo sapiens GN=ALB PE=4 SV=1
PTGGAPELLFFAK	APELLFFAK	FALSE	48.8	27.3538	674.87	2	4520.47	-1	20141222_175_155_az	14051	tr|D6RHD5|D6RHD5_HUMAN	Serum albumin OS=Homo sapiens GN=ALB PE=4 SV=1
TPGGAPELLFFAK	APELLFFAK	FALSE	48.8	30.5433	674.364	2	4486.73	0	20141222_184_ALL_az	13696	tr|D6RHD5|D6RHD5_HUMAN	Serum albumin OS=Homo sapiens GN=ALB PE=4 SV=1
EEAPELLGGPDVFLFPPKPK	APELLGGPSVFLFPPKPK	FALSE	85.4984	36.8452	727.058	3	4229.19	1	20141222_09_150_az	11816	sp|P01857|IGHG1_HUMAN	Ig gamma-1 chain C region OS=Homo sapiens GN=IGHG1 PE=1 SV=1
APNLLLGAR	APELLLGAR	FALSE	40.0002	24.2384	462.783	2	2425.98	0	20141222_47_41_az	5928	sp|P49336-2|CDK8_HUMAN	Isoform 2 of Cyclin-dependent kinase 8 OS=Homo sapiens GN=CDK8
APQLLLSK	APELLLSK	FALSE	37.3	24.1828	435.276	2	2356.36	0	20141222_75_92_az	5486	sp|P22694-10|KAPCB_HUMAN	Isoform 10 of cAMP-dependent protein kinase catalytic subunit beta OS=Homo sapiens GN=PRKACB
APDLLYLR	APELLYLR	FALSE	39	20.6632	480.778	2	3004.82	0	20141222_21_140_az	8346	sp|Q96ST8-2|CEP89_HUMAN	Isoform 2 of Centrosomal protein of 89 kDa OS=Homo sapiens GN=CEP89
GAAGPQGLEWMGGR	APG-QGLEWMG	FALSE	44.5004	35.6317	462.889	3	1898.1	0	20141222_148_131_az	4115	sp|P01743|HV102_HUMAN	Ig heavy chain V-I region HG3 OS=Homo sapiens PE=4 SV=1
GAAGPQGLEWMGGR	APG-QGLEWMG	FALSE	44.5004	36.9762	462.888	3	1819.78	0	20141222_162_14_az	4084	sp|P01743|HV102_HUMAN	Ig heavy chain V-I region HG3 OS=Homo sapiens PE=4 SV=1
GAAGPQGLEWMGGR	APG-QGLEWMG	FALSE	44.5004	34.8209	462.888	3	2017.28	0	20141222_59_106_az	4383	sp|P01743|HV102_HUMAN	Ig heavy chain V-I region HG3 OS=Homo sapiens PE=4 SV=1
APGALLLHEATK	APGALLL-EAQK	FALSE	43.0992	28.9312	407.57	3	1738.4	0	20141222_99_70_az	4285	sp|Q9H269|VPS16_HUMAN	Vacuolar protein sorting-associated protein 16 homolog OS=Homo sapiens GN=VPS16 PE=1 SV=2
GAPGGHAVVTR	APGGHPVV	FALSE	37.1	22.4435	341.189	3	634.3	0	20141222_176_02_az	1249	sp|Q14934-17|NFAC4_HUMAN	Isoform 17 of Nuclear factor of activated T-cells, cytoplasmic 4 OS=Homo sapiens GN=NFATC4
GAPGGLAQSQEVK	APGGLAQ	FALSE	38	20.817	620.828	2	2646.41	1	20141222_22_19_az	6896	tr|J3KQ25|J3KQ25_HUMAN	AN1-type zinc finger protein 2A OS=Homo sapiens GN=ZFAND2A PE=4 SV=1
GAAPGQGLEENMGR	APGQGL-EWMGR	FALSE	47.3992	28.1125	462.888	3	1790.23	0	20141222_06_5_az	4451	sp|P23083|HV103_HUMAN	Ig heavy chain V-I region V35 OS=Homo sapiens PE=1 SV=1
GAAPGQGLEENMGR	APGQGL-EWMGR	FALSE	47.3992	33.8267	462.889	3	1647.61	0	20141222_173_153_az	4337	sp|P23083|HV103_HUMAN	Ig heavy chain V-I region V35 OS=Homo sapiens PE=1 SV=1
GAAPGQGLEENMGR	APGQGL-EWMGR	FALSE	47.3992	31.4995	462.888	3	1624.47	0	20141222_178_FAD_az	4299	sp|P23083|HV103_HUMAN	Ig heavy chain V-I region V35 OS=Homo sapiens PE=1 SV=1
GAAPGQGLEWEDR	APGQGLEW	FALSE	44.6	31.1251	462.889	3	1691.19	-1	20141222_171_06_az	4117	sp|P01743|HV102_HUMAN	Ig heavy chain V-I region HG3 OS=Homo sapiens PE=4 SV=1
GAAPGQGLEWPAMT	APGQGLEW	FALSE	43.8	29.6039	462.889	3	1964.78	-1	20141222_33_29_az	4335	sp|P23083|HV103_HUMAN	Ig heavy chain V-I region V35 OS=Homo sapiens PE=1 SV=1
GAAPGQGLEEPMGR	APGQGLEW--MGR	FALSE	46.0992	24.9839	462.889	3	1533.35	-1	20141222_104_66_az	3918	sp|P23083|HV103_HUMAN	Ig heavy chain V-I region V35 OS=Homo sapiens PE=1 SV=1
GAAPGQGLEFHMGV	APGQGLEW-MG	FALSE	43.7004	38.4716	462.889	3	1762.24	0	20141222_131_42_az	4035	sp|P23083|HV103_HUMAN	Ig heavy chain V-I region V35 OS=Homo sapiens PE=1 SV=1
GAAPGQGLEWGMGR	APGQGLEW-MG	FALSE	50.3002	34.1035	462.888	3	1465.59	0	20141222_112_99_az	3956	sp|P01743|HV102_HUMAN	Ig heavy chain V-I region HG3 OS=Homo sapiens PE=4 SV=1
GAAPGQGLEWGMGR	APGQGLEW-MG	FALSE	50.3002	37.6773	462.889	3	1616.05	0	20141222_176_02_az	4422	sp|P01743|HV102_HUMAN	Ig heavy chain V-I region HG3 OS=Homo sapiens PE=4 SV=1
GAAPGQGLEWGMGR	APGQGLEW-MG	FALSE	50.3002	23.5178	462.89	3	1802.64	0	20141222_20_17_az	4297	sp|P01743|HV102_HUMAN	Ig heavy chain V-I region HG3 OS=Homo sapiens PE=4 SV=1
GAAPGQGLEWGMGR	APGQGLEW-MG	FALSE	50.3002	35.5903	462.888	3	1879.28	0	20141222_22_19_az	4180	sp|P01743|HV102_HUMAN	Ig heavy chain V-I region HG3 OS=Homo sapiens PE=4 SV=1
GAAPGQGLEWGMGR	APGQGLEW-MG	FALSE	50.3002	38.7411	462.888	3	2022.81	0	20141222_40_35_az	4443	sp|P01743|HV102_HUMAN	Ig heavy chain V-I region HG3 OS=Homo sapiens PE=4 SV=1
GAAPGQGLEWGMGR	APGQGLEW-MG	FALSE	50.3002	36.1061	462.889	3	1659.69	0	20141222_92_81_az	4362	sp|P01743|HV102_HUMAN	Ig heavy chain V-I region HG3 OS=Homo sapiens PE=4 SV=1
AGAPGQGLEWMGR	APGQGLEWMG	FALSE	54.1	29.8701	665.321	2	2818.09	0	20141222_27_134_az	7606	sp|P01743|HV102_HUMAN	Ig heavy chain V-I region HG3 OS=Homo sapiens PE=4 SV=1
AGAPGQGLEWMGR	APGQGLEWMG	FALSE	54.1	27.5437	665.321	2	2986.5	0	20141222_36_126_az	7753	sp|P01743|HV102_HUMAN	Ig heavy chain V-I region HG3 OS=Homo sapiens PE=4 SV=1
GAAPGQGLEWMGGR	APGQGLEWMG	FALSE	54.6	34.4415	462.889	3	1630.98	0	20141222_169_08_az	4258	sp|P01743|HV102_HUMAN	Ig heavy chain V-I region HG3 OS=Homo sapiens PE=4 SV=1
GAAPGQGLEWMNR	APGQGLEWMGR	FALSE	53.7002	35.9716	462.889	3	1718.53	0	20141222_04_3_az	4377	sp|P23083|HV103_HUMAN	Ig heavy chain V-I region V35 OS=Homo sapiens PE=1 SV=1
GAAPGQGLEWMNR	APGQGLEWMGR	FALSE	53.7002	38.4635	462.889	3	1986.15	0	20141222_68_98_az	4278	sp|P23083|HV103_HUMAN	Ig heavy chain V-I region V35 OS=Homo sapiens PE=1 SV=1
APGYGDTGVAVR	APGYGD----VR	FALSE	39.5008	24.7468	581.297	2	3531.45	1	20141222_25_136_az	10000	sp|A5PLN9-2|TPC13_HUMAN	Isoform 2 of Trafficking protein particle complex subunit 13 OS=Homo sapiens GN=TRAPPC13
APNLLLYAASNLQSGVPSR	APKELLYAASNLQSGVPSR	FALSE	68.5986	56.69	657.692	3	4138.58	0	20141222_164_145_az	12037	sp|P01599|KV107_HUMAN	Ig kappa chain V-I region Gal OS=Homo sapiens PE=1 SV=1
APSLLLFDASK	APKLLLYDAS	FALSE	40.5	28.9802	581.326	2	3494.65	0	20141222_128_113_az	10470	sp|P01593|KV101_HUMAN	Ig kappa chain V-I region AG OS=Homo sapiens PE=1 SV=1
APHLLLYEVKS	APKLLLYDVNS	FALSE	42.7005	40.1819	423.91	3	2634.27	0	20141222_140_34_az	6718	sp|P04209|LV211_HUMAN	Ig lambda chain V-II region NIG-84 OS=Homo sapiens PE=1 SV=1
APNLLLYEVTERPSGVSSR	APKLLLYEVSSRPSGVPDR	FALSE	59.5984	35.7479	696.707	3	3381.65	0	20141222_48_116_az	9399	sp|P01708|LV205_HUMAN	Ig lambda chain V-II region BUR OS=Homo sapiens PE=1 SV=1
APDLLLFGASK	APKLLLYGAS	FALSE	41.4	41.0491	566.323	2	3572.3	0	20141222_159_141_az	10437	sp|P01605|KV113_HUMAN	Ig kappa chain V-I region Lay OS=Homo sapiens PE=1 SV=1
APTLLLYGASTLHR	APKLLLYGAST	FALSE	49.9002	59.0453	504.956	3	3106.12	0	20141222_04_3_az	9135	sp|P01605|KV113_HUMAN	Ig kappa chain V-I region Lay OS=Homo sapiens PE=1 SV=1
APNLLLYTANTLHR	APKLLLYKASTL	FALSE	44.5	50.981	532.965	3	3327.5	0	20141222_07_152_az	9410	sp|P01604|KV112_HUMAN	Ig kappa chain V-I region Kue OS=Homo sapiens PE=1 SV=1
APELLLYR	APKLLLYR	FALSE	36.3	22.81	487.786	2	2838.43	0	20141222_84_84_az	7790	sp|P01700|LV102_HUMAN	Ig lambda chain V-I region HA OS=Homo sapiens PE=1 SV=1
APNLLLYR	APKLLLYR	FALSE	37.1	21.8329	480.286	2	2861.67	0	20141222_149_26_az	7501	sp|P01700|LV102_HUMAN	Ig lambda chain V-I region HA OS=Homo sapiens PE=1 SV=1
APNLLLYR	APKLLLYR	FALSE	37.1	22.8081	480.286	2	2812.86	0	20141222_158_18_az	7645	sp|P01700|LV102_HUMAN	Ig lambda chain V-I region HA OS=Homo sapiens PE=1 SV=1
APNLLLYR	APKLLLYR	FALSE	37.1	26.6078	480.286	2	2731.08	0	20141222_15_13_az	8174	sp|P01700|LV102_HUMAN	Ig lambda chain V-I region HA OS=Homo sapiens PE=1 SV=1
APNLLLYR	APKLLLYR	FALSE	37.1	23.1	480.286	2	2978.84	0	20141222_70_96_az	7742	sp|P01700|LV102_HUMAN	Ig lambda chain V-I region HA OS=Homo sapiens PE=1 SV=1
APNLLLYSASK	APKLLLYSAS	FALSE	45.4	30.7734	588.834	2	2744.89	0	20141222_92_81_az	8194	sp|P01611|KV119_HUMAN	Ig kappa chain V-I region Wes OS=Homo sapiens PE=1 SV=1
APTLLLYEVNK	APKVLLYEVNK	FALSE	47.1004	52.5855	630.862	2	3301.07	0	20141222_26_23_az	9309	sp|P01709|LV206_HUMAN	Ig lambda chain V-II region MGC OS=Homo sapiens PE=1 SV=1
APEVLLYK	APKVLLYK	FALSE	37.1	31.8071	467.276	2	2291.25	-1	20141222_124_48_az	6317	sp|P01596|KV104_HUMAN	Ig kappa chain V-I region CAR OS=Homo sapiens PE=1 SV=1
APLLVLYETGT	APLLSSVQKLVLYET	FALSE	40.7	23.1981	588.326	2	3401.97	1	20141222_34_128_az	9486	sp|Q92562|FIG4_HUMAN	Polyphosphoinositide phosphatase OS=Homo sapiens GN=FIG4 PE=1 SV=1
APNGHAVVTR	APN-HAVVTR	FALSE	45.8	25.9896	341.188	3	450.279	0	20141222_111_60_az	900	tr|J3KN47|J3KN47_HUMAN	Serotransferrin OS=Homo sapiens GN=TF PE=4 SV=1
APNHAVVER	APNHAVVSR	FALSE	42.5002	27.6962	331.513	3	669.605	0	20141222_03_156_az	1362	tr|E7ER44|E7ER44_HUMAN	Kaliocin-1 OS=Homo sapiens GN=LTF PE=4 SV=1
APNHAVVER	APNHAVVSR	FALSE	42.5002	28.4352	331.514	3	851.423	0	20141222_04_3_az	1656	tr|E7ER44|E7ER44_HUMAN	Kaliocin-1 OS=Homo sapiens GN=LTF PE=4 SV=1
APNHAVVER	APNHAVVSR	FALSE	42.5002	22.6912	331.513	3	607.296	0	20141222_101_89_az	1241	tr|E7ER44|E7ER44_HUMAN	Kaliocin-1 OS=Homo sapiens GN=LTF PE=4 SV=1
APNHAVVER	APNHAVVSR	FALSE	42.5002	30.7281	331.513	3	710.091	0	20141222_123_109_az	1485	tr|E7ER44|E7ER44_HUMAN	Kaliocin-1 OS=Homo sapiens GN=LTF PE=4 SV=1
APNHAVVER	APNHAVVSR	FALSE	42.5002	51.537	331.513	3	807.067	0	20141222_14_146_az	1600	tr|E7ER44|E7ER44_HUMAN	Kaliocin-1 OS=Homo sapiens GN=LTF PE=4 SV=1
APNHAVVER	APNHAVVSR	FALSE	42.5002	32.6418	331.514	3	833.036	0	20141222_15_13_az	1633	tr|E7ER44|E7ER44_HUMAN	Kaliocin-1 OS=Homo sapiens GN=LTF PE=4 SV=1
APNHAVVER	APNHAVVSR	FALSE	42.5002	38.1141	331.512	3	746.182	0	20141222_181_MDLB_az	1506	tr|E7ER44|E7ER44_HUMAN	Kaliocin-1 OS=Homo sapiens GN=LTF PE=4 SV=1
APNHAVVER	APNHAVVSR	FALSE	42.5002	23.9906	331.513	3	619.12	0	20141222_184_ALL_az	1301	tr|E7ER44|E7ER44_HUMAN	Kaliocin-1 OS=Homo sapiens GN=LTF PE=4 SV=1
APNHAVVER	APNHAVVSR	FALSE	42.5002	23.0739	331.512	3	1126.67	0	20141222_41_122_az	2212	tr|E7ER44|E7ER44_HUMAN	Kaliocin-1 OS=Homo sapiens GN=LTF PE=4 SV=1
APNHAVVER	APNHAVVSR	FALSE	42.5002	22.2504	331.512	3	845.696	0	20141222_96_85_az	1751	tr|E7ER44|E7ER44_HUMAN	Kaliocin-1 OS=Homo sapiens GN=LTF PE=4 SV=1
APNHAVVER	APNHAVVSR	FALSE	42.5002	30.2291	331.513	3	660.888	0	20141222_98_87_az	1367	tr|E7ER44|E7ER44_HUMAN	Kaliocin-1 OS=Homo sapiens GN=LTF PE=4 SV=1
APDHAVVTR	APNHAVVTR	FALSE	46.1001	25.9985	322.51	3	656.597	0	20141222_02_1_az	1281	tr|J3KN47|J3KN47_HUMAN	Serotransferrin OS=Homo sapiens GN=TF PE=4 SV=1
APDHAVVTR	APNHAVVTR	FALSE	46.1001	36.1575	322.509	3	681.502	0	20141222_03_156_az	1390	tr|J3KN47|J3KN47_HUMAN	Serotransferrin OS=Homo sapiens GN=TF PE=4 SV=1
APDHAVVTR	APNHAVVTR	FALSE	46.1001	32.1808	322.51	3	857.565	0	20141222_04_3_az	1674	tr|J3KN47|J3KN47_HUMAN	Serotransferrin OS=Homo sapiens GN=TF PE=4 SV=1
APDHAVVTR	APNHAVVTR	FALSE	46.1001	59.8879	322.51	3	1105.95	0	20141222_05_154_az	2219	tr|J3KN47|J3KN47_HUMAN	Serotransferrin OS=Homo sapiens GN=TF PE=4 SV=1
APDHAVVTR	APNHAVVTR	FALSE	46.1001	49.8677	322.511	3	1160.12	0	20141222_06_5_az	2226	tr|J3KN47|J3KN47_HUMAN	Serotransferrin OS=Homo sapiens GN=TF PE=4 SV=1
APDHAVVTR	APNHAVVTR	FALSE	46.1001	43.2594	322.51	3	1191.24	0	20141222_07_152_az	2274	tr|J3KN47|J3KN47_HUMAN	Serotransferrin OS=Homo sapiens GN=TF PE=4 SV=1
APDHAVVTR	APNHAVVTR	FALSE	46.1001	43.9848	322.511	3	1250.53	0	20141222_09_150_az	2376	tr|J3KN47|J3KN47_HUMAN	Serotransferrin OS=Homo sapiens GN=TF PE=4 SV=1
APDHAVVTR	APNHAVVTR	FALSE	46.1001	35.0302	322.51	3	687.938	0	20141222_107_95_az	1403	tr|J3KN47|J3KN47_HUMAN	Serotransferrin OS=Homo sapiens GN=TF PE=4 SV=1
APDHAVVTR	APNHAVVTR	FALSE	46.1001	36.2728	322.509	3	593.809	0	20141222_111_60_az	1233	tr|J3KN47|J3KN47_HUMAN	Serotransferrin OS=Homo sapiens GN=TF PE=4 SV=1
APDHAVVTR	APNHAVVTR	FALSE	46.1001	36.5727	322.509	3	550.441	0	20141222_113_58_az	1125	tr|J3KN47|J3KN47_HUMAN	Serotransferrin OS=Homo sapiens GN=TF PE=4 SV=1
APDHAVVTR	APNHAVVTR	FALSE	46.1001	53.1438	322.509	3	987.332	0	20141222_11_9_az	1923	tr|J3KN47|J3KN47_HUMAN	Serotransferrin OS=Homo sapiens GN=TF PE=4 SV=1
APDHAVVTR	APNHAVVTR	FALSE	46.1001	28.9195	322.51	3	536.175	0	20141222_120_52_az	1100	tr|J3KN47|J3KN47_HUMAN	Serotransferrin OS=Homo sapiens GN=TF PE=4 SV=1
APDHAVVTR	APNHAVVTR	FALSE	46.1001	42.0482	322.509	3	763.501	0	20141222_123_109_az	1647	tr|J3KN47|J3KN47_HUMAN	Serotransferrin OS=Homo sapiens GN=TF PE=4 SV=1
APDHAVVTR	APNHAVVTR	FALSE	46.1001	39.4563	322.51	3	1027.07	0	20141222_124_48_az	2012	tr|J3KN47|J3KN47_HUMAN	Serotransferrin OS=Homo sapiens GN=TF PE=4 SV=1
APDHAVVTR	APNHAVVTR	FALSE	46.1001	29.5282	322.509	3	824.754	0	20141222_12_148_az	1653	tr|J3KN47|J3KN47_HUMAN	Serotransferrin OS=Homo sapiens GN=TF PE=4 SV=1
APDHAVVTR	APNHAVVTR	FALSE	46.1001	41.3704	322.511	3	1280.63	0	20141222_130_115_az	2469	tr|J3KN47|J3KN47_HUMAN	Serotransferrin OS=Homo sapiens GN=TF PE=4 SV=1
APDHAVVTR	APNHAVVTR	FALSE	46.1001	41.7924	322.511	3	1339.76	0	20141222_132_117_az	2587	tr|J3KN47|J3KN47_HUMAN	Serotransferrin OS=Homo sapiens GN=TF PE=4 SV=1
APDHAVVTR	APNHAVVTR	FALSE	46.1001	55.8954	322.51	3	1406.09	0	20141222_133_40_az	2722	tr|J3KN47|J3KN47_HUMAN	Serotransferrin OS=Homo sapiens GN=TF PE=4 SV=1
APDHAVVTR	APNHAVVTR	FALSE	46.1001	28.2174	322.511	3	807.708	0	20141222_13_11_az	1560	tr|J3KN47|J3KN47_HUMAN	Serotransferrin OS=Homo sapiens GN=TF PE=4 SV=1
APDHAVVTR	APNHAVVTR	FALSE	46.1001	25.2556	322.51	3	1374.78	0	20141222_144_30_az	2662	tr|J3KN47|J3KN47_HUMAN	Serotransferrin OS=Homo sapiens GN=TF PE=4 SV=1
APDHAVVTR	APNHAVVTR	FALSE	46.1001	34.7931	322.509	3	818.45	0	20141222_14_146_az	1641	tr|J3KN47|J3KN47_HUMAN	Serotransferrin OS=Homo sapiens GN=TF PE=4 SV=1
APDHAVVTR	APNHAVVTR	FALSE	46.1001	25.0104	322.51	3	1428.92	0	20141222_152_135_az	2795	tr|J3KN47|J3KN47_HUMAN	Serotransferrin OS=Homo sapiens GN=TF PE=4 SV=1
APDHAVVTR	APNHAVVTR	FALSE	46.1001	22.2859	322.51	3	1359.09	0	20141222_156_20_az	2630	tr|J3KN47|J3KN47_HUMAN	Serotransferrin OS=Homo sapiens GN=TF PE=4 SV=1
APDHAVVTR	APNHAVVTR	FALSE	46.1001	31.1579	322.511	3	1429.22	0	20141222_157_139_az	2742	tr|J3KN47|J3KN47_HUMAN	Serotransferrin OS=Homo sapiens GN=TF PE=4 SV=1
APDHAVVTR	APNHAVVTR	FALSE	46.1001	21.0006	322.51	3	1361.69	0	20141222_159_141_az	2627	tr|J3KN47|J3KN47_HUMAN	Serotransferrin OS=Homo sapiens GN=TF PE=4 SV=1
APDHAVVTR	APNHAVVTR	FALSE	46.1001	39.3072	322.51	3	842.271	0	20141222_15_13_az	1666	tr|J3KN47|J3KN47_HUMAN	Serotransferrin OS=Homo sapiens GN=TF PE=4 SV=1
APDHAVVTR	APNHAVVTR	FALSE	46.1001	24.8763	322.51	3	1352.96	0	20141222_160_16_az	2627	tr|J3KN47|J3KN47_HUMAN	Serotransferrin OS=Homo sapiens GN=TF PE=4 SV=1
APDHAVVTR	APNHAVVTR	FALSE	46.1001	23.5621	322.51	3	1316.73	0	20141222_161_143_az	2579	tr|J3KN47|J3KN47_HUMAN	Serotransferrin OS=Homo sapiens GN=TF PE=4 SV=1
APDHAVVTR	APNHAVVTR	FALSE	46.1001	51.1646	322.51	3	954	0	20141222_168_149_az	1841	tr|J3KN47|J3KN47_HUMAN	Serotransferrin OS=Homo sapiens GN=TF PE=4 SV=1
APDHAVVTR	APNHAVVTR	FALSE	46.1001	54.3898	322.509	3	928.206	0	20141222_169_08_az	1843	tr|J3KN47|J3KN47_HUMAN	Serotransferrin OS=Homo sapiens GN=TF PE=4 SV=1
APDHAVVTR	APNHAVVTR	FALSE	46.1001	35.295	322.51	3	898.314	0	20141222_16_144_az	1762	tr|J3KN47|J3KN47_HUMAN	Serotransferrin OS=Homo sapiens GN=TF PE=4 SV=1
APDHAVVTR	APNHAVVTR	FALSE	46.1001	45.3985	322.509	3	968.541	0	20141222_170_151_az	1914	tr|J3KN47|J3KN47_HUMAN	Serotransferrin OS=Homo sapiens GN=TF PE=4 SV=1
APDHAVVTR	APNHAVVTR	FALSE	46.1001	48.8766	322.512	3	890.869	0	20141222_173_153_az	1782	tr|J3KN47|J3KN47_HUMAN	Serotransferrin OS=Homo sapiens GN=TF PE=4 SV=1
APDHAVVTR	APNHAVVTR	FALSE	46.1001	54.7146	322.511	3	931.939	0	20141222_174_04_az	1860	tr|J3KN47|J3KN47_HUMAN	Serotransferrin OS=Homo sapiens GN=TF PE=4 SV=1
APDHAVVTR	APNHAVVTR	FALSE	46.1001	51.1354	322.512	3	865.916	0	20141222_175_155_az	1742	tr|J3KN47|J3KN47_HUMAN	Serotransferrin OS=Homo sapiens GN=TF PE=4 SV=1
APDHAVVTR	APNHAVVTR	FALSE	46.1001	61.5065	322.512	3	859.189	0	20141222_176_02_az	1739	tr|J3KN47|J3KN47_HUMAN	Serotransferrin OS=Homo sapiens GN=TF PE=4 SV=1
APDHAVVTR	APNHAVVTR	FALSE	46.1001	52.3085	322.51	3	919.389	0	20141222_177_157_az	1819	tr|J3KN47|J3KN47_HUMAN	Serotransferrin OS=Homo sapiens GN=TF PE=4 SV=1
APDHAVVTR	APNHAVVTR	FALSE	46.1001	53.472	322.511	3	870.116	0	20141222_178_FAD_az	1763	tr|J3KN47|J3KN47_HUMAN	Serotransferrin OS=Homo sapiens GN=TF PE=4 SV=1
APDHAVVTR	APNHAVVTR	FALSE	46.1001	47.9969	322.509	3	839.267	0	20141222_179_MAD_az	1723	tr|J3KN47|J3KN47_HUMAN	Serotransferrin OS=Homo sapiens GN=TF PE=4 SV=1
APDHAVVTR	APNHAVVTR	FALSE	46.1001	53.8055	322.51	3	979.267	0	20141222_17_15_az	1898	tr|J3KN47|J3KN47_HUMAN	Serotransferrin OS=Homo sapiens GN=TF PE=4 SV=1
APDHAVVTR	APNHAVVTR	FALSE	46.1001	31.7204	322.511	3	858.287	0	20141222_180_FDLB_az	1716	tr|J3KN47|J3KN47_HUMAN	Serotransferrin OS=Homo sapiens GN=TF PE=4 SV=1
APDHAVVTR	APNHAVVTR	FALSE	46.1001	48.4562	322.509	3	787.051	0	20141222_181_MDLB_az	1647	tr|J3KN47|J3KN47_HUMAN	Serotransferrin OS=Homo sapiens GN=TF PE=4 SV=1
APDHAVVTR	APNHAVVTR	FALSE	46.1001	41.8504	322.507	3	1035.86	0	20141222_18_142_az	2057	tr|J3KN47|J3KN47_HUMAN	Serotransferrin OS=Homo sapiens GN=TF PE=4 SV=1
APDHAVVTR	APNHAVVTR	FALSE	46.1001	22.3248	322.51	3	1482.85	0	20141222_23_138_az	2813	tr|J3KN47|J3KN47_HUMAN	Serotransferrin OS=Homo sapiens GN=TF PE=4 SV=1
APDHAVVTR	APNHAVVTR	FALSE	46.1001	23.1323	322.509	3	1496.81	0	20141222_25_136_az	2925	tr|J3KN47|J3KN47_HUMAN	Serotransferrin OS=Homo sapiens GN=TF PE=4 SV=1
APDHAVVTR	APNHAVVTR	FALSE	46.1001	25.6636	322.51	3	1422.7	0	20141222_34_128_az	2757	tr|J3KN47|J3KN47_HUMAN	Serotransferrin OS=Homo sapiens GN=TF PE=4 SV=1
APDHAVVTR	APNHAVVTR	FALSE	46.1001	24.7918	322.51	3	1411.78	0	20141222_39_124_az	2722	tr|J3KN47|J3KN47_HUMAN	Serotransferrin OS=Homo sapiens GN=TF PE=4 SV=1
APDHAVVTR	APNHAVVTR	FALSE	46.1001	25.8697	322.508	3	1408.23	0	20141222_41_122_az	2756	tr|J3KN47|J3KN47_HUMAN	Serotransferrin OS=Homo sapiens GN=TF PE=4 SV=1
APDHAVVTR	APNHAVVTR	FALSE	46.1001	23.5444	322.51	3	1386.09	0	20141222_52_112_az	2635	tr|J3KN47|J3KN47_HUMAN	Serotransferrin OS=Homo sapiens GN=TF PE=4 SV=1
APDHAVVTR	APNHAVVTR	FALSE	46.1001	20.8786	322.51	3	1371.71	0	20141222_53_47_az	2605	tr|J3KN47|J3KN47_HUMAN	Serotransferrin OS=Homo sapiens GN=TF PE=4 SV=1
APDHAVVTR	APNHAVVTR	FALSE	46.1001	23.6307	322.51	3	1398.3	0	20141222_59_106_az	2652	tr|J3KN47|J3KN47_HUMAN	Serotransferrin OS=Homo sapiens GN=TF PE=4 SV=1
APDHAVVTR	APNHAVVTR	FALSE	46.1001	22.9862	322.509	3	1428.72	0	20141222_62_55_az	2742	tr|J3KN47|J3KN47_HUMAN	Serotransferrin OS=Homo sapiens GN=TF PE=4 SV=1
APDHAVVTR	APNHAVVTR	FALSE	46.1001	25.8975	322.51	3	1393.94	0	20141222_77_90_az	2705	tr|J3KN47|J3KN47_HUMAN	Serotransferrin OS=Homo sapiens GN=TF PE=4 SV=1
APDHAVVTR	APNHAVVTR	FALSE	46.1001	41.6686	322.511	3	1289.68	0	20141222_84_84_az	2494	tr|J3KN47|J3KN47_HUMAN	Serotransferrin OS=Homo sapiens GN=TF PE=4 SV=1
APDHAVVTR	APNHAVVTR	FALSE	46.1001	47.7831	322.511	3	1036.26	0	20141222_90_78_az	2026	tr|J3KN47|J3KN47_HUMAN	Serotransferrin OS=Homo sapiens GN=TF PE=4 SV=1
APDHAVVTR	APNHAVVTR	FALSE	46.1001	47.8842	322.51	3	965.705	0	20141222_92_81_az	1907	tr|J3KN47|J3KN47_HUMAN	Serotransferrin OS=Homo sapiens GN=TF PE=4 SV=1
APDHAVVTR	APNHAVVTR	FALSE	46.1001	48.6442	322.51	3	928.014	0	20141222_93_76_az	1853	tr|J3KN47|J3KN47_HUMAN	Serotransferrin OS=Homo sapiens GN=TF PE=4 SV=1
APDHAVVTR	APNHAVVTR	FALSE	46.1001	35.2015	322.51	3	889.942	0	20141222_94_83_az	1796	tr|J3KN47|J3KN47_HUMAN	Serotransferrin OS=Homo sapiens GN=TF PE=4 SV=1
APDHAVVTR	APNHAVVTR	FALSE	46.1001	33.0246	322.51	3	860.78	0	20141222_95_74_az	1722	tr|J3KN47|J3KN47_HUMAN	Serotransferrin OS=Homo sapiens GN=TF PE=4 SV=1
APDHAVVTR	APNHAVVTR	FALSE	46.1001	45.3992	322.51	3	852.216	0	20141222_96_85_az	1774	tr|J3KN47|J3KN47_HUMAN	Serotransferrin OS=Homo sapiens GN=TF PE=4 SV=1
APDHAVVTR	APNHAVVTR	FALSE	46.1001	26.4266	322.51	3	812.251	0	20141222_97_72_az	1640	tr|J3KN47|J3KN47_HUMAN	Serotransferrin OS=Homo sapiens GN=TF PE=4 SV=1
APNHAVVTR	APNHAVVTR	TRUE	50	24.7648	322.182	3	1198.78	0	20141222_08_7_az	2255	tr|J3KN47|J3KN47_HUMAN	Serotransferrin OS=Homo sapiens GN=TF PE=4 SV=1
APNHAVVTR	APNHAVVTR	TRUE	50	22.2001	322.183	3	970.592	0	20141222_11_9_az	1863	tr|J3KN47|J3KN47_HUMAN	Serotransferrin OS=Homo sapiens GN=TF PE=4 SV=1
APNHAVVTR	APNHAVVTR	TRUE	50	23.1784	322.183	3	1275.08	0	20141222_130_115_az	2449	tr|J3KN47|J3KN47_HUMAN	Serotransferrin OS=Homo sapiens GN=TF PE=4 SV=1
APNHAVVTR	APNHAVVTR	TRUE	50	24.8767	322.183	3	1407.96	0	20141222_133_40_az	2729	tr|J3KN47|J3KN47_HUMAN	Serotransferrin OS=Homo sapiens GN=TF PE=4 SV=1
APNHAVVTR	APNHAVVTR	TRUE	50	22.0424	322.183	3	1577.41	0	20141222_147_28_az	3052	tr|J3KN47|J3KN47_HUMAN	Serotransferrin OS=Homo sapiens GN=TF PE=4 SV=1
APNHAVVTR	APNHAVVTR	TRUE	50	20.8907	322.182	3	913.325	0	20141222_169_08_az	1789	tr|J3KN47|J3KN47_HUMAN	Serotransferrin OS=Homo sapiens GN=TF PE=4 SV=1
APNHAVVTR	APNHAVVTR	TRUE	50	28.2663	322.182	3	1153.27	0	20141222_171_06_az	2229	tr|J3KN47|J3KN47_HUMAN	Serotransferrin OS=Homo sapiens GN=TF PE=4 SV=1
APNHAVVTR	APNHAVVTR	TRUE	50	36.1581	322.183	3	1546.71	0	20141222_23_138_az	2933	tr|J3KN47|J3KN47_HUMAN	Serotransferrin OS=Homo sapiens GN=TF PE=4 SV=1
APNHAVVTR	APNHAVVTR	TRUE	50	23.8023	322.181	3	1450.83	0	20141222_27_134_az	2793	tr|J3KN47|J3KN47_HUMAN	Serotransferrin OS=Homo sapiens GN=TF PE=4 SV=1
APNHAVVTR	APNHAVVTR	TRUE	50	21.6031	322.182	3	1609.44	0	20141222_50_114_az	3057	tr|J3KN47|J3KN47_HUMAN	Serotransferrin OS=Homo sapiens GN=TF PE=4 SV=1
APNHAVVTR	APNHAVVTR	TRUE	50	20.7349	322.182	3	1065.88	0	20141222_89_79_az	2067	tr|J3KN47|J3KN47_HUMAN	Serotransferrin OS=Homo sapiens GN=TF PE=4 SV=1
APNHAVVTR	APNHAVVTR	TRUE	50	22.4085	322.182	3	837.355	0	20141222_96_85_az	1721	tr|J3KN47|J3KN47_HUMAN	Serotransferrin OS=Homo sapiens GN=TF PE=4 SV=1
GAPDHAVVTR	APNHAVVTR	FALSE	46.1001	25.5782	341.517	3	858.193	0	20141222_15_13_az	1723	tr|J3KN47|J3KN47_HUMAN	Serotransferrin OS=Homo sapiens GN=TF PE=4 SV=1
GAPDHAVVTR	APNHAVVTR	FALSE	46.1001	29.8326	341.518	3	862.918	0	20141222_176_02_az	1752	tr|J3KN47|J3KN47_HUMAN	Serotransferrin OS=Homo sapiens GN=TF PE=4 SV=1
GAPNHAVVTR	APNHAVVTR	FALSE	50	28.6966	341.19	3	541.452	0	20141222_02_1_az	1034	tr|J3KN47|J3KN47_HUMAN	Serotransferrin OS=Homo sapiens GN=TF PE=4 SV=1
GAPNHAVVTR	APNHAVVTR	FALSE	50	27.2167	341.189	3	808.154	0	20141222_04_3_az	1522	tr|J3KN47|J3KN47_HUMAN	Serotransferrin OS=Homo sapiens GN=TF PE=4 SV=1
GAPNHAVVTR	APNHAVVTR	FALSE	50	25.8805	341.189	3	786.667	0	20141222_06_5_az	1499	tr|J3KN47|J3KN47_HUMAN	Serotransferrin OS=Homo sapiens GN=TF PE=4 SV=1
GAPNHAVVTR	APNHAVVTR	FALSE	50	21.5676	341.189	3	801.859	0	20141222_08_7_az	1505	tr|J3KN47|J3KN47_HUMAN	Serotransferrin OS=Homo sapiens GN=TF PE=4 SV=1
GAPNHAVVTR	APNHAVVTR	FALSE	50	23.8852	341.189	3	785.131	0	20141222_09_150_az	1493	tr|J3KN47|J3KN47_HUMAN	Serotransferrin OS=Homo sapiens GN=TF PE=4 SV=1
GAPNHAVVTR	APNHAVVTR	FALSE	50	24.1239	341.188	3	498.402	0	20141222_104_66_az	1000	tr|J3KN47|J3KN47_HUMAN	Serotransferrin OS=Homo sapiens GN=TF PE=4 SV=1
GAPNHAVVTR	APNHAVVTR	FALSE	50	36.0939	341.189	3	551.152	0	20141222_106_64_az	1120	tr|J3KN47|J3KN47_HUMAN	Serotransferrin OS=Homo sapiens GN=TF PE=4 SV=1
GAPNHAVVTR	APNHAVVTR	FALSE	50	31.4545	341.189	3	545.931	0	20141222_108_62_az	1081	tr|J3KN47|J3KN47_HUMAN	Serotransferrin OS=Homo sapiens GN=TF PE=4 SV=1
GAPNHAVVTR	APNHAVVTR	FALSE	50	28.5497	341.188	3	476.882	0	20141222_110_97_az	937	tr|J3KN47|J3KN47_HUMAN	Serotransferrin OS=Homo sapiens GN=TF PE=4 SV=1
GAPNHAVVTR	APNHAVVTR	FALSE	50	29.3155	341.188	3	449.771	0	20141222_114_101_az	885	tr|J3KN47|J3KN47_HUMAN	Serotransferrin OS=Homo sapiens GN=TF PE=4 SV=1
GAPNHAVVTR	APNHAVVTR	FALSE	50	29.7177	341.188	3	467.784	0	20141222_115_56_az	965	tr|J3KN47|J3KN47_HUMAN	Serotransferrin OS=Homo sapiens GN=TF PE=4 SV=1
GAPNHAVVTR	APNHAVVTR	FALSE	50	31.4031	341.189	3	439.539	0	20141222_119_105_az	844	tr|J3KN47|J3KN47_HUMAN	Serotransferrin OS=Homo sapiens GN=TF PE=4 SV=1
GAPNHAVVTR	APNHAVVTR	FALSE	50	25.6431	341.189	3	764.769	0	20141222_11_9_az	1460	tr|J3KN47|J3KN47_HUMAN	Serotransferrin OS=Homo sapiens GN=TF PE=4 SV=1
GAPNHAVVTR	APNHAVVTR	FALSE	50	29.1019	341.189	3	423.779	0	20141222_120_52_az	838	tr|J3KN47|J3KN47_HUMAN	Serotransferrin OS=Homo sapiens GN=TF PE=4 SV=1
GAPNHAVVTR	APNHAVVTR	FALSE	50	24.3195	341.189	3	674.515	0	20141222_125_111_az	1307	tr|J3KN47|J3KN47_HUMAN	Serotransferrin OS=Homo sapiens GN=TF PE=4 SV=1
GAPNHAVVTR	APNHAVVTR	FALSE	50	21.4743	341.189	3	670.45	0	20141222_128_113_az	1296	tr|J3KN47|J3KN47_HUMAN	Serotransferrin OS=Homo sapiens GN=TF PE=4 SV=1
GAPNHAVVTR	APNHAVVTR	FALSE	50	25.997	341.189	3	687.267	0	20141222_129_44_az	1402	tr|J3KN47|J3KN47_HUMAN	Serotransferrin OS=Homo sapiens GN=TF PE=4 SV=1
GAPNHAVVTR	APNHAVVTR	FALSE	50	28.6424	341.188	3	766.812	0	20141222_12_148_az	1470	tr|J3KN47|J3KN47_HUMAN	Serotransferrin OS=Homo sapiens GN=TF PE=4 SV=1
GAPNHAVVTR	APNHAVVTR	FALSE	50	23.646	341.189	3	672.77	0	20141222_130_115_az	1309	tr|J3KN47|J3KN47_HUMAN	Serotransferrin OS=Homo sapiens GN=TF PE=4 SV=1
GAPNHAVVTR	APNHAVVTR	FALSE	50	22.62	341.189	3	679.193	0	20141222_131_42_az	1295	tr|J3KN47|J3KN47_HUMAN	Serotransferrin OS=Homo sapiens GN=TF PE=4 SV=1
GAPNHAVVTR	APNHAVVTR	FALSE	50	31.9182	341.189	3	674.439	0	20141222_133_40_az	1328	tr|J3KN47|J3KN47_HUMAN	Serotransferrin OS=Homo sapiens GN=TF PE=4 SV=1
GAPNHAVVTR	APNHAVVTR	FALSE	50	24.0339	341.19	3	664.379	0	20141222_135_38_az	1304	tr|J3KN47|J3KN47_HUMAN	Serotransferrin OS=Homo sapiens GN=TF PE=4 SV=1
GAPNHAVVTR	APNHAVVTR	FALSE	50	22.843	341.189	3	690.125	0	20141222_137_121_az	1327	tr|J3KN47|J3KN47_HUMAN	Serotransferrin OS=Homo sapiens GN=TF PE=4 SV=1
GAPNHAVVTR	APNHAVVTR	FALSE	50	21.7656	341.189	3	661.377	0	20141222_138_36_az	1275	tr|J3KN47|J3KN47_HUMAN	Serotransferrin OS=Homo sapiens GN=TF PE=4 SV=1
GAPNHAVVTR	APNHAVVTR	FALSE	50	30.8924	341.19	3	751.13	0	20141222_13_11_az	1401	tr|J3KN47|J3KN47_HUMAN	Serotransferrin OS=Homo sapiens GN=TF PE=4 SV=1
GAPNHAVVTR	APNHAVVTR	FALSE	50	22.8654	341.188	3	661.861	0	20141222_140_34_az	1290	tr|J3KN47|J3KN47_HUMAN	Serotransferrin OS=Homo sapiens GN=TF PE=4 SV=1
GAPNHAVVTR	APNHAVVTR	FALSE	50	22.5728	341.189	3	662.524	0	20141222_141_125_az	1285	tr|J3KN47|J3KN47_HUMAN	Serotransferrin OS=Homo sapiens GN=TF PE=4 SV=1
GAPNHAVVTR	APNHAVVTR	FALSE	50	22.3287	341.189	3	680.278	0	20141222_142_32_az	1351	tr|J3KN47|J3KN47_HUMAN	Serotransferrin OS=Homo sapiens GN=TF PE=4 SV=1
GAPNHAVVTR	APNHAVVTR	FALSE	50	22.3805	341.189	3	670.792	0	20141222_143_127_az	1306	tr|J3KN47|J3KN47_HUMAN	Serotransferrin OS=Homo sapiens GN=TF PE=4 SV=1
GAPNHAVVTR	APNHAVVTR	FALSE	50	25.1623	341.189	3	665.082	0	20141222_144_30_az	1306	tr|J3KN47|J3KN47_HUMAN	Serotransferrin OS=Homo sapiens GN=TF PE=4 SV=1
GAPNHAVVTR	APNHAVVTR	FALSE	50	22.4168	341.189	3	687.627	0	20141222_146_129_az	1341	tr|J3KN47|J3KN47_HUMAN	Serotransferrin OS=Homo sapiens GN=TF PE=4 SV=1
GAPNHAVVTR	APNHAVVTR	FALSE	50	27.4024	341.188	3	671.76	0	20141222_147_28_az	1332	tr|J3KN47|J3KN47_HUMAN	Serotransferrin OS=Homo sapiens GN=TF PE=4 SV=1
GAPNHAVVTR	APNHAVVTR	FALSE	50	26.3371	341.188	3	655.979	0	20141222_149_26_az	1284	tr|J3KN47|J3KN47_HUMAN	Serotransferrin OS=Homo sapiens GN=TF PE=4 SV=1
GAPNHAVVTR	APNHAVVTR	FALSE	50	32.6386	341.188	3	758.404	0	20141222_14_146_az	1455	tr|J3KN47|J3KN47_HUMAN	Serotransferrin OS=Homo sapiens GN=TF PE=4 SV=1
GAPNHAVVTR	APNHAVVTR	FALSE	50	22.7449	341.189	3	674.547	0	20141222_150_133_az	1303	tr|J3KN47|J3KN47_HUMAN	Serotransferrin OS=Homo sapiens GN=TF PE=4 SV=1
GAPNHAVVTR	APNHAVVTR	FALSE	50	21.843	341.189	3	674.64	0	20141222_151_24_az	1317	tr|J3KN47|J3KN47_HUMAN	Serotransferrin OS=Homo sapiens GN=TF PE=4 SV=1
GAPNHAVVTR	APNHAVVTR	FALSE	50	24.4504	341.19	3	675.435	0	20141222_153_22_az	1318	tr|J3KN47|J3KN47_HUMAN	Serotransferrin OS=Homo sapiens GN=TF PE=4 SV=1
GAPNHAVVTR	APNHAVVTR	FALSE	50	24.2368	341.188	3	653.444	0	20141222_156_20_az	1284	tr|J3KN47|J3KN47_HUMAN	Serotransferrin OS=Homo sapiens GN=TF PE=4 SV=1
GAPNHAVVTR	APNHAVVTR	FALSE	50	23.7725	341.189	3	680.19	0	20141222_157_139_az	1323	tr|J3KN47|J3KN47_HUMAN	Serotransferrin OS=Homo sapiens GN=TF PE=4 SV=1
GAPNHAVVTR	APNHAVVTR	FALSE	50	25.0778	341.19	3	658.894	0	20141222_158_18_az	1297	tr|J3KN47|J3KN47_HUMAN	Serotransferrin OS=Homo sapiens GN=TF PE=4 SV=1
GAPNHAVVTR	APNHAVVTR	FALSE	50	24.2776	341.189	3	651.029	0	20141222_159_141_az	1277	tr|J3KN47|J3KN47_HUMAN	Serotransferrin OS=Homo sapiens GN=TF PE=4 SV=1
GAPNHAVVTR	APNHAVVTR	FALSE	50	25.9798	341.189	3	728.307	0	20141222_15_13_az	1377	tr|J3KN47|J3KN47_HUMAN	Serotransferrin OS=Homo sapiens GN=TF PE=4 SV=1
GAPNHAVVTR	APNHAVVTR	FALSE	50	23.5519	341.19	3	661.179	0	20141222_160_16_az	1314	tr|J3KN47|J3KN47_HUMAN	Serotransferrin OS=Homo sapiens GN=TF PE=4 SV=1
GAPNHAVVTR	APNHAVVTR	FALSE	50	24.9972	341.189	3	657.614	0	20141222_162_14_az	1296	tr|J3KN47|J3KN47_HUMAN	Serotransferrin OS=Homo sapiens GN=TF PE=4 SV=1
GAPNHAVVTR	APNHAVVTR	FALSE	50	22.8291	341.189	3	649.833	0	20141222_168_149_az	1234	tr|J3KN47|J3KN47_HUMAN	Serotransferrin OS=Homo sapiens GN=TF PE=4 SV=1
GAPNHAVVTR	APNHAVVTR	FALSE	50	23.1071	341.189	3	641.148	0	20141222_169_08_az	1262	tr|J3KN47|J3KN47_HUMAN	Serotransferrin OS=Homo sapiens GN=TF PE=4 SV=1
GAPNHAVVTR	APNHAVVTR	FALSE	50	24.2948	341.189	3	763.607	0	20141222_16_144_az	1451	tr|J3KN47|J3KN47_HUMAN	Serotransferrin OS=Homo sapiens GN=TF PE=4 SV=1
GAPNHAVVTR	APNHAVVTR	FALSE	50	23.3326	341.189	3	662.031	0	20141222_171_06_az	1292	tr|J3KN47|J3KN47_HUMAN	Serotransferrin OS=Homo sapiens GN=TF PE=4 SV=1
GAPNHAVVTR	APNHAVVTR	FALSE	50	21.4411	341.188	3	667.446	0	20141222_173_153_az	1304	tr|J3KN47|J3KN47_HUMAN	Serotransferrin OS=Homo sapiens GN=TF PE=4 SV=1
GAPNHAVVTR	APNHAVVTR	FALSE	50	24.4516	341.189	3	647.446	0	20141222_174_04_az	1271	tr|J3KN47|J3KN47_HUMAN	Serotransferrin OS=Homo sapiens GN=TF PE=4 SV=1
GAPNHAVVTR	APNHAVVTR	FALSE	50	23.3007	341.189	3	659.685	0	20141222_175_155_az	1299	tr|J3KN47|J3KN47_HUMAN	Serotransferrin OS=Homo sapiens GN=TF PE=4 SV=1
GAPNHAVVTR	APNHAVVTR	FALSE	50	26.3234	341.189	3	655.468	0	20141222_177_157_az	1274	tr|J3KN47|J3KN47_HUMAN	Serotransferrin OS=Homo sapiens GN=TF PE=4 SV=1
GAPNHAVVTR	APNHAVVTR	FALSE	50	24.8309	341.188	3	668.046	0	20141222_179_MAD_az	1308	tr|J3KN47|J3KN47_HUMAN	Serotransferrin OS=Homo sapiens GN=TF PE=4 SV=1
GAPNHAVVTR	APNHAVVTR	FALSE	50	28.5729	341.189	3	738.058	0	20141222_17_15_az	1399	tr|J3KN47|J3KN47_HUMAN	Serotransferrin OS=Homo sapiens GN=TF PE=4 SV=1
GAPNHAVVTR	APNHAVVTR	FALSE	50	24.3781	341.19	3	670.54	0	20141222_180_FDLB_az	1301	tr|J3KN47|J3KN47_HUMAN	Serotransferrin OS=Homo sapiens GN=TF PE=4 SV=1
GAPNHAVVTR	APNHAVVTR	FALSE	50	25.3706	341.188	3	666.043	0	20141222_181_MDLB_az	1300	tr|J3KN47|J3KN47_HUMAN	Serotransferrin OS=Homo sapiens GN=TF PE=4 SV=1
GAPNHAVVTR	APNHAVVTR	FALSE	50	24.7221	341.188	3	758.893	0	20141222_18_142_az	1503	tr|J3KN47|J3KN47_HUMAN	Serotransferrin OS=Homo sapiens GN=TF PE=4 SV=1
GAPNHAVVTR	APNHAVVTR	FALSE	50	29.8425	341.189	3	737.69	0	20141222_20_17_az	1403	tr|J3KN47|J3KN47_HUMAN	Serotransferrin OS=Homo sapiens GN=TF PE=4 SV=1
GAPNHAVVTR	APNHAVVTR	FALSE	50	35.6361	341.189	3	745.479	0	20141222_21_140_az	1416	tr|J3KN47|J3KN47_HUMAN	Serotransferrin OS=Homo sapiens GN=TF PE=4 SV=1
GAPNHAVVTR	APNHAVVTR	FALSE	50	33.0399	341.189	3	744.883	0	20141222_22_19_az	1418	tr|J3KN47|J3KN47_HUMAN	Serotransferrin OS=Homo sapiens GN=TF PE=4 SV=1
GAPNHAVVTR	APNHAVVTR	FALSE	50	26.781	341.189	3	750.316	0	20141222_23_138_az	1431	tr|J3KN47|J3KN47_HUMAN	Serotransferrin OS=Homo sapiens GN=TF PE=4 SV=1
GAPNHAVVTR	APNHAVVTR	FALSE	50	28.2482	341.188	3	749.281	0	20141222_24_21_az	1430	tr|J3KN47|J3KN47_HUMAN	Serotransferrin OS=Homo sapiens GN=TF PE=4 SV=1
GAPNHAVVTR	APNHAVVTR	FALSE	50	29.3326	341.189	3	752.092	0	20141222_26_23_az	1437	tr|J3KN47|J3KN47_HUMAN	Serotransferrin OS=Homo sapiens GN=TF PE=4 SV=1
GAPNHAVVTR	APNHAVVTR	FALSE	50	31.2243	341.188	3	754.347	0	20141222_27_134_az	1469	tr|J3KN47|J3KN47_HUMAN	Serotransferrin OS=Homo sapiens GN=TF PE=4 SV=1
GAPNHAVVTR	APNHAVVTR	FALSE	50	28.1768	341.188	3	759.631	0	20141222_29_25_az	1452	tr|J3KN47|J3KN47_HUMAN	Serotransferrin OS=Homo sapiens GN=TF PE=4 SV=1
GAPNHAVVTR	APNHAVVTR	FALSE	50	34.0554	341.188	3	738.3	0	20141222_33_29_az	1433	tr|J3KN47|J3KN47_HUMAN	Serotransferrin OS=Homo sapiens GN=TF PE=4 SV=1
GAPNHAVVTR	APNHAVVTR	FALSE	50	49.4721	341.523	3	774.666	-1	20141222_34_128_az	1510	tr|J3KN47|J3KN47_HUMAN	Serotransferrin OS=Homo sapiens GN=TF PE=4 SV=1
GAPNHAVVTR	APNHAVVTR	FALSE	50	30.637	341.189	3	715.367	0	20141222_34_128_az	1387	tr|J3KN47|J3KN47_HUMAN	Serotransferrin OS=Homo sapiens GN=TF PE=4 SV=1
GAPNHAVVTR	APNHAVVTR	FALSE	50	26.2565	341.189	3	757.818	0	20141222_35_31_az	1435	tr|J3KN47|J3KN47_HUMAN	Serotransferrin OS=Homo sapiens GN=TF PE=4 SV=1
GAPNHAVVTR	APNHAVVTR	FALSE	50	24.6324	341.188	3	727.71	0	20141222_36_126_az	1410	tr|J3KN47|J3KN47_HUMAN	Serotransferrin OS=Homo sapiens GN=TF PE=4 SV=1
GAPNHAVVTR	APNHAVVTR	FALSE	50	25.413	341.189	3	714.199	0	20141222_38_33_az	1373	tr|J3KN47|J3KN47_HUMAN	Serotransferrin OS=Homo sapiens GN=TF PE=4 SV=1
GAPNHAVVTR	APNHAVVTR	FALSE	50	27.4635	341.189	3	701.925	0	20141222_39_124_az	1367	tr|J3KN47|J3KN47_HUMAN	Serotransferrin OS=Homo sapiens GN=TF PE=4 SV=1
GAPNHAVVTR	APNHAVVTR	FALSE	50	27.0671	341.188	3	709.725	0	20141222_40_35_az	1384	tr|J3KN47|J3KN47_HUMAN	Serotransferrin OS=Homo sapiens GN=TF PE=4 SV=1
GAPNHAVVTR	APNHAVVTR	FALSE	50	32.003	341.188	3	768.308	0	20141222_42_37_az	1492	tr|J3KN47|J3KN47_HUMAN	Serotransferrin OS=Homo sapiens GN=TF PE=4 SV=1
GAPNHAVVTR	APNHAVVTR	FALSE	50	35.0082	341.188	3	762.546	0	20141222_43_120_az	1478	tr|J3KN47|J3KN47_HUMAN	Serotransferrin OS=Homo sapiens GN=TF PE=4 SV=1
GAPNHAVVTR	APNHAVVTR	FALSE	50	23.8036	341.188	3	704.95	0	20141222_44_39_az	1345	tr|J3KN47|J3KN47_HUMAN	Serotransferrin OS=Homo sapiens GN=TF PE=4 SV=1
GAPNHAVVTR	APNHAVVTR	FALSE	50	24.3338	341.188	3	709.464	0	20141222_45_118_az	1369	tr|J3KN47|J3KN47_HUMAN	Serotransferrin OS=Homo sapiens GN=TF PE=4 SV=1
GAPNHAVVTR	APNHAVVTR	FALSE	50	25.195	341.188	3	702.907	0	20141222_47_41_az	1339	tr|J3KN47|J3KN47_HUMAN	Serotransferrin OS=Homo sapiens GN=TF PE=4 SV=1
GAPNHAVVTR	APNHAVVTR	FALSE	50	25.2549	341.188	3	714.207	0	20141222_48_116_az	1405	tr|J3KN47|J3KN47_HUMAN	Serotransferrin OS=Homo sapiens GN=TF PE=4 SV=1
GAPNHAVVTR	APNHAVVTR	FALSE	50	27.0504	341.189	3	692.974	0	20141222_50_114_az	1329	tr|J3KN47|J3KN47_HUMAN	Serotransferrin OS=Homo sapiens GN=TF PE=4 SV=1
GAPNHAVVTR	APNHAVVTR	FALSE	50	23.7097	341.188	3	700.085	0	20141222_51_45_az	1347	tr|J3KN47|J3KN47_HUMAN	Serotransferrin OS=Homo sapiens GN=TF PE=4 SV=1
GAPNHAVVTR	APNHAVVTR	FALSE	50	24.9759	341.189	3	687.722	0	20141222_53_47_az	1308	tr|J3KN47|J3KN47_HUMAN	Serotransferrin OS=Homo sapiens GN=TF PE=4 SV=1
GAPNHAVVTR	APNHAVVTR	FALSE	50	24.8549	341.188	3	702.969	0	20141222_54_110_az	1396	tr|J3KN47|J3KN47_HUMAN	Serotransferrin OS=Homo sapiens GN=TF PE=4 SV=1
GAPNHAVVTR	APNHAVVTR	FALSE	50	23.0236	341.188	3	698.422	0	20141222_56_49_az	1371	tr|J3KN47|J3KN47_HUMAN	Serotransferrin OS=Homo sapiens GN=TF PE=4 SV=1
GAPNHAVVTR	APNHAVVTR	FALSE	50	22.8516	341.188	3	710.359	0	20141222_58_51_az	1352	tr|J3KN47|J3KN47_HUMAN	Serotransferrin OS=Homo sapiens GN=TF PE=4 SV=1
GAPNHAVVTR	APNHAVVTR	FALSE	50	26.5434	341.189	3	695.235	0	20141222_62_55_az	1350	tr|J3KN47|J3KN47_HUMAN	Serotransferrin OS=Homo sapiens GN=TF PE=4 SV=1
GAPNHAVVTR	APNHAVVTR	FALSE	50	25.8587	341.188	3	688.189	0	20141222_67_59_az	1362	tr|J3KN47|J3KN47_HUMAN	Serotransferrin OS=Homo sapiens GN=TF PE=4 SV=1
GAPNHAVVTR	APNHAVVTR	FALSE	50	24.2141	341.188	3	676.064	0	20141222_69_61_az	1347	tr|J3KN47|J3KN47_HUMAN	Serotransferrin OS=Homo sapiens GN=TF PE=4 SV=1
GAPNHAVVTR	APNHAVVTR	FALSE	50	24.3937	341.188	3	680.229	0	20141222_70_96_az	1344	tr|J3KN47|J3KN47_HUMAN	Serotransferrin OS=Homo sapiens GN=TF PE=4 SV=1
GAPNHAVVTR	APNHAVVTR	FALSE	50	22.7004	341.189	3	674.919	0	20141222_71_63_az	1341	tr|J3KN47|J3KN47_HUMAN	Serotransferrin OS=Homo sapiens GN=TF PE=4 SV=1
GAPNHAVVTR	APNHAVVTR	FALSE	50	26.1799	341.189	3	692.621	0	20141222_72_94_az	1353	tr|J3KN47|J3KN47_HUMAN	Serotransferrin OS=Homo sapiens GN=TF PE=4 SV=1
GAPNHAVVTR	APNHAVVTR	FALSE	50	26.687	341.188	3	677.146	0	20141222_74_65_az	1327	tr|J3KN47|J3KN47_HUMAN	Serotransferrin OS=Homo sapiens GN=TF PE=4 SV=1
GAPNHAVVTR	APNHAVVTR	FALSE	50	25.2464	341.187	3	676.972	0	20141222_77_90_az	1334	tr|J3KN47|J3KN47_HUMAN	Serotransferrin OS=Homo sapiens GN=TF PE=4 SV=1
GAPNHAVVTR	APNHAVVTR	FALSE	50	26.1725	341.188	3	695.588	0	20141222_78_69_az	1368	tr|J3KN47|J3KN47_HUMAN	Serotransferrin OS=Homo sapiens GN=TF PE=4 SV=1
GAPNHAVVTR	APNHAVVTR	FALSE	50	26.1109	341.188	3	680.906	0	20141222_79_88_az	1351	tr|J3KN47|J3KN47_HUMAN	Serotransferrin OS=Homo sapiens GN=TF PE=4 SV=1
GAPNHAVVTR	APNHAVVTR	FALSE	50	24.7526	341.188	3	691.586	0	20141222_80_71_az	1369	tr|J3KN47|J3KN47_HUMAN	Serotransferrin OS=Homo sapiens GN=TF PE=4 SV=1
GAPNHAVVTR	APNHAVVTR	FALSE	50	24.3653	341.189	3	672.266	0	20141222_84_84_az	1316	tr|J3KN47|J3KN47_HUMAN	Serotransferrin OS=Homo sapiens GN=TF PE=4 SV=1
GAPNHAVVTR	APNHAVVTR	FALSE	50	27.0995	341.188	3	675.68	0	20141222_85_75_az	1329	tr|J3KN47|J3KN47_HUMAN	Serotransferrin OS=Homo sapiens GN=TF PE=4 SV=1
GAPNHAVVTR	APNHAVVTR	FALSE	50	23.8462	341.19	3	677.615	0	20141222_86_82_az	1330	tr|J3KN47|J3KN47_HUMAN	Serotransferrin OS=Homo sapiens GN=TF PE=4 SV=1
GAPNHAVVTR	APNHAVVTR	FALSE	50	28.2634	341.189	3	684.707	0	20141222_87_77_az	1351	tr|J3KN47|J3KN47_HUMAN	Serotransferrin OS=Homo sapiens GN=TF PE=4 SV=1
GAPNHAVVTR	APNHAVVTR	FALSE	50	27.7906	341.189	3	665.37	0	20141222_88_80_az	1323	tr|J3KN47|J3KN47_HUMAN	Serotransferrin OS=Homo sapiens GN=TF PE=4 SV=1
GAPNHAVVTR	APNHAVVTR	FALSE	50	27.2371	341.189	3	673.598	0	20141222_89_79_az	1316	tr|J3KN47|J3KN47_HUMAN	Serotransferrin OS=Homo sapiens GN=TF PE=4 SV=1
GAPNHAVVTR	APNHAVVTR	FALSE	50	25.3411	341.189	3	667.749	0	20141222_90_78_az	1308	tr|J3KN47|J3KN47_HUMAN	Serotransferrin OS=Homo sapiens GN=TF PE=4 SV=1
GAPNHAVVTR	APNHAVVTR	FALSE	50	22.8558	341.189	3	664.048	0	20141222_92_81_az	1290	tr|J3KN47|J3KN47_HUMAN	Serotransferrin OS=Homo sapiens GN=TF PE=4 SV=1
GAPNHAVVTR	APNHAVVTR	FALSE	50	23.7508	341.189	3	660.592	0	20141222_93_76_az	1301	tr|J3KN47|J3KN47_HUMAN	Serotransferrin OS=Homo sapiens GN=TF PE=4 SV=1
GAPNHAVVTR	APNHAVVTR	FALSE	50	28.0569	341.188	3	672.366	0	20141222_94_83_az	1327	tr|J3KN47|J3KN47_HUMAN	Serotransferrin OS=Homo sapiens GN=TF PE=4 SV=1
GAPNHAVVTR	APNHAVVTR	FALSE	50	23.8925	341.189	3	679.099	0	20141222_97_72_az	1329	tr|J3KN47|J3KN47_HUMAN	Serotransferrin OS=Homo sapiens GN=TF PE=4 SV=1
GAPNHAVVTR	APNHAVVTR	FALSE	50	27.0716	341.188	3	544.584	0	20141222_99_70_az	1077	tr|J3KN47|J3KN47_HUMAN	Serotransferrin OS=Homo sapiens GN=TF PE=4 SV=1
APNLLLYK	APNLLLY	FALSE	36.7	22.7888	466.283	2	2429.29	0	20141222_115_56_az	6664	sp|P50747|BPL1_HUMAN	Biotin--protein ligase OS=Homo sapiens GN=HLCS PE=1 SV=1
APNLLLYK	APNLLLY	FALSE	36.7	22.697	466.285	2	2492.11	0	20141222_122_50_az	7415	sp|P50747|BPL1_HUMAN	Biotin--protein ligase OS=Homo sapiens GN=HLCS PE=1 SV=1
APNLLLYK	APNLLLY	FALSE	36.7	21.5068	466.282	2	2691.87	0	20141222_133_40_az	7014	sp|P50747|BPL1_HUMAN	Biotin--protein ligase OS=Homo sapiens GN=HLCS PE=1 SV=1
APNLLLYK	APNLLLY	FALSE	36.7	22.5519	466.283	2	2769.15	0	20141222_143_127_az	7165	sp|P50747|BPL1_HUMAN	Biotin--protein ligase OS=Homo sapiens GN=HLCS PE=1 SV=1
APNLLLYK	APNLLLY	FALSE	36.7	22.5527	466.283	2	2764.64	0	20141222_148_131_az	7046	sp|P50747|BPL1_HUMAN	Biotin--protein ligase OS=Homo sapiens GN=HLCS PE=1 SV=1
APNLLLYK	APNLLLY	FALSE	36.7	22.5918	466.283	2	2705.45	0	20141222_162_14_az	7230	sp|P50747|BPL1_HUMAN	Biotin--protein ligase OS=Homo sapiens GN=HLCS PE=1 SV=1
APNLLLYK	APNLLLY	FALSE	36.7	22.294	466.282	2	2802.33	0	20141222_23_138_az	7243	sp|P50747|BPL1_HUMAN	Biotin--protein ligase OS=Homo sapiens GN=HLCS PE=1 SV=1
APNLLLYK	APNLLLY	FALSE	36.7	22.7813	466.283	2	2906.06	0	20141222_39_124_az	7508	sp|P50747|BPL1_HUMAN	Biotin--protein ligase OS=Homo sapiens GN=HLCS PE=1 SV=1
APNLLLYK	APNLLLY	FALSE	36.7	22.6436	466.283	2	2957.61	0	20141222_42_37_az	7619	sp|P50747|BPL1_HUMAN	Biotin--protein ligase OS=Homo sapiens GN=HLCS PE=1 SV=1
APNLLLYK	APNLLLY	FALSE	36.7	21.3075	466.283	2	2770.55	0	20141222_81_86_az	6919	sp|P50747|BPL1_HUMAN	Biotin--protein ligase OS=Homo sapiens GN=HLCS PE=1 SV=1
SAASPWGASGSSTVSASVGDR	APSPWGASGKST	FALSE	49.8992	35.2495	645.971	3	1769.76	1	20141222_131_42_az	4062	sp|P51826|AFF3_HUMAN	AF4/FMR2 family member 3 OS=Homo sapiens GN=AFF3 PE=1 SV=2
GATSPWGASGSSSLSASVGDR	APSPWGASGNSVGSQGSLSNAS	FALSE	59.2016	41.5218	645.973	3	1950.05	1	20141222_18_142_az	5076	tr|H7C4C2|H7C4C2_HUMAN	AF4/FMR2 family member 3 (Fragment) OS=Homo sapiens GN=AFF3 PE=4 SV=1
SAASPWGASGSSSLSASVGDR	APSPWGASGNSVGSQGSLSNAS	FALSE	59.2016	30.9072	645.972	3	1999.95	1	20141222_08_7_az	4983	tr|H7C4C2|H7C4C2_HUMAN	AF4/FMR2 family member 3 (Fragment) OS=Homo sapiens GN=AFF3 PE=4 SV=1
SAASPWGASGSSSLSASVGDR	APSPWGASGNSVGSQGSLSNAS	FALSE	59.2016	35.3273	645.972	3	2237	1	20141222_63_102_az	5033	tr|H7C4C2|H7C4C2_HUMAN	AF4/FMR2 family member 3 (Fragment) OS=Homo sapiens GN=AFF3 PE=4 SV=1
SAASPWGASGSSSLSASVGDR	APSPWGASGNSVGSQGSLSNAS	FALSE	59.2016	35.2893	645.973	3	2166.8	1	20141222_74_65_az	4987	tr|H7C4C2|H7C4C2_HUMAN	AF4/FMR2 family member 3 (Fragment) OS=Homo sapiens GN=AFF3 PE=4 SV=1
GATSPWGASNSSSLSASVGDR	APSPWGASGNSVGSQGSLSNASALSPS	FALSE	51.3976	34.4612	664.979	3	1894.02	1	20141222_105_93_az	5271	tr|H7C4C2|H7C4C2_HUMAN	AF4/FMR2 family member 3 (Fragment) OS=Homo sapiens GN=AFF3 PE=4 SV=1
GATSPWGASNSSSLSASVGDR	APSPWGASGNSVGSQGSLSNASALSPS	FALSE	51.3976	42.4204	664.98	3	2112.7	1	20141222_160_16_az	5159	tr|H7C4C2|H7C4C2_HUMAN	AF4/FMR2 family member 3 (Fragment) OS=Homo sapiens GN=AFF3 PE=4 SV=1
AAPTCALSHHER	APTDECKPVKWCALSHHER	FALSE	53.5982	26.3401	450.551	3	2001.84	0	20141222_176_02_az	5791	tr|J3KN47|J3KN47_HUMAN	Serotransferrin OS=Homo sapiens GN=TF PE=4 SV=1
APTLLLYAASYK	APTLLLYAVS	FALSE	46.2	37.5858	655.372	2	3805.87	1	20141222_26_23_az	11112	sp|P04432|KV124_HUMAN	Ig kappa chain V-I region Daudi OS=Homo sapiens PE=4 SV=1
EASVLTVLHQDTVVSVN	APVLHTVLHGDTVTGV	FALSE	48.5	41.4926	604.656	3	3951.09	-1	20141222_121_107_az	12342	sp|Q96DP5|FMT_HUMAN	Methionyl-tRNA formyltransferase, mitochondrial OS=Homo sapiens GN=MTFMT PE=1 SV=2
EASVLTVLHQDTVVSVN	APVLHTVLHGDTVTGV	FALSE	48.5	41.7139	604.655	3	4055.16	-1	20141222_123_109_az	12295	sp|Q96DP5|FMT_HUMAN	Methionyl-tRNA formyltransferase, mitochondrial OS=Homo sapiens GN=MTFMT PE=1 SV=2
EASVLTVLHQDTVVSVN	APVLHTVLHGDTVTGV	FALSE	48.5	40.4593	604.654	3	4081.67	-1	20141222_90_78_az	11862	sp|Q96DP5|FMT_HUMAN	Methionyl-tRNA formyltransferase, mitochondrial OS=Homo sapiens GN=MTFMT PE=1 SV=2
APVLLYLK	APVLLYL	FALSE	36.7	20.2403	458.796	2	2879.62	0	20141222_29_25_az	7549	tr|A6NGA6|A6NGA6_HUMAN	NADPH oxidase 1 OS=Homo sapiens GN=NOX1 PE=4 SV=2
APVLVLAFK	APVLVEAFK	FALSE	39.1002	30.4299	479.309	2	3485.04	0	20141222_80_71_az	9833	sp|Q96P16-3|RPR1A_HUMAN	Isoform 2 of Regulation of nuclear pre-mRNA domain-containing protein 1A OS=Homo sapiens GN=RPRD1A
QGSAPVLLLDAADHK	APVLVLE-ADH	FALSE	40.5005	29.3611	767.41	2	3568.17	1	20141222_51_45_az	10096	sp|O00142-2|KITM_HUMAN	Isoform Short of Thymidine kinase 2, mitochondrial OS=Homo sapiens GN=TK2
AQCGQDFQCK	AQCGQDFQCK	TRUE	55	39.0538	621.256	2	1226.29	0	20141222_125_111_az	2468	sp|P07357|CO8A_HUMAN	Complement component C8 alpha chain OS=Homo sapiens GN=C8A PE=1 SV=2
KAQCGQDFQCK	AQCGQDFQCK	FALSE	55.4	23.2137	457.204	3	852.27	0	20141222_04_3_az	1659	sp|P07357|CO8A_HUMAN	Complement component C8 alpha chain OS=Homo sapiens GN=C8A PE=1 SV=2
KAQCGQDFQCK	AQCGQDFQCK	FALSE	55.4	36.2487	457.203	3	621.492	0	20141222_101_89_az	1275	sp|P07357|CO8A_HUMAN	Complement component C8 alpha chain OS=Homo sapiens GN=C8A PE=1 SV=2
KAQCGQDFQCK	AQCGQDFQCK	FALSE	55.4	45.0783	457.203	3	628.158	0	20141222_102_68_az	1301	sp|P07357|CO8A_HUMAN	Complement component C8 alpha chain OS=Homo sapiens GN=C8A PE=1 SV=2
KAQCGQDFQCK	AQCGQDFQCK	FALSE	55.4	38.7383	457.203	3	554.488	0	20141222_111_60_az	1132	sp|P07357|CO8A_HUMAN	Complement component C8 alpha chain OS=Homo sapiens GN=C8A PE=1 SV=2
KAQCGQDFQCK	AQCGQDFQCK	FALSE	55.4	32.7895	457.204	3	599.111	0	20141222_122_50_az	1217	sp|P07357|CO8A_HUMAN	Complement component C8 alpha chain OS=Homo sapiens GN=C8A PE=1 SV=2
KAQCGQDFQCK	AQCGQDFQCK	FALSE	55.4	40.875	457.203	3	720.249	0	20141222_123_109_az	1515	sp|P07357|CO8A_HUMAN	Complement component C8 alpha chain OS=Homo sapiens GN=C8A PE=1 SV=2
KAQCGQDFQCK	AQCGQDFQCK	FALSE	55.4	27.7898	457.204	3	834.938	0	20141222_15_13_az	1640	sp|P07357|CO8A_HUMAN	Complement component C8 alpha chain OS=Homo sapiens GN=C8A PE=1 SV=2
KAQCGQDFQCK	AQCGQDFQCK	FALSE	55.4	32.7282	457.203	3	751.447	0	20141222_181_MDLB_az	1525	sp|P07357|CO8A_HUMAN	Complement component C8 alpha chain OS=Homo sapiens GN=C8A PE=1 SV=2
KAQCGQDFQCK	AQCGQDFQCK	FALSE	55.4	32.8669	457.203	3	638.767	0	20141222_184_ALL_az	1355	sp|P07357|CO8A_HUMAN	Complement component C8 alpha chain OS=Homo sapiens GN=C8A PE=1 SV=2
KAQCGQDFQCK	AQCGQDFQCK	FALSE	55.4	57.6209	457.204	3	803.001	0	20141222_97_72_az	1607	sp|P07357|CO8A_HUMAN	Complement component C8 alpha chain OS=Homo sapiens GN=C8A PE=1 SV=2
AQCLDGTLEVPK	AQCLDGTLEVPK	TRUE	63.7	31.6951	665.838	2	2219.09	0	20141222_102_68_az	6431	sp|P02749|APOH_HUMAN	Beta-2-glycoprotein 1 OS=Homo sapiens GN=APOH PE=1 SV=3
AQCLDGTLEVPK	AQCLDGTLEVPK	TRUE	63.7	32.9034	665.837	2	2506.92	0	20141222_146_129_az	6275	sp|P02749|APOH_HUMAN	Beta-2-glycoprotein 1 OS=Homo sapiens GN=APOH PE=1 SV=3
AQCLDGTLEVPK	AQCLDGTLEVPK	TRUE	63.7	38.2551	665.837	2	2461.55	0	20141222_152_135_az	6271	sp|P02749|APOH_HUMAN	Beta-2-glycoprotein 1 OS=Homo sapiens GN=APOH PE=1 SV=3
AQCLDGTLEVPK	AQCLDGTLEVPK	TRUE	63.7	34.7103	665.837	2	2450.94	0	20141222_162_14_az	6330	sp|P02749|APOH_HUMAN	Beta-2-glycoprotein 1 OS=Homo sapiens GN=APOH PE=1 SV=3
AQCLDGTLEVPK	AQCLDGTLEVPK	TRUE	63.7	32.2087	665.837	2	2308.28	0	20141222_174_04_az	6737	sp|P02749|APOH_HUMAN	Beta-2-glycoprotein 1 OS=Homo sapiens GN=APOH PE=1 SV=3
AQCLDGTLEVPK	AQCLDGTLEVPK	TRUE	63.7	40.4646	665.837	2	2297.31	0	20141222_176_02_az	6841	sp|P02749|APOH_HUMAN	Beta-2-glycoprotein 1 OS=Homo sapiens GN=APOH PE=1 SV=3
AQCLDGTLEVPK	AQCLDGTLEVPK	TRUE	63.7	27.5508	665.838	2	2297.96	0	20141222_178_FAD_az	6644	sp|P02749|APOH_HUMAN	Beta-2-glycoprotein 1 OS=Homo sapiens GN=APOH PE=1 SV=3
AQCLDGTLEVPK	AQCLDGTLEVPK	TRUE	63.7	34.539	665.838	2	2637.34	0	20141222_61_104_az	6175	sp|P02749|APOH_HUMAN	Beta-2-glycoprotein 1 OS=Homo sapiens GN=APOH PE=1 SV=3
AQCLDGTLEVPK	AQCLDGTLEVPK	TRUE	63.7	33.9934	665.837	2	2609.8	0	20141222_71_63_az	6544	sp|P02749|APOH_HUMAN	Beta-2-glycoprotein 1 OS=Homo sapiens GN=APOH PE=1 SV=3
WAQNFGAGR	AQGFGAGR	FALSE	36.7	26.3948	503.746	2	1830.32	0	20141222_158_18_az	4173	sp|Q9H2S5-2|RNF39_HUMAN	Isoform 2 of RING finger protein 39 OS=Homo sapiens GN=RNF39
AQDVSSALDKLK	AQGTPDVSSALDKLK	FALSE	55.2	21.3925	425.236	3	2900.45	1	20141222_43_120_az	7335	tr|K7ELM9|K7ELM9_HUMAN	Truncated apolipoprotein C-I OS=Homo sapiens GN=APOC1 PE=4 SV=1
AQDVSSALDKLK	AQGTPDVSSALDKLK	FALSE	55.2	44.8415	425.237	3	2564.12	1	20141222_88_80_az	7363	tr|K7ELM9|K7ELM9_HUMAN	Truncated apolipoprotein C-I OS=Homo sapiens GN=APOC1 PE=4 SV=1
NAQNFQGGVTMTR	AQKFQGRVTMTR	FALSE	50.7992	34.5681	712.339	2	1879.35	0	20141222_14_146_az	5119	sp|P01743|HV102_HUMAN	Ig heavy chain V-I region HG3 OS=Homo sapiens PE=4 SV=1
AAQGLAEPPSVSGAPGQR	AQSVLTQPPSVSAAPGQK	FALSE	57.5002	29.3047	564.626	3	3302.44	1	20141222_42_37_az	8760	sp|P06316|LV107_HUMAN	Ig lambda chain V-I region BL2 OS=Homo sapiens PE=2 SV=1
GNHGAQVPSHTVVAR	AQVPSHTVVAR	FALSE	60	44.2663	383.204	4	2101.48	0	20141222_139_123_az	4823	tr|J3KN47|J3KN47_HUMAN	Serotransferrin OS=Homo sapiens GN=TF PE=4 SV=1
WELTSGAAQVMGELLGGAGAQEHFGK	AQVPSHTVVARSMGGKEDLLWELLNQA--QEHFGK	FALSE	58.602	54.4078	529.661	5	4378.41	0	20141222_24_21_az	13026	tr|J3KN47|J3KN47_HUMAN	Serotransferrin OS=Homo sapiens GN=TF PE=4 SV=1
VAQWLGELHR	AQWLGDL	FALSE	36.0997	31.5092	403.554	3	2722.44	0	20141222_121_107_az	8312	sp|Q6ZW49|PAXI1_HUMAN	PAX-interacting protein 1 OS=Homo sapiens GN=PAXIP1 PE=1 SV=2
GAAYLGAQCPMQDHVK	AQYL-QQCPFEDHVK	FALSE	49.2	35.7274	588.278	3	2225.42	-1	20141222_95_74_az	6355	tr|H7C013|H7C013_HUMAN	Serum albumin (Fragment) OS=Homo sapiens GN=ALB PE=4 SV=1
AQYLQQCMLEDHVK	AQYLQQCPFEDHVK	FALSE	52.1988	55.7662	588.278	3	2429.4	0	20141222_143_127_az	5979	tr|H7C013|H7C013_HUMAN	Serum albumin (Fragment) OS=Homo sapiens GN=ALB PE=4 SV=1
AQYLQQCPFEDHVK	AQYLQQCPFEDHVK	TRUE	60.9	68.1477	588.277	3	2242.15	0	20141222_02_1_az	6212	tr|H7C013|H7C013_HUMAN	Serum albumin (Fragment) OS=Homo sapiens GN=ALB PE=4 SV=1
AQYLQQCPFEDHVK	AQYLQQCPFEDHVK	TRUE	60.9	36.2895	588.612	3	2252.26	-1	20141222_02_1_az	6247	tr|H7C013|H7C013_HUMAN	Serum albumin (Fragment) OS=Homo sapiens GN=ALB PE=4 SV=1
AQYLQQCPFEDHVK	AQYLQQCPFEDHVK	TRUE	60.9	66.5371	588.277	3	2230.96	0	20141222_03_156_az	6167	tr|H7C013|H7C013_HUMAN	Serum albumin (Fragment) OS=Homo sapiens GN=ALB PE=4 SV=1
AQYLQQCPFEDHVK	AQYLQQCPFEDHVK	TRUE	60.9	82.7374	588.277	3	2286.56	0	20141222_04_3_az	6326	tr|H7C013|H7C013_HUMAN	Serum albumin (Fragment) OS=Homo sapiens GN=ALB PE=4 SV=1
AQYLQQCPFEDHVK	AQYLQQCPFEDHVK	TRUE	60.9	71.602	588.612	3	2284.42	-1	20141222_04_3_az	6318	tr|H7C013|H7C013_HUMAN	Serum albumin (Fragment) OS=Homo sapiens GN=ALB PE=4 SV=1
AQYLQQCPFEDHVK	AQYLQQCPFEDHVK	TRUE	60.9	84.8339	588.278	3	2344.97	0	20141222_05_154_az	6575	tr|H7C013|H7C013_HUMAN	Serum albumin (Fragment) OS=Homo sapiens GN=ALB PE=4 SV=1
AQYLQQCPFEDHVK	AQYLQQCPFEDHVK	TRUE	60.9	55.1758	588.613	3	2347.22	-1	20141222_07_152_az	6170	tr|H7C013|H7C013_HUMAN	Serum albumin (Fragment) OS=Homo sapiens GN=ALB PE=4 SV=1
AQYLQQCPFEDHVK	AQYLQQCPFEDHVK	TRUE	60.9	59.3201	588.278	3	2377.39	0	20141222_08_7_az	6240	tr|H7C013|H7C013_HUMAN	Serum albumin (Fragment) OS=Homo sapiens GN=ALB PE=4 SV=1
AQYLQQCPFEDHVK	AQYLQQCPFEDHVK	TRUE	60.9	58.1466	588.612	3	2374.41	-1	20141222_08_7_az	6231	tr|H7C013|H7C013_HUMAN	Serum albumin (Fragment) OS=Homo sapiens GN=ALB PE=4 SV=1
AQYLQQCPFEDHVK	AQYLQQCPFEDHVK	TRUE	60.9	49.7038	588.611	3	2353.28	-1	20141222_09_150_az	5954	tr|H7C013|H7C013_HUMAN	Serum albumin (Fragment) OS=Homo sapiens GN=ALB PE=4 SV=1
AQYLQQCPFEDHVK	AQYLQQCPFEDHVK	TRUE	60.9	93.5187	588.277	3	2156.35	0	20141222_101_89_az	6471	tr|H7C013|H7C013_HUMAN	Serum albumin (Fragment) OS=Homo sapiens GN=ALB PE=4 SV=1
AQYLQQCPFEDHVK	AQYLQQCPFEDHVK	TRUE	60.9	97.1419	588.279	3	2149.54	0	20141222_103_91_az	6276	tr|H7C013|H7C013_HUMAN	Serum albumin (Fragment) OS=Homo sapiens GN=ALB PE=4 SV=1
AQYLQQCPFEDHVK	AQYLQQCPFEDHVK	TRUE	60.9	73.4612	588.277	3	2151.24	0	20141222_105_93_az	6164	tr|H7C013|H7C013_HUMAN	Serum albumin (Fragment) OS=Homo sapiens GN=ALB PE=4 SV=1
AQYLQQCPFEDHVK	AQYLQQCPFEDHVK	TRUE	60.9	82.2329	588.277	3	2175.9	0	20141222_107_95_az	6196	tr|H7C013|H7C013_HUMAN	Serum albumin (Fragment) OS=Homo sapiens GN=ALB PE=4 SV=1
AQYLQQCPFEDHVK	AQYLQQCPFEDHVK	TRUE	60.9	51.3306	588.612	3	2088.3	-1	20141222_110_97_az	6059	tr|H7C013|H7C013_HUMAN	Serum albumin (Fragment) OS=Homo sapiens GN=ALB PE=4 SV=1
AQYLQQCPFEDHVK	AQYLQQCPFEDHVK	TRUE	60.9	44.8583	588.277	3	2069.29	0	20141222_111_60_az	5743	tr|H7C013|H7C013_HUMAN	Serum albumin (Fragment) OS=Homo sapiens GN=ALB PE=4 SV=1
AQYLQQCPFEDHVK	AQYLQQCPFEDHVK	TRUE	60.9	89.4799	588.277	3	2068.04	0	20141222_112_99_az	6055	tr|H7C013|H7C013_HUMAN	Serum albumin (Fragment) OS=Homo sapiens GN=ALB PE=4 SV=1
AQYLQQCPFEDHVK	AQYLQQCPFEDHVK	TRUE	60.9	48.4062	588.279	3	2056.39	0	20141222_119_105_az	5275	tr|H7C013|H7C013_HUMAN	Serum albumin (Fragment) OS=Homo sapiens GN=ALB PE=4 SV=1
AQYLQQCPFEDHVK	AQYLQQCPFEDHVK	TRUE	60.9	38.8496	588.613	3	2072.91	-1	20141222_119_105_az	5325	tr|H7C013|H7C013_HUMAN	Serum albumin (Fragment) OS=Homo sapiens GN=ALB PE=4 SV=1
AQYLQQCPFEDHVK	AQYLQQCPFEDHVK	TRUE	60.9	72.2144	588.277	3	2305.1	0	20141222_11_9_az	6388	tr|H7C013|H7C013_HUMAN	Serum albumin (Fragment) OS=Homo sapiens GN=ALB PE=4 SV=1
AQYLQQCPFEDHVK	AQYLQQCPFEDHVK	TRUE	60.9	56.7327	588.28	3	2014.61	0	20141222_120_52_az	5820	tr|H7C013|H7C013_HUMAN	Serum albumin (Fragment) OS=Homo sapiens GN=ALB PE=4 SV=1
AQYLQQCPFEDHVK	AQYLQQCPFEDHVK	TRUE	60.9	81.5732	588.278	3	2101.83	0	20141222_121_107_az	6146	tr|H7C013|H7C013_HUMAN	Serum albumin (Fragment) OS=Homo sapiens GN=ALB PE=4 SV=1
AQYLQQCPFEDHVK	AQYLQQCPFEDHVK	TRUE	60.9	75.2382	588.278	3	2135.63	0	20141222_122_50_az	6166	tr|H7C013|H7C013_HUMAN	Serum albumin (Fragment) OS=Homo sapiens GN=ALB PE=4 SV=1
AQYLQQCPFEDHVK	AQYLQQCPFEDHVK	TRUE	60.9	53.8374	588.281	3	2203.17	0	20141222_123_109_az	6370	tr|H7C013|H7C013_HUMAN	Serum albumin (Fragment) OS=Homo sapiens GN=ALB PE=4 SV=1
AQYLQQCPFEDHVK	AQYLQQCPFEDHVK	TRUE	60.9	61.4595	588.277	3	2268.42	0	20141222_124_48_az	6237	tr|H7C013|H7C013_HUMAN	Serum albumin (Fragment) OS=Homo sapiens GN=ALB PE=4 SV=1
AQYLQQCPFEDHVK	AQYLQQCPFEDHVK	TRUE	60.9	77.2877	588.276	3	2289.82	0	20141222_125_111_az	6148	tr|H7C013|H7C013_HUMAN	Serum albumin (Fragment) OS=Homo sapiens GN=ALB PE=4 SV=1
AQYLQQCPFEDHVK	AQYLQQCPFEDHVK	TRUE	60.9	86.5069	588.277	3	2304.42	0	20141222_130_115_az	6024	tr|H7C013|H7C013_HUMAN	Serum albumin (Fragment) OS=Homo sapiens GN=ALB PE=4 SV=1
AQYLQQCPFEDHVK	AQYLQQCPFEDHVK	TRUE	60.9	87.209	588.278	3	2329.56	0	20141222_132_117_az	6061	tr|H7C013|H7C013_HUMAN	Serum albumin (Fragment) OS=Homo sapiens GN=ALB PE=4 SV=1
AQYLQQCPFEDHVK	AQYLQQCPFEDHVK	TRUE	60.9	89.3453	588.276	3	2351.93	0	20141222_134_119_az	5922	tr|H7C013|H7C013_HUMAN	Serum albumin (Fragment) OS=Homo sapiens GN=ALB PE=4 SV=1
AQYLQQCPFEDHVK	AQYLQQCPFEDHVK	TRUE	60.9	65.6284	588.277	3	2412.88	0	20141222_139_123_az	5913	tr|H7C013|H7C013_HUMAN	Serum albumin (Fragment) OS=Homo sapiens GN=ALB PE=4 SV=1
AQYLQQCPFEDHVK	AQYLQQCPFEDHVK	TRUE	60.9	84.7339	588.277	3	2258.41	0	20141222_13_11_az	6191	tr|H7C013|H7C013_HUMAN	Serum albumin (Fragment) OS=Homo sapiens GN=ALB PE=4 SV=1
AQYLQQCPFEDHVK	AQYLQQCPFEDHVK	TRUE	60.9	45.1533	588.277	3	2424.29	0	20141222_142_32_az	5983	tr|H7C013|H7C013_HUMAN	Serum albumin (Fragment) OS=Homo sapiens GN=ALB PE=4 SV=1
AQYLQQCPFEDHVK	AQYLQQCPFEDHVK	TRUE	60.9	80.2955	588.278	3	2424.61	0	20141222_146_129_az	5984	tr|H7C013|H7C013_HUMAN	Serum albumin (Fragment) OS=Homo sapiens GN=ALB PE=4 SV=1
AQYLQQCPFEDHVK	AQYLQQCPFEDHVK	TRUE	60.9	48.7156	588.276	3	2439.52	0	20141222_147_28_az	6065	tr|H7C013|H7C013_HUMAN	Serum albumin (Fragment) OS=Homo sapiens GN=ALB PE=4 SV=1
AQYLQQCPFEDHVK	AQYLQQCPFEDHVK	TRUE	60.9	60.8829	588.277	3	2433.13	0	20141222_148_131_az	5920	tr|H7C013|H7C013_HUMAN	Serum albumin (Fragment) OS=Homo sapiens GN=ALB PE=4 SV=1
AQYLQQCPFEDHVK	AQYLQQCPFEDHVK	TRUE	60.9	57.0739	588.277	3	2432.16	0	20141222_149_26_az	6023	tr|H7C013|H7C013_HUMAN	Serum albumin (Fragment) OS=Homo sapiens GN=ALB PE=4 SV=1
AQYLQQCPFEDHVK	AQYLQQCPFEDHVK	TRUE	60.9	92.7095	588.277	3	2268.67	0	20141222_14_146_az	6467	tr|H7C013|H7C013_HUMAN	Serum albumin (Fragment) OS=Homo sapiens GN=ALB PE=4 SV=1
AQYLQQCPFEDHVK	AQYLQQCPFEDHVK	TRUE	60.9	95.1667	588.278	3	2409.67	0	20141222_150_133_az	5939	tr|H7C013|H7C013_HUMAN	Serum albumin (Fragment) OS=Homo sapiens GN=ALB PE=4 SV=1
AQYLQQCPFEDHVK	AQYLQQCPFEDHVK	TRUE	60.9	93.1889	588.613	3	2406.18	-1	20141222_150_133_az	5926	tr|H7C013|H7C013_HUMAN	Serum albumin (Fragment) OS=Homo sapiens GN=ALB PE=4 SV=1
AQYLQQCPFEDHVK	AQYLQQCPFEDHVK	TRUE	60.9	81.7935	588.278	3	2394.66	0	20141222_151_24_az	5899	tr|H7C013|H7C013_HUMAN	Serum albumin (Fragment) OS=Homo sapiens GN=ALB PE=4 SV=1
AQYLQQCPFEDHVK	AQYLQQCPFEDHVK	TRUE	60.9	72.9975	588.276	3	2368.74	0	20141222_153_22_az	5966	tr|H7C013|H7C013_HUMAN	Serum albumin (Fragment) OS=Homo sapiens GN=ALB PE=4 SV=1
AQYLQQCPFEDHVK	AQYLQQCPFEDHVK	TRUE	60.9	88.3649	588.277	3	2339.32	0	20141222_155_137_az	5983	tr|H7C013|H7C013_HUMAN	Serum albumin (Fragment) OS=Homo sapiens GN=ALB PE=4 SV=1
AQYLQQCPFEDHVK	AQYLQQCPFEDHVK	TRUE	60.9	74.2098	588.277	3	2343.22	0	20141222_157_139_az	5938	tr|H7C013|H7C013_HUMAN	Serum albumin (Fragment) OS=Homo sapiens GN=ALB PE=4 SV=1
AQYLQQCPFEDHVK	AQYLQQCPFEDHVK	TRUE	60.9	68.6731	588.277	3	2371.7	0	20141222_158_18_az	6084	tr|H7C013|H7C013_HUMAN	Serum albumin (Fragment) OS=Homo sapiens GN=ALB PE=4 SV=1
AQYLQQCPFEDHVK	AQYLQQCPFEDHVK	TRUE	60.9	94.1782	588.277	3	2319.77	0	20141222_159_141_az	5974	tr|H7C013|H7C013_HUMAN	Serum albumin (Fragment) OS=Homo sapiens GN=ALB PE=4 SV=1
AQYLQQCPFEDHVK	AQYLQQCPFEDHVK	TRUE	60.9	87.6633	588.277	3	2271.59	0	20141222_15_13_az	6556	tr|H7C013|H7C013_HUMAN	Serum albumin (Fragment) OS=Homo sapiens GN=ALB PE=4 SV=1
AQYLQQCPFEDHVK	AQYLQQCPFEDHVK	TRUE	60.9	83.7776	588.612	3	2268.81	-1	20141222_15_13_az	6546	tr|H7C013|H7C013_HUMAN	Serum albumin (Fragment) OS=Homo sapiens GN=ALB PE=4 SV=1
AQYLQQCPFEDHVK	AQYLQQCPFEDHVK	TRUE	60.9	70.4447	588.277	3	2362.04	0	20141222_160_16_az	6041	tr|H7C013|H7C013_HUMAN	Serum albumin (Fragment) OS=Homo sapiens GN=ALB PE=4 SV=1
AQYLQQCPFEDHVK	AQYLQQCPFEDHVK	TRUE	60.9	101.342	588.277	3	2364.75	0	20141222_161_143_az	5953	tr|H7C013|H7C013_HUMAN	Serum albumin (Fragment) OS=Homo sapiens GN=ALB PE=4 SV=1
AQYLQQCPFEDHVK	AQYLQQCPFEDHVK	TRUE	60.9	69.5084	588.278	3	2374.05	0	20141222_162_14_az	6057	tr|H7C013|H7C013_HUMAN	Serum albumin (Fragment) OS=Homo sapiens GN=ALB PE=4 SV=1
AQYLQQCPFEDHVK	AQYLQQCPFEDHVK	TRUE	60.9	77.976	588.277	3	2325.57	0	20141222_164_145_az	5961	tr|H7C013|H7C013_HUMAN	Serum albumin (Fragment) OS=Homo sapiens GN=ALB PE=4 SV=1
AQYLQQCPFEDHVK	AQYLQQCPFEDHVK	TRUE	60.9	75.0548	588.276	3	2207.66	0	20141222_168_149_az	6243	tr|H7C013|H7C013_HUMAN	Serum albumin (Fragment) OS=Homo sapiens GN=ALB PE=4 SV=1
AQYLQQCPFEDHVK	AQYLQQCPFEDHVK	TRUE	60.9	58.8275	588.278	3	2257.46	0	20141222_171_06_az	6087	tr|H7C013|H7C013_HUMAN	Serum albumin (Fragment) OS=Homo sapiens GN=ALB PE=4 SV=1
AQYLQQCPFEDHVK	AQYLQQCPFEDHVK	TRUE	60.9	90.3158	588.276	3	2218.56	0	20141222_173_153_az	6337	tr|H7C013|H7C013_HUMAN	Serum albumin (Fragment) OS=Homo sapiens GN=ALB PE=4 SV=1
AQYLQQCPFEDHVK	AQYLQQCPFEDHVK	TRUE	60.9	69.6299	588.277	3	2226.7	0	20141222_174_04_az	6450	tr|H7C013|H7C013_HUMAN	Serum albumin (Fragment) OS=Homo sapiens GN=ALB PE=4 SV=1
AQYLQQCPFEDHVK	AQYLQQCPFEDHVK	TRUE	60.9	85.2882	588.277	3	2209.38	0	20141222_175_155_az	6251	tr|H7C013|H7C013_HUMAN	Serum albumin (Fragment) OS=Homo sapiens GN=ALB PE=4 SV=1
AQYLQQCPFEDHVK	AQYLQQCPFEDHVK	TRUE	60.9	77.9576	588.277	3	2210.67	0	20141222_176_02_az	6531	tr|H7C013|H7C013_HUMAN	Serum albumin (Fragment) OS=Homo sapiens GN=ALB PE=4 SV=1
AQYLQQCPFEDHVK	AQYLQQCPFEDHVK	TRUE	60.9	73.2384	588.278	3	2217.03	0	20141222_178_FAD_az	6364	tr|H7C013|H7C013_HUMAN	Serum albumin (Fragment) OS=Homo sapiens GN=ALB PE=4 SV=1
AQYLQQCPFEDHVK	AQYLQQCPFEDHVK	TRUE	60.9	74.3905	588.277	3	2179.81	0	20141222_179_MAD_az	6269	tr|H7C013|H7C013_HUMAN	Serum albumin (Fragment) OS=Homo sapiens GN=ALB PE=4 SV=1
AQYLQQCPFEDHVK	AQYLQQCPFEDHVK	TRUE	60.9	71.1034	588.278	3	2297.86	0	20141222_17_15_az	6383	tr|H7C013|H7C013_HUMAN	Serum albumin (Fragment) OS=Homo sapiens GN=ALB PE=4 SV=1
AQYLQQCPFEDHVK	AQYLQQCPFEDHVK	TRUE	60.9	70.538	588.612	3	2295.92	-1	20141222_17_15_az	6376	tr|H7C013|H7C013_HUMAN	Serum albumin (Fragment) OS=Homo sapiens GN=ALB PE=4 SV=1
AQYLQQCPFEDHVK	AQYLQQCPFEDHVK	TRUE	60.9	62.5231	588.277	3	2204.87	0	20141222_180_FDLB_az	6317	tr|H7C013|H7C013_HUMAN	Serum albumin (Fragment) OS=Homo sapiens GN=ALB PE=4 SV=1
AQYLQQCPFEDHVK	AQYLQQCPFEDHVK	TRUE	60.9	81.6042	588.278	3	2187.31	0	20141222_181_MDLB_az	6428	tr|H7C013|H7C013_HUMAN	Serum albumin (Fragment) OS=Homo sapiens GN=ALB PE=4 SV=1
AQYLQQCPFEDHVK	AQYLQQCPFEDHVK	TRUE	60.9	83.3657	588.276	3	2149.96	0	20141222_184_ALL_az	6418	tr|H7C013|H7C013_HUMAN	Serum albumin (Fragment) OS=Homo sapiens GN=ALB PE=4 SV=1
AQYLQQCPFEDHVK	AQYLQQCPFEDHVK	TRUE	60.9	58.631	588.612	3	2312.66	-1	20141222_18_142_az	6300	tr|H7C013|H7C013_HUMAN	Serum albumin (Fragment) OS=Homo sapiens GN=ALB PE=4 SV=1
AQYLQQCPFEDHVK	AQYLQQCPFEDHVK	TRUE	60.9	75.3553	588.277	3	2353.04	0	20141222_20_17_az	6107	tr|H7C013|H7C013_HUMAN	Serum albumin (Fragment) OS=Homo sapiens GN=ALB PE=4 SV=1
AQYLQQCPFEDHVK	AQYLQQCPFEDHVK	TRUE	60.9	80.921	588.277	3	2403.87	0	20141222_21_140_az	6226	tr|H7C013|H7C013_HUMAN	Serum albumin (Fragment) OS=Homo sapiens GN=ALB PE=4 SV=1
AQYLQQCPFEDHVK	AQYLQQCPFEDHVK	TRUE	60.9	70.2924	588.279	3	2421.63	0	20141222_22_19_az	6102	tr|H7C013|H7C013_HUMAN	Serum albumin (Fragment) OS=Homo sapiens GN=ALB PE=4 SV=1
AQYLQQCPFEDHVK	AQYLQQCPFEDHVK	TRUE	60.9	66.379	588.277	3	2446.25	0	20141222_23_138_az	6032	tr|H7C013|H7C013_HUMAN	Serum albumin (Fragment) OS=Homo sapiens GN=ALB PE=4 SV=1
AQYLQQCPFEDHVK	AQYLQQCPFEDHVK	TRUE	60.9	84.8583	588.279	3	2428.5	0	20141222_24_21_az	6047	tr|H7C013|H7C013_HUMAN	Serum albumin (Fragment) OS=Homo sapiens GN=ALB PE=4 SV=1
AQYLQQCPFEDHVK	AQYLQQCPFEDHVK	TRUE	60.9	67.2088	588.276	3	2409.37	0	20141222_26_23_az	6152	tr|H7C013|H7C013_HUMAN	Serum albumin (Fragment) OS=Homo sapiens GN=ALB PE=4 SV=1
AQYLQQCPFEDHVK	AQYLQQCPFEDHVK	TRUE	60.9	60.2137	588.611	3	2412.99	-1	20141222_26_23_az	6165	tr|H7C013|H7C013_HUMAN	Serum albumin (Fragment) OS=Homo sapiens GN=ALB PE=4 SV=1
AQYLQQCPFEDHVK	AQYLQQCPFEDHVK	TRUE	60.9	80.1171	588.278	3	2378.27	0	20141222_27_134_az	6061	tr|H7C013|H7C013_HUMAN	Serum albumin (Fragment) OS=Homo sapiens GN=ALB PE=4 SV=1
AQYLQQCPFEDHVK	AQYLQQCPFEDHVK	TRUE	60.9	54.8766	588.278	3	2425.58	0	20141222_29_25_az	5996	tr|H7C013|H7C013_HUMAN	Serum albumin (Fragment) OS=Homo sapiens GN=ALB PE=4 SV=1
AQYLQQCPFEDHVK	AQYLQQCPFEDHVK	TRUE	60.9	57.609	588.277	3	2425.75	0	20141222_30_132_az	6114	tr|H7C013|H7C013_HUMAN	Serum albumin (Fragment) OS=Homo sapiens GN=ALB PE=4 SV=1
AQYLQQCPFEDHVK	AQYLQQCPFEDHVK	TRUE	60.9	90.5498	588.276	3	2499.08	0	20141222_34_128_az	6272	tr|H7C013|H7C013_HUMAN	Serum albumin (Fragment) OS=Homo sapiens GN=ALB PE=4 SV=1
AQYLQQCPFEDHVK	AQYLQQCPFEDHVK	TRUE	60.9	60.2266	588.277	3	2522.97	0	20141222_35_31_az	6192	tr|H7C013|H7C013_HUMAN	Serum albumin (Fragment) OS=Homo sapiens GN=ALB PE=4 SV=1
AQYLQQCPFEDHVK	AQYLQQCPFEDHVK	TRUE	60.9	53.7808	588.612	3	2529.71	-1	20141222_35_31_az	6216	tr|H7C013|H7C013_HUMAN	Serum albumin (Fragment) OS=Homo sapiens GN=ALB PE=4 SV=1
AQYLQQCPFEDHVK	AQYLQQCPFEDHVK	TRUE	60.9	49.1159	588.612	3	2564.54	-1	20141222_40_35_az	6372	tr|H7C013|H7C013_HUMAN	Serum albumin (Fragment) OS=Homo sapiens GN=ALB PE=4 SV=1
AQYLQQCPFEDHVK	AQYLQQCPFEDHVK	TRUE	60.9	68.3744	588.276	3	2566.15	0	20141222_41_122_az	6418	tr|H7C013|H7C013_HUMAN	Serum albumin (Fragment) OS=Homo sapiens GN=ALB PE=4 SV=1
AQYLQQCPFEDHVK	AQYLQQCPFEDHVK	TRUE	60.9	57.2639	588.278	3	2609.23	0	20141222_43_120_az	6349	tr|H7C013|H7C013_HUMAN	Serum albumin (Fragment) OS=Homo sapiens GN=ALB PE=4 SV=1
AQYLQQCPFEDHVK	AQYLQQCPFEDHVK	TRUE	60.9	88.9822	588.277	3	2606.62	0	20141222_44_39_az	6427	tr|H7C013|H7C013_HUMAN	Serum albumin (Fragment) OS=Homo sapiens GN=ALB PE=4 SV=1
AQYLQQCPFEDHVK	AQYLQQCPFEDHVK	TRUE	60.9	85.6967	588.277	3	2489.22	0	20141222_47_41_az	6152	tr|H7C013|H7C013_HUMAN	Serum albumin (Fragment) OS=Homo sapiens GN=ALB PE=4 SV=1
AQYLQQCPFEDHVK	AQYLQQCPFEDHVK	TRUE	60.9	88.955	588.277	3	2496.85	0	20141222_49_43_az	6140	tr|H7C013|H7C013_HUMAN	Serum albumin (Fragment) OS=Homo sapiens GN=ALB PE=4 SV=1
AQYLQQCPFEDHVK	AQYLQQCPFEDHVK	TRUE	60.9	44.0055	588.278	3	2478.27	0	20141222_50_114_az	6089	tr|H7C013|H7C013_HUMAN	Serum albumin (Fragment) OS=Homo sapiens GN=ALB PE=4 SV=1
AQYLQQCPFEDHVK	AQYLQQCPFEDHVK	TRUE	60.9	86.5796	588.276	3	2446.34	0	20141222_51_45_az	6102	tr|H7C013|H7C013_HUMAN	Serum albumin (Fragment) OS=Homo sapiens GN=ALB PE=4 SV=1
AQYLQQCPFEDHVK	AQYLQQCPFEDHVK	TRUE	60.9	61.3619	588.278	3	2488.61	0	20141222_53_47_az	6173	tr|H7C013|H7C013_HUMAN	Serum albumin (Fragment) OS=Homo sapiens GN=ALB PE=4 SV=1
AQYLQQCPFEDHVK	AQYLQQCPFEDHVK	TRUE	60.9	90.939	588.277	3	2506.69	0	20141222_56_49_az	6232	tr|H7C013|H7C013_HUMAN	Serum albumin (Fragment) OS=Homo sapiens GN=ALB PE=4 SV=1
AQYLQQCPFEDHVK	AQYLQQCPFEDHVK	TRUE	60.9	79.9759	588.278	3	2537.08	0	20141222_58_51_az	6244	tr|H7C013|H7C013_HUMAN	Serum albumin (Fragment) OS=Homo sapiens GN=ALB PE=4 SV=1
AQYLQQCPFEDHVK	AQYLQQCPFEDHVK	TRUE	60.9	53.67	588.276	3	2547.9	0	20141222_59_106_az	6241	tr|H7C013|H7C013_HUMAN	Serum albumin (Fragment) OS=Homo sapiens GN=ALB PE=4 SV=1
AQYLQQCPFEDHVK	AQYLQQCPFEDHVK	TRUE	60.9	86.2178	588.278	3	2533.98	0	20141222_60_53_az	6218	tr|H7C013|H7C013_HUMAN	Serum albumin (Fragment) OS=Homo sapiens GN=ALB PE=4 SV=1
AQYLQQCPFEDHVK	AQYLQQCPFEDHVK	TRUE	60.9	58.0859	588.278	3	2532.25	0	20141222_74_65_az	6220	tr|H7C013|H7C013_HUMAN	Serum albumin (Fragment) OS=Homo sapiens GN=ALB PE=4 SV=1
AQYLQQCPFEDHVK	AQYLQQCPFEDHVK	TRUE	60.9	84.3098	588.276	3	2512.91	0	20141222_76_67_az	6201	tr|H7C013|H7C013_HUMAN	Serum albumin (Fragment) OS=Homo sapiens GN=ALB PE=4 SV=1
AQYLQQCPFEDHVK	AQYLQQCPFEDHVK	TRUE	60.9	78.0107	588.277	3	2465.57	0	20141222_79_88_az	6131	tr|H7C013|H7C013_HUMAN	Serum albumin (Fragment) OS=Homo sapiens GN=ALB PE=4 SV=1
AQYLQQCPFEDHVK	AQYLQQCPFEDHVK	TRUE	60.9	92.9588	588.276	3	2443.98	0	20141222_80_71_az	6128	tr|H7C013|H7C013_HUMAN	Serum albumin (Fragment) OS=Homo sapiens GN=ALB PE=4 SV=1
AQYLQQCPFEDHVK	AQYLQQCPFEDHVK	TRUE	60.9	50.0046	588.277	3	2352.27	0	20141222_83_73_az	5810	tr|H7C013|H7C013_HUMAN	Serum albumin (Fragment) OS=Homo sapiens GN=ALB PE=4 SV=1
AQYLQQCPFEDHVK	AQYLQQCPFEDHVK	TRUE	60.9	90.8567	588.276	3	2278.58	0	20141222_85_75_az	6281	tr|H7C013|H7C013_HUMAN	Serum albumin (Fragment) OS=Homo sapiens GN=ALB PE=4 SV=1
AQYLQQCPFEDHVK	AQYLQQCPFEDHVK	TRUE	60.9	55.6945	588.276	3	2276.17	0	20141222_86_82_az	6231	tr|H7C013|H7C013_HUMAN	Serum albumin (Fragment) OS=Homo sapiens GN=ALB PE=4 SV=1
AQYLQQCPFEDHVK	AQYLQQCPFEDHVK	TRUE	60.9	69.8804	588.279	3	2261.74	0	20141222_88_80_az	6307	tr|H7C013|H7C013_HUMAN	Serum albumin (Fragment) OS=Homo sapiens GN=ALB PE=4 SV=1
AQYLQQCPFEDHVK	AQYLQQCPFEDHVK	TRUE	60.9	54.8136	588.612	3	2267.86	-1	20141222_89_79_az	6190	tr|H7C013|H7C013_HUMAN	Serum albumin (Fragment) OS=Homo sapiens GN=ALB PE=4 SV=1
AQYLQQCPFEDHVK	AQYLQQCPFEDHVK	TRUE	60.9	65.232	588.277	3	2257.95	0	20141222_90_78_az	6045	tr|H7C013|H7C013_HUMAN	Serum albumin (Fragment) OS=Homo sapiens GN=ALB PE=4 SV=1
AQYLQQCPFEDHVK	AQYLQQCPFEDHVK	TRUE	60.9	57.1059	588.611	3	2256.91	-1	20141222_90_78_az	6041	tr|H7C013|H7C013_HUMAN	Serum albumin (Fragment) OS=Homo sapiens GN=ALB PE=4 SV=1
AQYLQQCPFEDHVK	AQYLQQCPFEDHVK	TRUE	60.9	64.032	588.279	3	2256.31	0	20141222_92_81_az	6465	tr|H7C013|H7C013_HUMAN	Serum albumin (Fragment) OS=Homo sapiens GN=ALB PE=4 SV=1
AQYLQQCPFEDHVK	AQYLQQCPFEDHVK	TRUE	60.9	85.706	588.277	3	2230.12	0	20141222_93_76_az	6218	tr|H7C013|H7C013_HUMAN	Serum albumin (Fragment) OS=Homo sapiens GN=ALB PE=4 SV=1
AQYLQQCPFEDHVK	AQYLQQCPFEDHVK	TRUE	60.9	46.3311	588.614	3	2216.62	-1	20141222_94_83_az	5952	tr|H7C013|H7C013_HUMAN	Serum albumin (Fragment) OS=Homo sapiens GN=ALB PE=4 SV=1
AQYLQQCPFEDHVK	AQYLQQCPFEDHVK	TRUE	60.9	87.8203	588.277	3	2203.07	0	20141222_96_85_az	6495	tr|H7C013|H7C013_HUMAN	Serum albumin (Fragment) OS=Homo sapiens GN=ALB PE=4 SV=1
AQYLQQCPFEDHVK	AQYLQQCPFEDHVK	TRUE	60.9	66.509	588.277	3	2219.26	0	20141222_97_72_az	6348	tr|H7C013|H7C013_HUMAN	Serum albumin (Fragment) OS=Homo sapiens GN=ALB PE=4 SV=1
AQYLQQCPFEDVHK	AQYLQQCPFEDHVK	FALSE	51.3988	51.3318	588.277	3	2544.14	0	20141222_36_126_az	6269	tr|H7C013|H7C013_HUMAN	Serum albumin (Fragment) OS=Homo sapiens GN=ALB PE=4 SV=1
AQYLQQCPFMDHVK	AQYLQQCPFEDHVK	FALSE	69.1008	77.2042	588.612	3	2362.84	1	20141222_161_143_az	5946	tr|H7C013|H7C013_HUMAN	Serum albumin (Fragment) OS=Homo sapiens GN=ALB PE=4 SV=1
GAAYLQQCPFEDHVK	AQYLQQCPFEDHVK	FALSE	56.8008	82.72	588.277	3	2387.31	0	20141222_137_121_az	5914	tr|H7C013|H7C013_HUMAN	Serum albumin (Fragment) OS=Homo sapiens GN=ALB PE=4 SV=1
GAQYLQQCPFEDHVK	AQYLQQCPFEDHVK	FALSE	61.3	67.2888	607.286	3	2196.54	0	20141222_101_89_az	6611	tr|H7C013|H7C013_HUMAN	Serum albumin (Fragment) OS=Homo sapiens GN=ALB PE=4 SV=1
GAQYLQQCPFEDHVK	AQYLQQCPFEDHVK	FALSE	61.3	81.0767	607.284	3	2391.05	0	20141222_161_143_az	6046	tr|H7C013|H7C013_HUMAN	Serum albumin (Fragment) OS=Homo sapiens GN=ALB PE=4 SV=1
KTTAQYLQQCPFEDHVK	AQYLQQCPFEDHVK	FALSE	61.3	49.6976	698.675	3	3647.57	-1	20141222_161_143_az	10534	tr|H7C013|H7C013_HUMAN	Serum albumin (Fragment) OS=Homo sapiens GN=ALB PE=4 SV=1
TPYLQACPFEDHVK	AQYLQQCPFEDHVK	FALSE	49.7996	35.1216	569.271	3	2674.24	-1	20141222_139_123_az	6823	tr|H7C013|H7C013_HUMAN	Serum albumin (Fragment) OS=Homo sapiens GN=ALB PE=4 SV=1
GAQYYLPDNSLK	AQYYLPDGS	FALSE	43.8002	29.2771	456.897	3	2011.44	0	20141222_49_43_az	4443	tr|F5H3I4|F5H3I4_HUMAN	Alpha-centractin OS=Homo sapiens GN=ACTR1A PE=3 SV=1
GAQYYLPNSSLR	AQYYLPDGS	FALSE	40.2003	33.0152	456.903	3	1591.63	0	20141222_106_64_az	4323	tr|F5H3I4|F5H3I4_HUMAN	Alpha-centractin OS=Homo sapiens GN=ACTR1A PE=3 SV=1
GAQYYLPNSSLR	AQYYLPDGS	FALSE	40.2003	27.5818	456.901	3	1736.2	0	20141222_11_9_az	4437	tr|F5H3I4|F5H3I4_HUMAN	Alpha-centractin OS=Homo sapiens GN=ACTR1A PE=3 SV=1
GAQYYLPNSSLR	AQYYLPDGS	FALSE	40.2003	28.8288	456.901	3	1907.61	0	20141222_141_125_az	4195	tr|F5H3I4|F5H3I4_HUMAN	Alpha-centractin OS=Homo sapiens GN=ACTR1A PE=3 SV=1
GAQYYLPNSSLR	AQYYLPDGS	FALSE	40.2003	28.9204	456.901	3	1698.73	0	20141222_171_06_az	4143	tr|F5H3I4|F5H3I4_HUMAN	Alpha-centractin OS=Homo sapiens GN=ACTR1A PE=3 SV=1
GAQYYLPNSSLR	AQYYLPDGS	FALSE	40.2003	30.9007	456.9	3	1634.03	0	20141222_178_FAD_az	4333	tr|F5H3I4|F5H3I4_HUMAN	Alpha-centractin OS=Homo sapiens GN=ACTR1A PE=3 SV=1
GAQYYLPNSSLR	AQYYLPDGS	FALSE	40.2003	29.3241	456.901	3	1616.03	0	20141222_179_MAD_az	4306	tr|F5H3I4|F5H3I4_HUMAN	Alpha-centractin OS=Homo sapiens GN=ACTR1A PE=3 SV=1
GAQYYLPNSSLR	AQYYLPDGS	FALSE	40.2003	24.4643	456.901	3	1565.43	0	20141222_184_ALL_az	4379	tr|F5H3I4|F5H3I4_HUMAN	Alpha-centractin OS=Homo sapiens GN=ACTR1A PE=3 SV=1
GAQYYLPNSSLR	AQYYLPDGS	FALSE	40.2003	31.9193	456.902	3	1902	0	20141222_22_19_az	4260	tr|F5H3I4|F5H3I4_HUMAN	Alpha-centractin OS=Homo sapiens GN=ACTR1A PE=3 SV=1
GAQYYLPNSSLR	AQYYLPDGS	FALSE	40.2003	32.0708	456.9	3	1965.93	0	20141222_47_41_az	4295	tr|F5H3I4|F5H3I4_HUMAN	Alpha-centractin OS=Homo sapiens GN=ACTR1A PE=3 SV=1
GAQYYLPNSSLR	AQYYLPDGS	FALSE	40.2003	24.5548	456.9	3	1984.25	0	20141222_66_100_az	4336	tr|F5H3I4|F5H3I4_HUMAN	Alpha-centractin OS=Homo sapiens GN=ACTR1A PE=3 SV=1
GAQYYLPNSSLR	AQYYLPDGS	FALSE	40.2003	29.7309	456.9	3	2009.35	0	20141222_70_96_az	4429	tr|F5H3I4|F5H3I4_HUMAN	Alpha-centractin OS=Homo sapiens GN=ACTR1A PE=3 SV=1
GAQYYLPGGSSLR	AQYYLPDGSTL	FALSE	47.9004	30.8579	456.901	3	1714.3	0	20141222_86_82_az	4301	tr|F5H3I4|F5H3I4_HUMAN	Alpha-centractin OS=Homo sapiens GN=ACTR1A PE=3 SV=1
GDARDQYELLCMPNQK	ARLCVGDQYE-LCM	FALSE	43.7012	43.8526	646.97	3	3039.73	-1	20141222_78_69_az	8147	tr|H3BSV5|H3BSV5_HUMAN	Protein FAM65A (Fragment) OS=Homo sapiens GN=FAM65A PE=4 SV=1
SAGAARGNDLGWYQQKPGK	ARLTCGGNDLGSESVHWYQQKPG	FALSE	65.1002	27.6393	669.007	3	2495.59	-1	20141222_101_89_az	7674	sp|P80748|LV302_HUMAN	Ig lambda chain V-III region LOI OS=Homo sapiens PE=1 SV=1
GASAFYLNPSSLR	ASAFYLLFQTEDPTSL	FALSE	43.4	33.5303	461.572	3	2085.37	0	20141222_62_55_az	4623	sp|Q9NQA5|TRPV5_HUMAN	Transient receptor potential cation channel subfamily V member 5 OS=Homo sapiens GN=TRPV5 PE=1 SV=2
ASTLTVLGLPK	ASARLTVLGLP	FALSE	42.0004	43.9405	550.339	2	3060.91	0	20141222_174_04_az	9410	sp|Q5VST9-3|OBSCN_HUMAN	Isoform 3 of Obscurin OS=Homo sapiens GN=OBSCN
ASCKVPVKK	ASCKVPVKK	TRUE	47.1	33.5267	339.535	3	387.408	0	20141222_129_44_az	765	sp|P02749|APOH_HUMAN	Beta-2-glycoprotein 1 OS=Homo sapiens GN=APOH PE=1 SV=3
ASCKVPVKK	ASCKVPVKK	TRUE	47.1	20.3341	339.535	3	407.359	0	20141222_43_120_az	776	sp|P02749|APOH_HUMAN	Beta-2-glycoprotein 1 OS=Homo sapiens GN=APOH PE=1 SV=3
SASDGWHCNLK	ASDD-HCNLK	FALSE	39.1	26.497	425.192	3	2724	1	20141222_176_02_az	8355	sp|P52179|MYOM1_HUMAN	Myomesin-1 OS=Homo sapiens GN=MYOM1 PE=1 SV=2
DASDLTWDNLK	ASDLTWDNLK	FALSE	55.4	37.5908	639.302	2	3544.84	0	20141222_167_10_az	10891	tr|H7C5E8|H7C5E8_HUMAN	Serotransferrin (Fragment) OS=Homo sapiens GN=TF PE=4 SV=1
DASDLTWDNLK	ASDLTWDNLK	FALSE	55.4	33.0797	639.303	2	3800.04	0	20141222_59_106_az	10592	tr|H7C5E8|H7C5E8_HUMAN	Serotransferrin (Fragment) OS=Homo sapiens GN=TF PE=4 SV=1
SASDKYEACEK	ASEKLESCEK	FALSE	37.7	25.0981	429.855	3	2885.54	0	20141222_161_143_az	7803	sp|P51788-4|CLCN2_HUMAN	Isoform 4 of Chloride channel protein 2 OS=Homo sapiens GN=CLCN2
SASDLTFAMPDK	ASELTFELPD	FALSE	41.2	24.9086	641.301	2	2284.01	1	20141222_113_58_az	6600	tr|G3V2Y2|G3V2Y2_HUMAN	Transmembrane emp24 domain-containing protein 7 (Fragment) OS=Homo sapiens GN=TMED7 PE=3 SV=1
ASGFNFGTSALHWVR	ASGFSFSTYAMHWVR	FALSE	49.8995	44.6335	550.609	3	3658.02	0	20141222_40_35_az	10275	sp|P01769|HV308_HUMAN	Ig heavy chain V-III region GA OS=Homo sapiens PE=1 SV=1
ASGYSPSTYGLHWVR	ASGFSFSTYAMHWVR	FALSE	50.5	64.2077	560.941	3	2720.66	0	20141222_96_85_az	8318	sp|P01769|HV308_HUMAN	Ig heavy chain V-III region GA OS=Homo sapiens PE=1 SV=1
ASGYTFSSSDLHWVR	ASGFTFSANDMNWVR	FALSE	48.9005	40.6798	571.604	3	3065.9	0	20141222_162_14_az	8513	sp|P01763|HV302_HUMAN	Ig heavy chain V-III region WEA OS=Homo sapiens PE=1 SV=1
ASGYTFTSNDLHWVR	ASGFTFSANDMNWVR	FALSE	49.8005	52.7216	585.279	3	3050.78	0	20141222_20_17_az	8415	sp|P01763|HV302_HUMAN	Ig heavy chain V-III region WEA OS=Homo sapiens PE=1 SV=1
TSGYLFTDYALHWVR	ASGFTFSNYAMHWVR	FALSE	47.1	42.5372	610.305	3	4117.57	0	20141222_60_53_az	11791	sp|P01768|HV307_HUMAN	Ig heavy chain V-III region CAM OS=Homo sapiens PE=1 SV=1
TSGYTFSNYALHWVR	ASGFTFSNYAMHWVR	FALSE	56.2995	38.5844	601.292	3	3725.23	0	20141222_36_126_az	10149	sp|P01768|HV307_HUMAN	Ig heavy chain V-III region CAM OS=Homo sapiens PE=1 SV=1
TSGYTFTDYATHWVR	ASGFTFSNYAMHWVR	FALSE	49.8005	51.8729	602.279	3	3638.26	0	20141222_40_35_az	10204	sp|P01768|HV307_HUMAN	Ig heavy chain V-III region CAM OS=Homo sapiens PE=1 SV=1
TSGYTFTNYALHWVR	ASGFTFSNYAMHWVR	FALSE	53.5	45.5725	605.965	3	3846.76	0	20141222_36_126_az	10505	sp|P01768|HV307_HUMAN	Ig heavy chain V-III region CAM OS=Homo sapiens PE=1 SV=1
TSGYTFTNYAVHWVR	ASGFTFSNYAMHWVR	FALSE	52.0995	39.8638	601.292	3	3487.79	0	20141222_48_116_az	9780	sp|P01768|HV307_HUMAN	Ig heavy chain V-III region CAM OS=Homo sapiens PE=1 SV=1
ASGYPFKDYGLSWVR	ASGFTFSNYGMHWVR	FALSE	45.4	45.808	582.625	3	3539.82	0	20141222_148_131_az	9636	sp|P01771|HV310_HUMAN	Ig heavy chain V-III region HIL OS=Homo sapiens PE=1 SV=1
ASGYTFLNYDLHWVR	ASGFTFSNYGMHWVR	FALSE	51.8	67.9643	614.636	3	3882.84	0	20141222_47_41_az	11120	sp|P01771|HV310_HUMAN	Ig heavy chain V-III region HIL OS=Homo sapiens PE=1 SV=1
ASGYTFSQYSLHWVR	ASGFTFSRYTLHWVR	FALSE	55.3005	48.957	601.292	3	3314.49	0	20141222_134_119_az	9249	sp|P01770|HV309_HUMAN	Ig heavy chain V-III region NIE OS=Homo sapiens PE=1 SV=1
TSGYTFSTYLLHWVR	ASGFTFSRYTLHWVR	FALSE	49.4995	44.3958	610.976	3	4255.42	0	20141222_60_53_az	12235	sp|P01770|HV309_HUMAN	Ig heavy chain V-III region NIE OS=Homo sapiens PE=1 SV=1
ASGYTFTSYPMHWVR	ASGFTFSSYAMSWVR	FALSE	59.6995	56.5644	601.614	3	3429.78	0	20141222_21_140_az	9841	sp|P01764|HV303_HUMAN	Ig heavy chain V-III region VH26 OS=Homo sapiens PE=1 SV=1
ASGFPFTR	ASGFVFTR	FALSE	37.1	22.7612	441.725	2	2615.51	0	20141222_48_116_az	6676	tr|H7C5K0|H7C5K0_HUMAN	Helicase-like transcription factor (Fragment) OS=Homo sapiens GN=HLTF PE=4 SV=1
GAAGPQGLEEMVGR	ASGPEGVEELVGK	FALSE	43.6998	33.844	462.889	3	1863.12	1	20141222_152_135_az	4143	sp|Q8N7U6|EFHB_HUMAN	EF-hand domain-containing family member B OS=Homo sapiens GN=EFHB PE=2 SV=4
ASTVLVSYPSK	ASGVLVSYPS	FALSE	45.8	33.4538	575.817	2	1857.92	1	20141222_40_35_az	3855	tr|G3XAA6|G3XAA6_HUMAN	HCG40743, isoform CRA_a OS=Homo sapiens GN=C2orf81 PE=4 SV=1
ASGYAFENNYLHWVR	ASGYAFENYYLHWVR	FALSE	60.899	30.254	609.624	3	3161.78	0	20141222_104_66_az	9168	sp|P80421|HV108_HUMAN	Ig heavy chain V-I region DOT OS=Homo sapiens PE=1 SV=1
ASGYSFTNFYLHWVR	ASGYAFENYYLHWVR	FALSE	55.3005	34.0135	616.632	3	4002.44	0	20141222_153_22_az	11532	sp|P80421|HV108_HUMAN	Ig heavy chain V-I region DOT OS=Homo sapiens PE=1 SV=1
ASGYTFSNYYLHWVR	ASGYAFENYYLHWVR	FALSE	58.001	39.4806	621.963	3	3929.78	0	20141222_44_39_az	11076	sp|P80421|HV108_HUMAN	Ig heavy chain V-I region DOT OS=Homo sapiens PE=1 SV=1
ASGYTFTTYDLHVWR	ASGYNFNTYD---WR	FALSE	52.501	49.9372	606.292	3	3498.99	0	20141222_20_17_az	9834	tr|F5H4Q7|F5H4Q7_HUMAN	Glutamate receptor-interacting protein 1 (Fragment) OS=Homo sapiens GN=GRIP1 PE=4 SV=1
ASGYDFNNYYLHWVR	ASGYTFNSYYMHWVR	FALSE	66.4005	30.6587	635.627	3	3710.51	0	20141222_148_131_az	10177	sp|P01743|HV102_HUMAN	Ig heavy chain V-I region HG3 OS=Homo sapiens PE=4 SV=1
ASGYTFASYAVHWVR	ASGYTFNSYYMHWVR	FALSE	51.8	45.1536	572.282	3	3731.08	0	20141222_36_126_az	10168	sp|P01743|HV102_HUMAN	Ig heavy chain V-I region HG3 OS=Homo sapiens PE=4 SV=1
ASGYTFNDYYLHWVR	ASGYTFNSYYMHWVR	FALSE	59.9	49.7019	631.296	3	3840.5	0	20141222_59_106_az	10725	sp|P01743|HV102_HUMAN	Ig heavy chain V-I region HG3 OS=Homo sapiens PE=4 SV=1
ASGYTFSSYNLHWVR	ASGYTFNSYYMHWVR	FALSE	54.9005	62.476	596.62	3	3338.23	0	20141222_30_132_az	9287	sp|P01743|HV102_HUMAN	Ig heavy chain V-I region HG3 OS=Homo sapiens PE=4 SV=1
ASGYTFSSYYMHWVR	ASGYTFNSYYMHWVR	FALSE	62.099	49.3626	618.946	3	3677.24	0	20141222_80_71_az	10517	sp|P01743|HV102_HUMAN	Ig heavy chain V-I region HG3 OS=Homo sapiens PE=4 SV=1
ASGYTYNGYYLHWVR	ASGYTFNSYYMHWVR	FALSE	57.1995	49.214	616.96	3	4173.96	1	20141222_59_106_az	11810	sp|P01743|HV102_HUMAN	Ig heavy chain V-I region HG3 OS=Homo sapiens PE=4 SV=1
ASGYTYNSYALHWVR	ASGYTFNSYYMHWVR	FALSE	55.0995	37.1488	596.289	3	3566.51	1	20141222_99_70_az	9452	sp|P01743|HV102_HUMAN	Ig heavy chain V-I region HG3 OS=Homo sapiens PE=4 SV=1
ASGYTYNSYFLHWVR	ASGYTFNSYYMHWVR	FALSE	58.2	39.2267	621.632	3	4624.45	1	20141222_29_25_az	12899	sp|P01743|HV102_HUMAN	Ig heavy chain V-I region HG3 OS=Homo sapiens PE=4 SV=1
ASGYTYNSYYLHWVR	ASGYTFNSYYMHWVR	FALSE	60.5005	48.2191	626.963	3	3847.38	1	20141222_153_22_az	11064	sp|P01743|HV102_HUMAN	Ig heavy chain V-I region HG3 OS=Homo sapiens PE=4 SV=1
ASGYTYNSYYLHWVR	ASGYTFNSYYMHWVR	FALSE	60.5005	46.3813	626.964	3	3931.93	1	20141222_29_25_az	11019	sp|P01743|HV102_HUMAN	Ig heavy chain V-I region HG3 OS=Homo sapiens PE=4 SV=1
ASGYTYNSYYVHWVR	ASGYTFNSYYMHWVR	FALSE	59	50.8242	622.292	3	3641.95	1	20141222_88_80_az	11131	sp|P01743|HV102_HUMAN	Ig heavy chain V-I region HG3 OS=Homo sapiens PE=4 SV=1
VSGYTFSNYYVHWVR	ASGYTFNSYYMHWVR	FALSE	51.099	41.3007	626.635	3	3428.3	0	20141222_177_157_az	10561	sp|P01743|HV102_HUMAN	Ig heavy chain V-I region HG3 OS=Homo sapiens PE=4 SV=1
ASAYTFAAYYLHWVR	ASGYTFTGYYMHWVR	FALSE	52.8995	39.0336	606.969	3	3967.46	0	20141222_101_89_az	12884	sp|P23083|HV103_HUMAN	Ig heavy chain V-I region V35 OS=Homo sapiens PE=1 SV=1
ASGDTFTGYYVHWVR	ASGYTFTGYYMHWVR	FALSE	55.901	53.3452	586.943	3	3121.44	0	20141222_122_50_az	9593	sp|P23083|HV103_HUMAN	Ig heavy chain V-I region V35 OS=Homo sapiens PE=1 SV=1
ASGYTFSDYYMHWVR	ASGYTFTGYYMHWVR	FALSE	58.901	45.9536	628.278	3	3855.24	0	20141222_24_21_az	11142	sp|P23083|HV103_HUMAN	Ig heavy chain V-I region V35 OS=Homo sapiens PE=1 SV=1
ASGYTFTDNYLHWVR	ASGYTFTGYYMHWVR	FALSE	54.9005	32.4202	610.624	3	3503.87	0	20141222_125_111_az	10284	sp|P23083|HV103_HUMAN	Ig heavy chain V-I region V35 OS=Homo sapiens PE=1 SV=1
ASGYTFTDYFLHWVR	ASGYTFTGYYMHWVR	FALSE	57.5995	49.0759	621.632	3	4516.37	0	20141222_77_90_az	13180	sp|P23083|HV103_HUMAN	Ig heavy chain V-I region V35 OS=Homo sapiens PE=1 SV=1
ASGYTFTDYYLHWVR	ASGYTFTGYYMHWVR	FALSE	59.5	47.8209	626.964	3	3777.15	0	20141222_170_151_az	11578	sp|P23083|HV103_HUMAN	Ig heavy chain V-I region V35 OS=Homo sapiens PE=1 SV=1
ASGYTFTGHWLGWVR	ASGYTFTGYYMHWVR	FALSE	49.0995	52.1577	579.953	3	3547.95	0	20141222_84_84_az	10234	sp|P23083|HV103_HUMAN	Ig heavy chain V-I region V35 OS=Homo sapiens PE=1 SV=1
ASGYTFTGSYLHWVR	ASGYTFTGYYMHWVR	FALSE	57.8	67.7513	582.284	3	3388.33	0	20141222_146_129_az	9365	sp|P23083|HV103_HUMAN	Ig heavy chain V-I region V35 OS=Homo sapiens PE=1 SV=1
ASGYTFTGYYLHWVR	ASGYTFTGYYMHWVR	FALSE	63.0995	50.9657	607.629	3	3716.4	0	20141222_141_125_az	10526	sp|P23083|HV103_HUMAN	Ig heavy chain V-I region V35 OS=Homo sapiens PE=1 SV=1
ASGYTFTGYYLHWVR	ASGYTFTGYYMHWVR	FALSE	63.0995	35.3613	607.628	3	3606.41	0	20141222_169_08_az	11037	sp|P23083|HV103_HUMAN	Ig heavy chain V-I region V35 OS=Homo sapiens PE=1 SV=1
ASGYTFTGYYLHWVR	ASGYTFTGYYMHWVR	FALSE	63.0995	48.3038	607.629	3	3711.72	0	20141222_29_25_az	10308	sp|P23083|HV103_HUMAN	Ig heavy chain V-I region V35 OS=Homo sapiens PE=1 SV=1
ASGYTFTSYYLHWVR	ASGYTFTGYYMHWVR	FALSE	59.5	68.3464	617.632	3	3816.25	0	20141222_51_45_az	10973	sp|P23083|HV103_HUMAN	Ig heavy chain V-I region V35 OS=Homo sapiens PE=1 SV=1
TSGFTFTGYYLHWVR	ASGYTFTGYYMHWVR	FALSE	57.5995	50.8858	612.301	3	3996.7	0	20141222_157_139_az	11717	sp|P23083|HV103_HUMAN	Ig heavy chain V-I region V35 OS=Homo sapiens PE=1 SV=1
TSGYSFTGYYLHWVR	ASGYTFTGYYMHWVR	FALSE	56.6005	29.596	612.961	3	3817.67	0	20141222_35_31_az	10549	sp|P23083|HV103_HUMAN	Ig heavy chain V-I region V35 OS=Homo sapiens PE=1 SV=1
TSGYTFSAYYLHWLR	ASGYTFTGYYMHWVR	FALSE	49.2	66.0575	622.304	3	3829.02	0	20141222_174_04_az	12143	sp|P23083|HV103_HUMAN	Ig heavy chain V-I region V35 OS=Homo sapiens PE=1 SV=1
TSGYTFTHYFLHWVR	ASGYTFTGYYMHWVR	FALSE	53.1	36.8957	479.486	4	3515.57	0	20141222_15_13_az	10949	sp|P23083|HV103_HUMAN	Ig heavy chain V-I region V35 OS=Homo sapiens PE=1 SV=1
GASHLGLA	ASHLGLA	FALSE	37.5	24.4789	363.202	2	1747.19	0	20141222_141_125_az	3634	sp|P01024|CO3_HUMAN	Complement C3 OS=Homo sapiens GN=C3 PE=1 SV=2
GASHLGLA	ASHLGLA	FALSE	37.5	25.7208	363.202	2	1741.21	0	20141222_150_133_az	3591	sp|P01024|CO3_HUMAN	Complement C3 OS=Homo sapiens GN=C3 PE=1 SV=2
GASHLGLA	ASHLGLA	FALSE	37.5	25.5122	363.199	2	1714.86	0	20141222_152_135_az	3626	sp|P01024|CO3_HUMAN	Complement C3 OS=Homo sapiens GN=C3 PE=1 SV=2
GASHLGLA	ASHLGLA	FALSE	37.5	27.3214	363.2	2	1709.76	0	20141222_161_143_az	3626	sp|P01024|CO3_HUMAN	Complement C3 OS=Homo sapiens GN=C3 PE=1 SV=2
GASHLGLA	ASHLGLA	FALSE	37.5	26.6267	363.199	2	1681.3	0	20141222_27_134_az	3604	sp|P01024|CO3_HUMAN	Complement C3 OS=Homo sapiens GN=C3 PE=1 SV=2
GASHLGLA	ASHLGLA	FALSE	37.5	24.4415	363.199	2	1851.18	0	20141222_36_126_az	3869	sp|P01024|CO3_HUMAN	Complement C3 OS=Homo sapiens GN=C3 PE=1 SV=2
GASHLGLA	ASHLGLA	FALSE	37.5	25.5977	363.198	2	1820.07	0	20141222_66_100_az	3756	sp|P01024|CO3_HUMAN	Complement C3 OS=Homo sapiens GN=C3 PE=1 SV=2
QCCASLHHER	ASLHHQR	FALSE	36.4997	23.9462	432.856	3	1692.87	1	20141222_48_116_az	3414	sp|P22460|KCNA5_HUMAN	Potassium voltage-gated channel subfamily A member 5 OS=Homo sapiens GN=KCNA5 PE=1 SV=4
ASLHLPK	ASLHLPK	TRUE	36.3	22.2361	383.233	2	1676.8	0	20141222_152_135_az	3493	sp|P01009-2|A1AT_HUMAN	Isoform 2 of Alpha-1-antitrypsin OS=Homo sapiens GN=SERPINA1
ASLHLPK	ASLHLPK	TRUE	36.3	24.5415	383.233	2	1666.97	0	20141222_161_143_az	3476	sp|P01009-2|A1AT_HUMAN	Isoform 2 of Alpha-1-antitrypsin OS=Homo sapiens GN=SERPINA1
ASMVTVSSASTK	ASMVVVATAKSTK	FALSE	42.3998	32.1511	584.795	2	1800.73	0	20141222_48_116_az	3797	sp|Q8WZ42-13|TITIN_HUMAN	Isoform 13 of Titin OS=Homo sapiens GN=TTN
ASDLESGVPSR	ASNLESGVPSR	FALSE	53.0001	47.4262	559.277	2	1895.12	0	20141222_69_61_az	4051	sp|P01594|KV102_HUMAN	Ig kappa chain V-I region AU OS=Homo sapiens PE=1 SV=1
ASNLEGSVPSR	ASNLESGVPSR	FALSE	46.2004	25.9894	558.786	2	1473.01	0	20141222_88_80_az	3561	sp|P01594|KV102_HUMAN	Ig kappa chain V-I region AU OS=Homo sapiens PE=1 SV=1
ASNLENGVPSR	ASNLESGVPSR	FALSE	53.7002	28.346	572.289	2	1770.67	0	20141222_33_29_az	3653	sp|P01594|KV102_HUMAN	Ig kappa chain V-I region AU OS=Homo sapiens PE=1 SV=1
ASNLESGVPSR	ASNLESGVPSR	TRUE	57	28.8435	558.784	2	1547.21	0	20141222_06_5_az	3591	sp|P01594|KV102_HUMAN	Ig kappa chain V-I region AU OS=Homo sapiens PE=1 SV=1
ASNLESGVPSR	ASNLESGVPSR	TRUE	57	25.667	558.783	2	1515.41	0	20141222_125_111_az	3473	sp|P01594|KV102_HUMAN	Ig kappa chain V-I region AU OS=Homo sapiens PE=1 SV=1
ASNLESGVPSR	ASNLESGVPSR	TRUE	57	30.1368	558.787	2	1742.11	0	20141222_150_133_az	3594	sp|P01594|KV102_HUMAN	Ig kappa chain V-I region AU OS=Homo sapiens PE=1 SV=1
ASNLESGVPSR	ASNLESGVPSR	TRUE	57	26.8927	558.783	2	1666.3	0	20141222_153_22_az	3519	sp|P01594|KV102_HUMAN	Ig kappa chain V-I region AU OS=Homo sapiens PE=1 SV=1
ASNLESGVPSR	ASNLESGVPSR	TRUE	57	30.2996	558.783	2	1748.95	0	20141222_51_45_az	3632	sp|P01594|KV102_HUMAN	Ig kappa chain V-I region AU OS=Homo sapiens PE=1 SV=1
ASNLESGVPSR	ASNLESGVPSR	TRUE	57	27.3738	558.783	2	1791.13	0	20141222_53_47_az	3694	sp|P01594|KV102_HUMAN	Ig kappa chain V-I region AU OS=Homo sapiens PE=1 SV=1
ASNLESGVPSR	ASNLESGVPSR	TRUE	57	27.2955	558.781	2	1847.67	0	20141222_57_108_az	3813	sp|P01594|KV102_HUMAN	Ig kappa chain V-I region AU OS=Homo sapiens PE=1 SV=1
ASNLESGVPSR	ASNLESGVPSR	TRUE	57	25.2043	558.783	2	1832.72	0	20141222_70_96_az	3817	sp|P01594|KV102_HUMAN	Ig kappa chain V-I region AU OS=Homo sapiens PE=1 SV=1
ASNLESGVPSR	ASNLESGVPSR	TRUE	57	33.4489	558.784	2	1807.02	0	20141222_76_67_az	3722	sp|P01594|KV102_HUMAN	Ig kappa chain V-I region AU OS=Homo sapiens PE=1 SV=1
ASNLESGVPSR	ASNLESGVPSR	TRUE	57	26.4406	558.784	2	1561.32	0	20141222_84_84_az	3448	sp|P01594|KV102_HUMAN	Ig kappa chain V-I region AU OS=Homo sapiens PE=1 SV=1
ASNLESGVPSR	ASNLESGVPSR	TRUE	57	26.242	558.782	2	1492.41	0	20141222_87_77_az	3488	sp|P01594|KV102_HUMAN	Ig kappa chain V-I region AU OS=Homo sapiens PE=1 SV=1
ASNLESGVPSR	ASNLESGVPSR	TRUE	57	24.069	558.783	2	1476.41	0	20141222_89_79_az	3459	sp|P01594|KV102_HUMAN	Ig kappa chain V-I region AU OS=Homo sapiens PE=1 SV=1
ASNLESGVPSR	ASNLESGVPSR	TRUE	57	33.1306	558.783	2	1411.32	0	20141222_96_85_az	3709	sp|P01594|KV102_HUMAN	Ig kappa chain V-I region AU OS=Homo sapiens PE=1 SV=1
ASTLESGVPSR	ASNLESGVPSR	FALSE	50.3002	37.6118	552.286	2	1442.34	0	20141222_02_1_az	3515	sp|P01594|KV102_HUMAN	Ig kappa chain V-I region AU OS=Homo sapiens PE=1 SV=1
ASTLESGVPSR	ASNLESGVPSR	FALSE	50.3002	38.4883	552.286	2	1610.94	0	20141222_06_5_az	3816	sp|P01594|KV102_HUMAN	Ig kappa chain V-I region AU OS=Homo sapiens PE=1 SV=1
ASTLESGVPSR	ASNLESGVPSR	FALSE	50.3002	54.038	552.29	2	1533.15	0	20141222_124_48_az	3736	sp|P01594|KV102_HUMAN	Ig kappa chain V-I region AU OS=Homo sapiens PE=1 SV=1
ASTLESGVPSR	ASNLESGVPSR	FALSE	50.3002	34.1863	552.285	2	1552.18	0	20141222_126_46_az	3600	sp|P01594|KV102_HUMAN	Ig kappa chain V-I region AU OS=Homo sapiens PE=1 SV=1
ASTLESGVPSR	ASNLESGVPSR	FALSE	50.3002	50.4459	552.286	2	1499.55	0	20141222_12_148_az	3756	sp|P01594|KV102_HUMAN	Ig kappa chain V-I region AU OS=Homo sapiens PE=1 SV=1
ASTLESGVPSR	ASNLESGVPSR	FALSE	50.3002	44.7824	552.285	2	1795.29	0	20141222_147_28_az	3825	sp|P01594|KV102_HUMAN	Ig kappa chain V-I region AU OS=Homo sapiens PE=1 SV=1
ASTLESGVPSR	ASNLESGVPSR	FALSE	50.3002	40.369	552.289	2	1479.24	0	20141222_176_02_az	3935	sp|P01594|KV102_HUMAN	Ig kappa chain V-I region AU OS=Homo sapiens PE=1 SV=1
ASTLESGVPSR	ASNLESGVPSR	FALSE	50.3002	44.0149	552.287	2	1484.75	0	20141222_177_157_az	3754	sp|P01594|KV102_HUMAN	Ig kappa chain V-I region AU OS=Homo sapiens PE=1 SV=1
ASTLESGVPSR	ASNLESGVPSR	FALSE	50.3002	42.777	552.288	2	1457.01	0	20141222_179_MAD_az	3750	sp|P01594|KV102_HUMAN	Ig kappa chain V-I region AU OS=Homo sapiens PE=1 SV=1
ASTLESGVPSR	ASNLESGVPSR	FALSE	50.3002	42.2927	552.286	2	1713.87	0	20141222_27_134_az	3718	sp|P01594|KV102_HUMAN	Ig kappa chain V-I region AU OS=Homo sapiens PE=1 SV=1
ASTLESGVPSR	ASNLESGVPSR	FALSE	50.3002	49.881	552.287	2	1851.22	0	20141222_34_128_az	3966	sp|P01594|KV102_HUMAN	Ig kappa chain V-I region AU OS=Homo sapiens PE=1 SV=1
ASTLESGVPSR	ASNLESGVPSR	FALSE	50.3002	31.3395	552.286	2	1888.68	0	20141222_36_126_az	4001	sp|P01594|KV102_HUMAN	Ig kappa chain V-I region AU OS=Homo sapiens PE=1 SV=1
ASTLESGVPSR	ASNLESGVPSR	FALSE	50.3002	46.5697	552.284	2	1837.15	0	20141222_48_116_az	3921	sp|P01594|KV102_HUMAN	Ig kappa chain V-I region AU OS=Homo sapiens PE=1 SV=1
ASTLESGVPSR	ASNLESGVPSR	FALSE	50.3002	42.3804	552.285	2	1844.21	0	20141222_49_43_az	3854	sp|P01594|KV102_HUMAN	Ig kappa chain V-I region AU OS=Homo sapiens PE=1 SV=1
ASTLESGVPSR	ASNLESGVPSR	FALSE	50.3002	49.241	552.286	2	1868.26	0	20141222_56_49_az	3956	sp|P01594|KV102_HUMAN	Ig kappa chain V-I region AU OS=Homo sapiens PE=1 SV=1
ASTLESGVPSR	ASNLESGVPSR	FALSE	50.3002	49.7384	552.286	2	1804.55	0	20141222_80_71_az	3863	sp|P01594|KV102_HUMAN	Ig kappa chain V-I region AU OS=Homo sapiens PE=1 SV=1
ASTLESGVPSR	ASNLESGVPSR	FALSE	50.3002	54.2679	552.287	2	1402.42	0	20141222_98_87_az	3673	sp|P01594|KV102_HUMAN	Ig kappa chain V-I region AU OS=Homo sapiens PE=1 SV=1
KVVSSASNLQSGVPSR	ASNLESGVPSR	FALSE	52.6001	26.793	807.943	2	2541.48	1	20141222_03_156_az	7199	sp|P01594|KV102_HUMAN	Ig kappa chain V-I region AU OS=Homo sapiens PE=1 SV=1
ASASSSAAHFESLSASLGDR	ASPGASAAHFLLLSVGLGD	FALSE	51.8008	22.4407	650.644	3	2119.97	1	20141222_13_11_az	5702	sp|Q8N6C5-2|IGSF1_HUMAN	Isoform 2 of Immunoglobulin superfamily member 1 OS=Homo sapiens GN=IGSF1
ANSYTTEYAASVK	ASPYTPEHAASV	FALSE	39.1008	26.6321	702.836	2	1787.87	0	20141222_103_91_az	5010	sp|O15350-10|P73_HUMAN	Isoform dN-Gamma of Tumor protein p73 OS=Homo sapiens GN=TP73
ASQGLGNDLGWYQQKPGK	ASQDLDDDMNWYQQKPG	FALSE	65.6998	62.1768	649.661	3	2540.66	0	20141222_159_141_az	6757	sp|P06315|KV501_HUMAN	Ig kappa chain V region EV15 OS=Homo sapiens PE=1 SV=1
ASQGLGDYLAWYQKQPGK	ASQDLSDYLNWYQQKPGK	FALSE	56.2992	46.3431	670.673	3	3569.06	0	20141222_40_35_az	9964	sp|P01594|KV102_HUMAN	Ig kappa chain V-I region AU OS=Homo sapiens PE=1 SV=1
ASQGKGNDLGWYQQKPGK	ASQGLRNDLTWYQQKPG	FALSE	65.999	62.3969	654.333	3	2275.22	1	20141222_112_99_az	6770	sp|P01610|KV118_HUMAN	Ig kappa chain V-I region WEA OS=Homo sapiens PE=1 SV=1
ASQGLGHHLAWYQKQPGK	ASQGLSNNLNWYQQKPGK	FALSE	60.7012	49.0222	669.013	3	3697.53	1	20141222_153_22_az	10566	tr|S4R394|S4R394_HUMAN	Uncharacterized protein (Fragment) OS=Homo sapiens PE=4 SV=1
ASQGLSNFLAWYQKQPGK	ASQGLSNNLNWYQQKPGK	FALSE	58.3008	60.132	675.016	3	3593.62	0	20141222_155_137_az	10354	tr|S4R394|S4R394_HUMAN	Uncharacterized protein (Fragment) OS=Homo sapiens PE=4 SV=1
GTGASTNPWLAWYQHKPGK	ASQNLSSWLAWYQQKPGK	FALSE	65	48.7856	525.515	4	2832.39	0	20141222_85_75_az	8233	sp|P01596|KV104_HUMAN	Ig kappa chain V-I region CAR OS=Homo sapiens PE=1 SV=1
ASQGGVHNFLAWYQHTPGK	ASQS-VSNSFLAWYQQKPG	FALSE	61.099	41.1603	699.679	3	4005.13	1	20141222_34_128_az	11643	sp|P01622|KV304_HUMAN	Ig kappa chain V-III region Ti OS=Homo sapiens PE=1 SV=1
ASQSVFGSHCAWFEVR	ASQSAELTGV--SHCAW	FALSE	44.3988	39.8246	623.288	3	2626.85	0	20141222_105_93_az	7832	tr|E9PIS2|E9PIS2_HUMAN	Transmembrane protein 135 (Fragment) OS=Homo sapiens GN=TMEM135 PE=4 SV=1
ASGMLNPWLAWYQHK	ASQSLNTWLAWYQQK	FALSE	55.8995	48.2926	606.296	3	3255.91	1	20141222_85_75_az	9741	sp|P01598|KV106_HUMAN	Ig kappa chain V-I region EU OS=Homo sapiens PE=1 SV=1
ASQDLGTLLVWYQVKPGK	ASQSLNTWLAWYQQKPGK	FALSE	55.0992	65.3213	668.369	3	3941.4	0	20141222_26_23_az	11596	sp|P01598|KV106_HUMAN	Ig kappa chain V-I region EU OS=Homo sapiens PE=1 SV=1
ASQGLTWLAWYQRQPGK	ASQSLNTWLAWYQQKPGK	FALSE	57.1008	47.8448	663.68	3	3254.04	1	20141222_65_57_az	8699	sp|P01598|KV106_HUMAN	Ig kappa chain V-I region EU OS=Homo sapiens PE=1 SV=1
ASQPHDNWLAWYQQKPGK	ASQSLNTWLAWYQQKPGK	FALSE	74.1998	53.2015	718.354	3	3696.68	1	20141222_80_71_az	10588	sp|P01598|KV106_HUMAN	Ig kappa chain V-I region EU OS=Homo sapiens PE=1 SV=1
ASQPMVTWLTWYQQKPGK	ASQSLNTWLAWYQQKPGK	FALSE	62.6998	24.7918	717.368	3	4252.12	-1	20141222_07_152_az	12207	sp|P01598|KV106_HUMAN	Ig kappa chain V-I region EU OS=Homo sapiens PE=1 SV=1
ASQSFSTWLAWYQQKPGK	ASQSLNTWLAWYQQKPGK	FALSE	69.1004	48.8393	705.021	3	3942.66	0	20141222_65_57_az	11005	sp|P01598|KV106_HUMAN	Ig kappa chain V-I region EU OS=Homo sapiens PE=1 SV=1
ASQSLGTWLAWYQQKPGK	ASQSLNTWLAWYQQKPGK	FALSE	71.9984	41.1778	683.689	3	3858.98	0	20141222_59_106_az	10784	sp|P01598|KV106_HUMAN	Ig kappa chain V-I region EU OS=Homo sapiens PE=1 SV=1
ASQSLSTWLAWYQQKPGK	ASQSLNTWLAWYQQKPGK	FALSE	72.3984	47.0727	693.693	3	3845.77	0	20141222_48_116_az	11058	sp|P01598|KV106_HUMAN	Ig kappa chain V-I region EU OS=Homo sapiens PE=1 SV=1
YASQSLSVGSPR	ASQSLSLGNQVGSP	FALSE	44.8004	34.8269	626.321	2	1552.48	0	20141222_117_54_az	3759	tr|E7EP66|E7EP66_HUMAN	Acrosin-binding protein OS=Homo sapiens GN=ACRBP PE=4 SV=1
ASQALGHLLNWYQQK	ASQSLSNYLNWYQQK	FALSE	55.699	43.9644	586.308	3	3334.79	0	20141222_70_96_az	8924	sp|P04431|KV123_HUMAN	Ig kappa chain V-I region Walker OS=Homo sapiens PE=1 SV=1
TSQSLTTYLNWYQHK	ASQSLSNYLNWYQQK	FALSE	51.1995	54.2869	623.975	3	3318.22	0	20141222_16_144_az	9824	sp|P04431|KV123_HUMAN	Ig kappa chain V-I region Walker OS=Homo sapiens PE=1 SV=1
ASQGLSNYLAWFQKQPGK	ASQSLSNYLNWYQQKPGK	FALSE	57.8	38.7524	675.016	3	3869.5	0	20141222_21_140_az	11353	sp|P04431|KV123_HUMAN	Ig kappa chain V-I region Walker OS=Homo sapiens PE=1 SV=1
ASQSLSSYLNWYQQKGPK	ASQSLSNYLNWYQQKPGK	FALSE	62.4988	48.7701	695.684	3	3369.8	0	20141222_22_19_az	9463	sp|P04431|KV123_HUMAN	Ig kappa chain V-I region Walker OS=Homo sapiens PE=1 SV=1
ASQSLSSYLNWYQQKPGK	ASQSLSNYLNWYQQKPGK	FALSE	71.9984	49.4673	695.684	3	3421.75	0	20141222_78_69_az	9512	sp|P04431|KV123_HUMAN	Ig kappa chain V-I region Walker OS=Homo sapiens PE=1 SV=1
ASQSLSSYLNWYQQKPGK	ASQSLSNYLNWYQQKPGK	FALSE	71.9984	39.128	695.684	3	3230	0	20141222_87_77_az	9630	sp|P04431|KV123_HUMAN	Ig kappa chain V-I region Walker OS=Homo sapiens PE=1 SV=1
ASQSLSTYLNWYQQKPGK	ASQSLSNYLNWYQQKPGK	FALSE	71.9984	51.2689	700.357	3	3449.27	0	20141222_35_31_az	9363	sp|P04431|KV123_HUMAN	Ig kappa chain V-I region Walker OS=Homo sapiens PE=1 SV=1
TAGASLATYVNWYQVKPGK	ASQSLSNYLNWYQQKPGK	FALSE	59.8012	33.3119	685.362	3	3295.29	0	20141222_04_3_az	9780	sp|P04431|KV123_HUMAN	Ig kappa chain V-I region Walker OS=Homo sapiens PE=1 SV=1
ASQTLSSHLAWYQQK	ASQSLSSWLAWYQQK	FALSE	53.801	42.5843	583.296	3	2358.15	0	20141222_167_10_az	6669	sp|P01602|KV110_HUMAN	Ig kappa chain V-I region HK102 (Fragment) OS=Homo sapiens GN=IGKV1-5 PE=4 SV=1
ASESLSSWLAWYQQKPGK	ASQSLSSWLAWYQQKPGK	FALSE	72.9992	40.35	689.017	3	3849.09	1	20141222_77_90_az	10981	sp|P01602|KV110_HUMAN	Ig kappa chain V-I region HK102 (Fragment) OS=Homo sapiens GN=IGKV1-5 PE=4 SV=1
ASQSLSDWLAWYQQKPGK	ASQSLSSWLAWYQQKPGK	FALSE	71.0984	48.2383	698.353	3	4022.02	0	20141222_34_128_az	11705	sp|P01602|KV110_HUMAN	Ig kappa chain V-I region HK102 (Fragment) OS=Homo sapiens GN=IGKV1-5 PE=4 SV=1
ASQSLSSWLAWYQQKPGK	ASQSLSSWLAWYQQKPGK	TRUE	74.4	50.769	689.023	3	3754.16	0	20141222_06_5_az	11366	sp|P01602|KV110_HUMAN	Ig kappa chain V-I region HK102 (Fragment) OS=Homo sapiens GN=IGKV1-5 PE=4 SV=1
ASQSLSSWLAWYQQKPGK	ASQSLSSWLAWYQQKPGK	TRUE	74.4	40.4324	689.019	3	3647.36	0	20141222_128_113_az	10999	sp|P01602|KV110_HUMAN	Ig kappa chain V-I region HK102 (Fragment) OS=Homo sapiens GN=IGKV1-5 PE=4 SV=1
ASQSLSSWLAWYQQKPGK	ASQSLSSWLAWYQQKPGK	TRUE	74.4	37.1244	689.019	3	3798.13	0	20141222_142_32_az	10618	sp|P01602|KV110_HUMAN	Ig kappa chain V-I region HK102 (Fragment) OS=Homo sapiens GN=IGKV1-5 PE=4 SV=1
ASQSLSSWLAWYQQKPGK	ASQSLSSWLAWYQQKPGK	TRUE	74.4	51.6615	689.021	3	3748.76	0	20141222_152_135_az	10857	sp|P01602|KV110_HUMAN	Ig kappa chain V-I region HK102 (Fragment) OS=Homo sapiens GN=IGKV1-5 PE=4 SV=1
ASQSLSSWLAWYQQKPGK	ASQSLSSWLAWYQQKPGK	TRUE	74.4	36.5145	689.02	3	3742.09	0	20141222_158_18_az	10953	sp|P01602|KV110_HUMAN	Ig kappa chain V-I region HK102 (Fragment) OS=Homo sapiens GN=IGKV1-5 PE=4 SV=1
ASQSLSSWLAWYQQKPGK	ASQSLSSWLAWYQQKPGK	TRUE	74.4	45.9158	689.02	3	3718.01	0	20141222_159_141_az	10957	sp|P01602|KV110_HUMAN	Ig kappa chain V-I region HK102 (Fragment) OS=Homo sapiens GN=IGKV1-5 PE=4 SV=1
ASQSLSSWLAWYQQKPGK	ASQSLSSWLAWYQQKPGK	TRUE	74.4	40.045	689.021	3	3736.65	0	20141222_161_143_az	10857	sp|P01602|KV110_HUMAN	Ig kappa chain V-I region HK102 (Fragment) OS=Homo sapiens GN=IGKV1-5 PE=4 SV=1
ASQSLSSWLAWYQQKPGK	ASQSLSSWLAWYQQKPGK	TRUE	74.4	30.8664	689.019	3	3720.95	0	20141222_162_14_az	10839	sp|P01602|KV110_HUMAN	Ig kappa chain V-I region HK102 (Fragment) OS=Homo sapiens GN=IGKV1-5 PE=4 SV=1
ASQSLSSWLAWYQQKPGK	ASQSLSSWLAWYQQKPGK	TRUE	74.4	38.6739	689.022	3	3599	0	20141222_168_149_az	11167	sp|P01602|KV110_HUMAN	Ig kappa chain V-I region HK102 (Fragment) OS=Homo sapiens GN=IGKV1-5 PE=4 SV=1
ASQSLSSWLAWYQQKPGK	ASQSLSSWLAWYQQKPGK	TRUE	74.4	30.4247	689.019	3	3604.52	0	20141222_169_08_az	11030	sp|P01602|KV110_HUMAN	Ig kappa chain V-I region HK102 (Fragment) OS=Homo sapiens GN=IGKV1-5 PE=4 SV=1
ASQSLSSWLAWYQQKPGK	ASQSLSSWLAWYQQKPGK	TRUE	74.4	40.2581	689.02	3	3600.15	0	20141222_174_04_az	11333	sp|P01602|KV110_HUMAN	Ig kappa chain V-I region HK102 (Fragment) OS=Homo sapiens GN=IGKV1-5 PE=4 SV=1
ASQSLSSWLAWYQQKPGK	ASQSLSSWLAWYQQKPGK	TRUE	74.4	43.1449	689.02	3	3593.88	0	20141222_176_02_az	11476	sp|P01602|KV110_HUMAN	Ig kappa chain V-I region HK102 (Fragment) OS=Homo sapiens GN=IGKV1-5 PE=4 SV=1
ASQSLSSWLAWYQQKPGK	ASQSLSSWLAWYQQKPGK	TRUE	74.4	60.4467	689.021	3	3902.82	0	20141222_34_128_az	11280	sp|P01602|KV110_HUMAN	Ig kappa chain V-I region HK102 (Fragment) OS=Homo sapiens GN=IGKV1-5 PE=4 SV=1
ASQSLSSWLAWYQQKPGK	ASQSLSSWLAWYQQKPGK	TRUE	74.4	43.5895	689.019	3	3945.11	0	20141222_40_35_az	11276	sp|P01602|KV110_HUMAN	Ig kappa chain V-I region HK102 (Fragment) OS=Homo sapiens GN=IGKV1-5 PE=4 SV=1
ASQSLSSWLAWYQQKPGK	ASQSLSSWLAWYQQKPGK	TRUE	74.4	35.3091	689.021	3	3955.39	0	20141222_45_118_az	11165	sp|P01602|KV110_HUMAN	Ig kappa chain V-I region HK102 (Fragment) OS=Homo sapiens GN=IGKV1-5 PE=4 SV=1
ASQSLSSWLAWYQQKPGK	ASQSLSSWLAWYQQKPGK	TRUE	74.4	63.2746	689.021	3	3882	0	20141222_47_41_az	11117	sp|P01602|KV110_HUMAN	Ig kappa chain V-I region HK102 (Fragment) OS=Homo sapiens GN=IGKV1-5 PE=4 SV=1
ASQSLSSWLAWYQQKPGK	ASQSLSSWLAWYQQKPGK	TRUE	74.4	48.4572	689.02	3	3852.93	0	20141222_48_116_az	11084	sp|P01602|KV110_HUMAN	Ig kappa chain V-I region HK102 (Fragment) OS=Homo sapiens GN=IGKV1-5 PE=4 SV=1
ASQSLSSWLAWYQQKPGK	ASQSLSSWLAWYQQKPGK	TRUE	74.4	59.9199	689.02	3	3882.31	0	20141222_53_47_az	11123	sp|P01602|KV110_HUMAN	Ig kappa chain V-I region HK102 (Fragment) OS=Homo sapiens GN=IGKV1-5 PE=4 SV=1
ASQSLSSWLAWYQQKPGK	ASQSLSSWLAWYQQKPGK	TRUE	74.4	38.6521	689.021	3	3900.3	0	20141222_56_49_az	11172	sp|P01602|KV110_HUMAN	Ig kappa chain V-I region HK102 (Fragment) OS=Homo sapiens GN=IGKV1-5 PE=4 SV=1
ASQSLSSWLAWYQQKPGK	ASQSLSSWLAWYQQKPGK	TRUE	74.4	39.5154	689.02	3	3937.72	0	20141222_62_55_az	10809	sp|P01602|KV110_HUMAN	Ig kappa chain V-I region HK102 (Fragment) OS=Homo sapiens GN=IGKV1-5 PE=4 SV=1
ASQSLSSWLAWYQQKPGK	ASQSLSSWLAWYQQKPGK	TRUE	74.4	47.2559	689.021	3	3874.57	0	20141222_76_67_az	11017	sp|P01602|KV110_HUMAN	Ig kappa chain V-I region HK102 (Fragment) OS=Homo sapiens GN=IGKV1-5 PE=4 SV=1
ASQSLSSWLAWYQQKPGK	ASQSLSSWLAWYQQKPGK	TRUE	74.4	36.5201	689.019	3	3713.97	0	20141222_83_73_az	10460	sp|P01602|KV110_HUMAN	Ig kappa chain V-I region HK102 (Fragment) OS=Homo sapiens GN=IGKV1-5 PE=4 SV=1
ASQSLSSWLAWYQQKPGK	ASQSLSSWLAWYQQKPGK	TRUE	74.4	46.9681	689.019	3	3663.76	0	20141222_85_75_az	11176	sp|P01602|KV110_HUMAN	Ig kappa chain V-I region HK102 (Fragment) OS=Homo sapiens GN=IGKV1-5 PE=4 SV=1
ASQSLSSWLAWYQQKPGK	ASQSLSSWLAWYQQKPGK	TRUE	74.4	41.9127	689.02	3	3649.2	0	20141222_86_82_az	10981	sp|P01602|KV110_HUMAN	Ig kappa chain V-I region HK102 (Fragment) OS=Homo sapiens GN=IGKV1-5 PE=4 SV=1
ASQSLSSWLAWYQQKPGK	ASQSLSSWLAWYQQKPGK	TRUE	74.4	43.0111	689.021	3	3659.75	0	20141222_87_77_az	11150	sp|P01602|KV110_HUMAN	Ig kappa chain V-I region HK102 (Fragment) OS=Homo sapiens GN=IGKV1-5 PE=4 SV=1
ASQSLSSWLAWYVVWPGK	ASQSLSSWLAWYQQKPGK	FALSE	60.7988	25.2888	689.02	3	3836.07	0	20141222_30_132_az	10894	sp|P01602|KV110_HUMAN	Ig kappa chain V-I region HK102 (Fragment) OS=Homo sapiens GN=IGKV1-5 PE=4 SV=1
GTQSLSSWLAWYQQKPGK	ASQSLSSWLAWYQQKPGK	FALSE	68.7004	44.2298	689.021	3	3720.86	0	20141222_160_16_az	10822	sp|P01602|KV110_HUMAN	Ig kappa chain V-I region HK102 (Fragment) OS=Homo sapiens GN=IGKV1-5 PE=4 SV=1
TGQSLSSWLAWYQQKPGK	ASQSLSSWLAWYQQKPGK	FALSE	68.3004	36.0867	689.019	3	3936.5	0	20141222_39_124_az	11035	sp|P01602|KV110_HUMAN	Ig kappa chain V-I region HK102 (Fragment) OS=Homo sapiens GN=IGKV1-5 PE=4 SV=1
ASQALSTYLAWYQQKPGK	ASQSLSSYLSWYQQKPGK	FALSE	65.3988	41.2068	680.688	3	3345.03	0	20141222_06_5_az	9939	sp|P01600|KV108_HUMAN	Ig kappa chain V-I region Hau OS=Homo sapiens PE=1 SV=1
ASQGLSSYLAWYQKQPGK	ASQSLSSYLSWYQQKPGK	FALSE	59.6008	56.0435	671.345	3	3365.12	0	20141222_21_140_az	9624	sp|P01600|KV108_HUMAN	Ig kappa chain V-I region Hau OS=Homo sapiens PE=1 SV=1
ASQGLSTYLAWYQQKPGK	ASQSLSSYLSWYQQKPGK	FALSE	64.9988	43.7267	676.017	3	3315.99	0	20141222_06_5_az	9835	sp|P01600|KV108_HUMAN	Ig kappa chain V-I region Hau OS=Homo sapiens PE=1 SV=1
ASQGLSTYLGWYQRQPGK	ASQSLSSYLSWYQQKPGK	FALSE	57.1992	57.9126	680.682	3	3227.71	0	20141222_160_16_az	9111	sp|P01600|KV108_HUMAN	Ig kappa chain V-I region Hau OS=Homo sapiens PE=1 SV=1
ASQSVSNHLADAYQQKPGAQPR	ASQSVSNNLAW--YQQKPGQPPR	FALSE	74.0986	31.5427	784.726	3	3143.91	1	20141222_159_141_az	8904	sp|P04207|KV308_HUMAN	Ig kappa chain V-III region CLL OS=Homo sapiens PE=1 SV=2
ASQDLGNDLGWYQQKPGK	ASQSVSNNLAWYQQKPG	FALSE	63.4002	37.1553	668.996	3	2871.95	0	20141222_45_118_az	7384	sp|P04207|KV308_HUMAN	Ig kappa chain V-III region CLL OS=Homo sapiens PE=1 SV=2
ASEYVTNNYLAWYHQK	ASQSVSNSYLAWYQQK	FALSE	61.5	42.5419	662.982	3	3006.87	0	20141222_89_79_az	8743	sp|P01620|KV302_HUMAN	Ig kappa chain V-III region SIE OS=Homo sapiens PE=1 SV=1
ASQSVTSGSLAWYQHK	ASQSVSS-NLAWYQQK	FALSE	59.6	52.2084	583.957	3	2052.91	0	20141222_117_54_az	5209	sp|P06311|KV311_HUMAN	Ig kappa chain V-III region IARC/BL41 OS=Homo sapiens PE=1 SV=1
ASQSVSSNHLAWYQHK	ASQSVSSN-LAWYQQK	FALSE	70.8	39.5629	614.63	3	2779.29	1	20141222_83_73_az	7300	sp|P06311|KV311_HUMAN	Ig kappa chain V-III region IARC/BL41 OS=Homo sapiens PE=1 SV=1
ASQDLSSHLAWYQQK	ASQSVSSNLAWYQQK	FALSE	60.3	44.426	587.955	3	2752.51	0	20141222_75_92_az	6800	sp|P06311|KV311_HUMAN	Ig kappa chain V-III region IARC/BL41 OS=Homo sapiens PE=1 SV=1
ASQSVSGSYLAWYHQK	ASQSVSSSYLAWYQQK	FALSE	73.8	96.5744	604.627	3	2657.17	0	20141222_17_15_az	7639	sp|P18135|KV312_HUMAN	Ig kappa chain V-III region HAH OS=Homo sapiens PE=2 SV=1
ASQSVSSSYLAWYHQK	ASQSVSSSYLAWYQQK	FALSE	77.9	57.7557	614.631	3	2690.24	0	20141222_17_15_az	7755	sp|P18135|KV312_HUMAN	Ig kappa chain V-III region HAH OS=Homo sapiens PE=2 SV=1
ASQNVASWLAWYQQKPGK	ASQSVSSSYLAWYQQKPG	FALSE	68.5008	43.0802	688.021	3	3744.61	0	20141222_33_29_az	10654	sp|P18135|KV312_HUMAN	Ig kappa chain V-III region HAH OS=Homo sapiens PE=2 SV=1
ASQSLNNQLAWYQQKPGK	ASQSVSSSYLAWYQQKPG	FALSE	61.7992	51.9235	687.687	3	2408.41	0	20141222_167_10_az	6846	sp|P18135|KV312_HUMAN	Ig kappa chain V-III region HAH OS=Homo sapiens PE=2 SV=1
ASQSVSSSYLAWYQQKPGR	ASQSVSSSYLAWYQQKPGQ	FALSE	74.4012	74.0657	715.022	3	2717.19	0	20141222_176_02_az	8331	sp|P18135|KV312_HUMAN	Ig kappa chain V-III region HAH OS=Homo sapiens PE=2 SV=1
ASQSVSSSYLAWYQQKPGQAPR	ASQSVSSSYLAWYQQKPGQAPR	TRUE	90.4	51.1107	813.739	3	2987.65	0	20141222_51_45_az	8022	sp|P18135|KV312_HUMAN	Ig kappa chain V-III region HAH OS=Homo sapiens PE=2 SV=1
ASQNVGSFLAWFQHK	ASQSVSSYLAWYQQK	FALSE	58.001	35.7463	573.956	3	4050.72	0	20141222_149_26_az	11536	sp|P04433|KV309_HUMAN	Ig kappa chain V-III region VG (Fragment) OS=Homo sapiens PE=1 SV=1
ASQSVFHYLTWYQQK	ASQSVSSYLAWYQQK	FALSE	59.4	53.7736	629.312	3	3711.27	0	20141222_56_49_az	10506	sp|P04433|KV309_HUMAN	Ig kappa chain V-III region VG (Fragment) OS=Homo sapiens PE=1 SV=1
ASQSVGHYLTWYQQK	ASQSVSSYLAWYQQK	FALSE	61.1	41.6635	599.296	3	2966.92	0	20141222_56_49_az	7867	sp|P04433|KV309_HUMAN	Ig kappa chain V-III region VG (Fragment) OS=Homo sapiens PE=1 SV=1
ASQSTSGYLAWYQVKPGK	ASQSVSSYLAWYQQKPGQ	FALSE	59.2008	44.3485	657.669	3	2900.16	0	20141222_07_152_az	7978	sp|P04433|KV309_HUMAN	Ig kappa chain V-III region VG (Fragment) OS=Homo sapiens PE=1 SV=1
ASQSVGTYLAWYQQKPGQAPR	ASQSVSSYLAWYQQKPGQAPR	FALSE	80.6016	62.0835	779.399	3	3133.13	0	20141222_26_23_az	8712	sp|P04433|KV309_HUMAN	Ig kappa chain V-III region VG (Fragment) OS=Homo sapiens PE=1 SV=1
ASQSVSSYLAWYQQKPGAPQR	ASQSVSSYLAWYQQKPGQAPR	FALSE	74.3982	41.8945	784.729	3	3304.72	0	20141222_67_59_az	9043	sp|P04433|KV309_HUMAN	Ig kappa chain V-III region VG (Fragment) OS=Homo sapiens PE=1 SV=1
ASRDAHYAVAVVK	ASRNGHYAV	FALSE	40.2003	26.7917	462.585	3	3349.53	1	20141222_146_129_az	9226	sp|Q53RE8|ANR39_HUMAN	Ankyrin repeat domain-containing protein 39 OS=Homo sapiens GN=ANKRD39 PE=1 SV=1
ASFLEGGVPSR	ASSLESGVPSR	FALSE	44.1004	35.6978	560.292	2	2397.8	0	20141222_16_144_az	6668	sp|P01598|KV106_HUMAN	Ig kappa chain V-I region EU OS=Homo sapiens PE=1 SV=1
ASSLELGVPSR	ASSLESGVPSR	FALSE	47.4002	43.2709	558.305	2	2130.12	0	20141222_110_97_az	6207	sp|P01598|KV106_HUMAN	Ig kappa chain V-I region EU OS=Homo sapiens PE=1 SV=1
ASSLESGVPSR	ASSLESGVPSR	TRUE	54	41.0235	545.279	2	1558.68	0	20141222_05_154_az	3809	sp|P01598|KV106_HUMAN	Ig kappa chain V-I region EU OS=Homo sapiens PE=1 SV=1
ASSLESGVPSR	ASSLESGVPSR	TRUE	54	37.0864	545.279	2	1578.05	0	20141222_06_5_az	3701	sp|P01598|KV106_HUMAN	Ig kappa chain V-I region EU OS=Homo sapiens PE=1 SV=1
ASSLESGVPSR	ASSLESGVPSR	TRUE	54	42.183	545.278	2	1591.19	0	20141222_07_152_az	3654	sp|P01598|KV106_HUMAN	Ig kappa chain V-I region EU OS=Homo sapiens PE=1 SV=1
ASSLESGVPSR	ASSLESGVPSR	TRUE	54	41.5666	545.279	2	1369.34	0	20141222_101_89_az	3682	sp|P01598|KV106_HUMAN	Ig kappa chain V-I region EU OS=Homo sapiens PE=1 SV=1
ASSLESGVPSR	ASSLESGVPSR	TRUE	54	39.8734	545.279	2	1374.49	0	20141222_102_68_az	3544	sp|P01598|KV106_HUMAN	Ig kappa chain V-I region EU OS=Homo sapiens PE=1 SV=1
ASSLESGVPSR	ASSLESGVPSR	TRUE	54	41.3077	545.279	2	1360.35	0	20141222_103_91_az	3519	sp|P01598|KV106_HUMAN	Ig kappa chain V-I region EU OS=Homo sapiens PE=1 SV=1
ASSLESGVPSR	ASSLESGVPSR	TRUE	54	37.2312	545.279	2	1343.09	0	20141222_104_66_az	3303	sp|P01598|KV106_HUMAN	Ig kappa chain V-I region EU OS=Homo sapiens PE=1 SV=1
ASSLESGVPSR	ASSLESGVPSR	TRUE	54	42.6975	545.28	2	1361.81	0	20141222_105_93_az	3474	sp|P01598|KV106_HUMAN	Ig kappa chain V-I region EU OS=Homo sapiens PE=1 SV=1
ASSLESGVPSR	ASSLESGVPSR	TRUE	54	33.8075	545.279	2	1296.67	0	20141222_110_97_az	3325	sp|P01598|KV106_HUMAN	Ig kappa chain V-I region EU OS=Homo sapiens PE=1 SV=1
ASSLESGVPSR	ASSLESGVPSR	TRUE	54	41.1616	545.279	2	1268.57	0	20141222_112_99_az	3286	sp|P01598|KV106_HUMAN	Ig kappa chain V-I region EU OS=Homo sapiens PE=1 SV=1
ASSLESGVPSR	ASSLESGVPSR	TRUE	54	40.0174	545.278	2	1266.49	0	20141222_114_101_az	3125	sp|P01598|KV106_HUMAN	Ig kappa chain V-I region EU OS=Homo sapiens PE=1 SV=1
ASSLESGVPSR	ASSLESGVPSR	TRUE	54	43.4295	545.283	2	1507.2	0	20141222_124_48_az	3644	sp|P01598|KV106_HUMAN	Ig kappa chain V-I region EU OS=Homo sapiens PE=1 SV=1
ASSLESGVPSR	ASSLESGVPSR	TRUE	54	45.2384	545.277	2	1612.1	0	20141222_131_42_az	3539	sp|P01598|KV106_HUMAN	Ig kappa chain V-I region EU OS=Homo sapiens PE=1 SV=1
ASSLESGVPSR	ASSLESGVPSR	TRUE	54	33.9891	545.277	2	1633.37	0	20141222_132_117_az	3624	sp|P01598|KV106_HUMAN	Ig kappa chain V-I region EU OS=Homo sapiens PE=1 SV=1
ASSLESGVPSR	ASSLESGVPSR	TRUE	54	40.9862	545.278	2	1669.56	0	20141222_134_119_az	3538	sp|P01598|KV106_HUMAN	Ig kappa chain V-I region EU OS=Homo sapiens PE=1 SV=1
ASSLESGVPSR	ASSLESGVPSR	TRUE	54	41.9673	545.277	2	1726.89	0	20141222_137_121_az	3615	sp|P01598|KV106_HUMAN	Ig kappa chain V-I region EU OS=Homo sapiens PE=1 SV=1
ASSLESGVPSR	ASSLESGVPSR	TRUE	54	37.3288	545.28	2	1464.99	0	20141222_13_11_az	3474	sp|P01598|KV106_HUMAN	Ig kappa chain V-I region EU OS=Homo sapiens PE=1 SV=1
ASSLESGVPSR	ASSLESGVPSR	TRUE	54	43.0991	545.283	2	1763.08	0	20141222_141_125_az	3691	sp|P01598|KV106_HUMAN	Ig kappa chain V-I region EU OS=Homo sapiens PE=1 SV=1
ASSLESGVPSR	ASSLESGVPSR	TRUE	54	35.7863	545.277	2	1774.9	0	20141222_142_32_az	3722	sp|P01598|KV106_HUMAN	Ig kappa chain V-I region EU OS=Homo sapiens PE=1 SV=1
ASSLESGVPSR	ASSLESGVPSR	TRUE	54	44.2414	545.278	2	1765.46	0	20141222_146_129_az	3692	sp|P01598|KV106_HUMAN	Ig kappa chain V-I region EU OS=Homo sapiens PE=1 SV=1
ASSLESGVPSR	ASSLESGVPSR	TRUE	54	39.39	545.277	2	1771.32	0	20141222_147_28_az	3739	sp|P01598|KV106_HUMAN	Ig kappa chain V-I region EU OS=Homo sapiens PE=1 SV=1
ASSLESGVPSR	ASSLESGVPSR	TRUE	54	43.4039	545.283	2	1763.88	0	20141222_150_133_az	3671	sp|P01598|KV106_HUMAN	Ig kappa chain V-I region EU OS=Homo sapiens PE=1 SV=1
ASSLESGVPSR	ASSLESGVPSR	TRUE	54	39.1295	545.278	2	1737.64	0	20141222_151_24_az	3628	sp|P01598|KV106_HUMAN	Ig kappa chain V-I region EU OS=Homo sapiens PE=1 SV=1
ASSLESGVPSR	ASSLESGVPSR	TRUE	54	44.1031	545.279	2	1689	0	20141222_153_22_az	3600	sp|P01598|KV106_HUMAN	Ig kappa chain V-I region EU OS=Homo sapiens PE=1 SV=1
ASSLESGVPSR	ASSLESGVPSR	TRUE	54	42.7874	545.277	2	1645.82	0	20141222_155_137_az	3566	sp|P01598|KV106_HUMAN	Ig kappa chain V-I region EU OS=Homo sapiens PE=1 SV=1
ASSLESGVPSR	ASSLESGVPSR	TRUE	54	35.0268	545.278	2	1681.37	0	20141222_158_18_az	3650	sp|P01598|KV106_HUMAN	Ig kappa chain V-I region EU OS=Homo sapiens PE=1 SV=1
ASSLESGVPSR	ASSLESGVPSR	TRUE	54	42.4451	545.281	2	1479.63	0	20141222_15_13_az	3770	sp|P01598|KV106_HUMAN	Ig kappa chain V-I region EU OS=Homo sapiens PE=1 SV=1
ASSLESGVPSR	ASSLESGVPSR	TRUE	54	43.1164	545.278	2	1670.88	0	20141222_160_16_az	3618	sp|P01598|KV106_HUMAN	Ig kappa chain V-I region EU OS=Homo sapiens PE=1 SV=1
ASSLESGVPSR	ASSLESGVPSR	TRUE	54	38.7226	545.28	2	1730.34	0	20141222_161_143_az	3699	sp|P01598|KV106_HUMAN	Ig kappa chain V-I region EU OS=Homo sapiens PE=1 SV=1
ASSLESGVPSR	ASSLESGVPSR	TRUE	54	41.0962	545.278	2	1687.25	0	20141222_162_14_az	3618	sp|P01598|KV106_HUMAN	Ig kappa chain V-I region EU OS=Homo sapiens PE=1 SV=1
ASSLESGVPSR	ASSLESGVPSR	TRUE	54	43.5814	545.279	2	1465.93	0	20141222_168_149_az	3629	sp|P01598|KV106_HUMAN	Ig kappa chain V-I region EU OS=Homo sapiens PE=1 SV=1
ASSLESGVPSR	ASSLESGVPSR	TRUE	54	31.8449	545.278	2	1451.44	0	20141222_169_08_az	3641	sp|P01598|KV106_HUMAN	Ig kappa chain V-I region EU OS=Homo sapiens PE=1 SV=1
ASSLESGVPSR	ASSLESGVPSR	TRUE	54	43.6022	545.281	2	1492.35	0	20141222_170_151_az	3636	sp|P01598|KV106_HUMAN	Ig kappa chain V-I region EU OS=Homo sapiens PE=1 SV=1
ASSLESGVPSR	ASSLESGVPSR	TRUE	54	38.7677	545.278	2	1454.35	0	20141222_173_153_az	3669	sp|P01598|KV106_HUMAN	Ig kappa chain V-I region EU OS=Homo sapiens PE=1 SV=1
ASSLESGVPSR	ASSLESGVPSR	TRUE	54	43.8824	545.279	2	1447.53	0	20141222_176_02_az	3822	sp|P01598|KV106_HUMAN	Ig kappa chain V-I region EU OS=Homo sapiens PE=1 SV=1
ASSLESGVPSR	ASSLESGVPSR	TRUE	54	39.2717	545.278	2	1436.88	0	20141222_178_FAD_az	3661	sp|P01598|KV106_HUMAN	Ig kappa chain V-I region EU OS=Homo sapiens PE=1 SV=1
ASSLESGVPSR	ASSLESGVPSR	TRUE	54	38.5623	545.279	2	1426.7	0	20141222_179_MAD_az	3641	sp|P01598|KV106_HUMAN	Ig kappa chain V-I region EU OS=Homo sapiens PE=1 SV=1
ASSLESGVPSR	ASSLESGVPSR	TRUE	54	46.2705	545.28	2	1438.64	0	20141222_180_FDLB_az	3656	sp|P01598|KV106_HUMAN	Ig kappa chain V-I region EU OS=Homo sapiens PE=1 SV=1
ASSLESGVPSR	ASSLESGVPSR	TRUE	54	42.4107	545.279	2	1680.55	0	20141222_21_140_az	3679	sp|P01598|KV106_HUMAN	Ig kappa chain V-I region EU OS=Homo sapiens PE=1 SV=1
ASSLESGVPSR	ASSLESGVPSR	TRUE	54	44.0121	545.279	2	1729.57	0	20141222_22_19_az	3656	sp|P01598|KV106_HUMAN	Ig kappa chain V-I region EU OS=Homo sapiens PE=1 SV=1
ASSLESGVPSR	ASSLESGVPSR	TRUE	54	41.8068	545.278	2	1760.62	0	20141222_24_21_az	3675	sp|P01598|KV106_HUMAN	Ig kappa chain V-I region EU OS=Homo sapiens PE=1 SV=1
ASSLESGVPSR	ASSLESGVPSR	TRUE	54	42.7794	545.277	2	1744.48	0	20141222_25_136_az	3742	sp|P01598|KV106_HUMAN	Ig kappa chain V-I region EU OS=Homo sapiens PE=1 SV=1
ASSLESGVPSR	ASSLESGVPSR	TRUE	54	45.2793	545.278	2	1691.06	0	20141222_27_134_az	3638	sp|P01598|KV106_HUMAN	Ig kappa chain V-I region EU OS=Homo sapiens PE=1 SV=1
ASSLESGVPSR	ASSLESGVPSR	TRUE	54	39.6872	545.278	2	1759.01	0	20141222_30_132_az	3757	sp|P01598|KV106_HUMAN	Ig kappa chain V-I region EU OS=Homo sapiens PE=1 SV=1
ASSLESGVPSR	ASSLESGVPSR	TRUE	54	45.5257	545.277	2	1813.68	0	20141222_33_29_az	3800	sp|P01598|KV106_HUMAN	Ig kappa chain V-I region EU OS=Homo sapiens PE=1 SV=1
ASSLESGVPSR	ASSLESGVPSR	TRUE	54	48.3038	545.279	2	1823.21	0	20141222_34_128_az	3869	sp|P01598|KV106_HUMAN	Ig kappa chain V-I region EU OS=Homo sapiens PE=1 SV=1
ASSLESGVPSR	ASSLESGVPSR	TRUE	54	41.2259	545.278	2	1848.51	0	20141222_35_31_az	3839	sp|P01598|KV106_HUMAN	Ig kappa chain V-I region EU OS=Homo sapiens PE=1 SV=1
ASSLESGVPSR	ASSLESGVPSR	TRUE	54	38.0664	545.278	2	1863.49	0	20141222_36_126_az	3912	sp|P01598|KV106_HUMAN	Ig kappa chain V-I region EU OS=Homo sapiens PE=1 SV=1
ASSLESGVPSR	ASSLESGVPSR	TRUE	54	43.475	545.277	2	1862.22	0	20141222_38_33_az	3857	sp|P01598|KV106_HUMAN	Ig kappa chain V-I region EU OS=Homo sapiens PE=1 SV=1
ASSLESGVPSR	ASSLESGVPSR	TRUE	54	45.8312	545.278	2	1878.51	0	20141222_40_35_az	3928	sp|P01598|KV106_HUMAN	Ig kappa chain V-I region EU OS=Homo sapiens PE=1 SV=1
ASSLESGVPSR	ASSLESGVPSR	TRUE	54	43.7075	545.278	2	1922.38	0	20141222_44_39_az	4003	sp|P01598|KV106_HUMAN	Ig kappa chain V-I region EU OS=Homo sapiens PE=1 SV=1
ASSLESGVPSR	ASSLESGVPSR	TRUE	54	40.313	545.278	2	1883.35	0	20141222_45_118_az	3926	sp|P01598|KV106_HUMAN	Ig kappa chain V-I region EU OS=Homo sapiens PE=1 SV=1
ASSLESGVPSR	ASSLESGVPSR	TRUE	54	48.3631	545.278	2	1814.66	0	20141222_48_116_az	3841	sp|P01598|KV106_HUMAN	Ig kappa chain V-I region EU OS=Homo sapiens PE=1 SV=1
ASSLESGVPSR	ASSLESGVPSR	TRUE	54	43.2258	545.277	2	1819.55	0	20141222_49_43_az	3767	sp|P01598|KV106_HUMAN	Ig kappa chain V-I region EU OS=Homo sapiens PE=1 SV=1
ASSLESGVPSR	ASSLESGVPSR	TRUE	54	36.0733	545.277	2	1800.86	0	20141222_50_114_az	3736	sp|P01598|KV106_HUMAN	Ig kappa chain V-I region EU OS=Homo sapiens PE=1 SV=1
ASSLESGVPSR	ASSLESGVPSR	TRUE	54	47.971	545.278	2	1767.93	0	20141222_51_45_az	3699	sp|P01598|KV106_HUMAN	Ig kappa chain V-I region EU OS=Homo sapiens PE=1 SV=1
ASSLESGVPSR	ASSLESGVPSR	TRUE	54	42.9336	545.277	2	1810.6	0	20141222_53_47_az	3758	sp|P01598|KV106_HUMAN	Ig kappa chain V-I region EU OS=Homo sapiens PE=1 SV=1
ASSLESGVPSR	ASSLESGVPSR	TRUE	54	38.4642	545.277	2	1842.1	0	20141222_54_110_az	3873	sp|P01598|KV106_HUMAN	Ig kappa chain V-I region EU OS=Homo sapiens PE=1 SV=1
ASSLESGVPSR	ASSLESGVPSR	TRUE	54	43.4157	545.278	2	1845.72	0	20141222_56_49_az	3876	sp|P01598|KV106_HUMAN	Ig kappa chain V-I region EU OS=Homo sapiens PE=1 SV=1
ASSLESGVPSR	ASSLESGVPSR	TRUE	54	42.6363	545.276	2	1866.63	0	20141222_57_108_az	3880	sp|P01598|KV106_HUMAN	Ig kappa chain V-I region EU OS=Homo sapiens PE=1 SV=1
ASSLESGVPSR	ASSLESGVPSR	TRUE	54	43.335	545.278	2	1850.99	0	20141222_58_51_az	3821	sp|P01598|KV106_HUMAN	Ig kappa chain V-I region EU OS=Homo sapiens PE=1 SV=1
ASSLESGVPSR	ASSLESGVPSR	TRUE	54	51.2854	545.278	2	1879.15	0	20141222_59_106_az	3892	sp|P01598|KV106_HUMAN	Ig kappa chain V-I region EU OS=Homo sapiens PE=1 SV=1
ASSLESGVPSR	ASSLESGVPSR	TRUE	54	40.033	545.278	2	1878.3	0	20141222_65_57_az	3923	sp|P01598|KV106_HUMAN	Ig kappa chain V-I region EU OS=Homo sapiens PE=1 SV=1
ASSLESGVPSR	ASSLESGVPSR	TRUE	54	36.32	545.277	2	1833.14	0	20141222_66_100_az	3803	sp|P01598|KV106_HUMAN	Ig kappa chain V-I region EU OS=Homo sapiens PE=1 SV=1
ASSLESGVPSR	ASSLESGVPSR	TRUE	54	39.063	545.279	2	1816.48	0	20141222_67_59_az	3823	sp|P01598|KV106_HUMAN	Ig kappa chain V-I region EU OS=Homo sapiens PE=1 SV=1
ASSLESGVPSR	ASSLESGVPSR	TRUE	54	40.059	545.278	2	1850.43	0	20141222_69_61_az	3892	sp|P01598|KV106_HUMAN	Ig kappa chain V-I region EU OS=Homo sapiens PE=1 SV=1
ASSLESGVPSR	ASSLESGVPSR	TRUE	54	45.6324	545.278	2	1854.31	0	20141222_70_96_az	3894	sp|P01598|KV106_HUMAN	Ig kappa chain V-I region EU OS=Homo sapiens PE=1 SV=1
ASSLESGVPSR	ASSLESGVPSR	TRUE	54	45.1576	545.278	2	1863	0	20141222_71_63_az	3897	sp|P01598|KV106_HUMAN	Ig kappa chain V-I region EU OS=Homo sapiens PE=1 SV=1
ASSLESGVPSR	ASSLESGVPSR	TRUE	54	39.5002	545.277	2	1872.02	0	20141222_72_94_az	3876	sp|P01598|KV106_HUMAN	Ig kappa chain V-I region EU OS=Homo sapiens PE=1 SV=1
ASSLESGVPSR	ASSLESGVPSR	TRUE	54	44.8724	545.278	2	1850.51	0	20141222_74_65_az	3868	sp|P01598|KV106_HUMAN	Ig kappa chain V-I region EU OS=Homo sapiens PE=1 SV=1
ASSLESGVPSR	ASSLESGVPSR	TRUE	54	46.391	545.278	2	1829.61	0	20141222_76_67_az	3802	sp|P01598|KV106_HUMAN	Ig kappa chain V-I region EU OS=Homo sapiens PE=1 SV=1
ASSLESGVPSR	ASSLESGVPSR	TRUE	54	46.1542	545.276	2	1808.92	0	20141222_78_69_az	3798	sp|P01598|KV106_HUMAN	Ig kappa chain V-I region EU OS=Homo sapiens PE=1 SV=1
ASSLESGVPSR	ASSLESGVPSR	TRUE	54	41.1781	545.278	2	1789.14	0	20141222_79_88_az	3777	sp|P01598|KV106_HUMAN	Ig kappa chain V-I region EU OS=Homo sapiens PE=1 SV=1
ASSLESGVPSR	ASSLESGVPSR	TRUE	54	44.1165	545.278	2	1779.02	0	20141222_80_71_az	3773	sp|P01598|KV106_HUMAN	Ig kappa chain V-I region EU OS=Homo sapiens PE=1 SV=1
ASSLESGVPSR	ASSLESGVPSR	TRUE	54	33.0452	545.277	2	1670.73	0	20141222_83_73_az	3511	sp|P01598|KV106_HUMAN	Ig kappa chain V-I region EU OS=Homo sapiens PE=1 SV=1
ASSLESGVPSR	ASSLESGVPSR	TRUE	54	45.5467	545.279	2	1515.05	0	20141222_85_75_az	3618	sp|P01598|KV106_HUMAN	Ig kappa chain V-I region EU OS=Homo sapiens PE=1 SV=1
ASSLESGVPSR	ASSLESGVPSR	TRUE	54	40.9482	545.28	2	1504.59	0	20141222_88_80_az	3674	sp|P01598|KV106_HUMAN	Ig kappa chain V-I region EU OS=Homo sapiens PE=1 SV=1
ASSLESGVPSR	ASSLESGVPSR	TRUE	54	42.0556	545.278	2	1517.04	0	20141222_89_79_az	3605	sp|P01598|KV106_HUMAN	Ig kappa chain V-I region EU OS=Homo sapiens PE=1 SV=1
ASSLESGVPSR	ASSLESGVPSR	TRUE	54	44.0397	545.278	2	1473.52	0	20141222_92_81_az	3699	sp|P01598|KV106_HUMAN	Ig kappa chain V-I region EU OS=Homo sapiens PE=1 SV=1
ASSLESGVPSR	ASSLESGVPSR	TRUE	54	38.5823	545.281	2	1437.9	0	20141222_94_83_az	3530	sp|P01598|KV106_HUMAN	Ig kappa chain V-I region EU OS=Homo sapiens PE=1 SV=1
ASSLESGVPSR	ASSLESGVPSR	TRUE	54	43.4254	545.278	2	1448.67	0	20141222_95_74_az	3683	sp|P01598|KV106_HUMAN	Ig kappa chain V-I region EU OS=Homo sapiens PE=1 SV=1
ASSLESGVPSR	ASSLESGVPSR	TRUE	54	42.9636	545.279	2	1445.99	0	20141222_96_85_az	3833	sp|P01598|KV106_HUMAN	Ig kappa chain V-I region EU OS=Homo sapiens PE=1 SV=1
ASSLESGVPSR	ASSLESGVPSR	TRUE	54	36.2515	545.279	2	1449.6	0	20141222_97_72_az	3671	sp|P01598|KV106_HUMAN	Ig kappa chain V-I region EU OS=Homo sapiens PE=1 SV=1
ASSLHSGVPSR	ASSLESGVPSR	FALSE	48.2002	44.3114	366.528	3	985.053	0	20141222_16_144_az	2003	sp|P01598|KV106_HUMAN	Ig kappa chain V-I region EU OS=Homo sapiens PE=1 SV=1
ASSLEDGVPSR	ASSLETGVPSR	FALSE	49.5002	27.7402	559.273	2	1892.28	0	20141222_78_69_az	4092	sp|P01603|KV111_HUMAN	Ig kappa chain V-I region Ka OS=Homo sapiens PE=1 SV=1
ASGYTFDR	ASSYTFER	FALSE	36.5	21.0578	458.711	2	1562.42	0	20141222_88_80_az	3879	sp|Q8NGZ3|O13G1_HUMAN	Olfactory receptor 13G1 OS=Homo sapiens GN=OR13G1 PE=2 SV=1
GASVTVSPASTK	ASVTVSPAS	FALSE	46.6	37.877	552.794	2	1748.77	0	20141222_57_108_az	3468	sp|Q6PI47|KCD18_HUMAN	BTB/POZ domain-containing protein KCTD18 OS=Homo sapiens GN=KCTD18 PE=2 SV=2
MVASVVCLLNNFYPR	ASVVCLLNNFYPR	FALSE	71.2	48.0918	900.452	2	4622.53	-1	20141222_48_116_az	13694	sp|P01834|IGKC_HUMAN	Ig kappa chain C region OS=Homo sapiens GN=IGKC PE=1 SV=1
PMASVVCLLDNFYPR	ASVVCLLNNFYPR	FALSE	68.5003	26.7918	899.941	2	3993.6	-1	20141222_141_125_az	11451	sp|P01834|IGKC_HUMAN	Ig kappa chain C region OS=Homo sapiens GN=IGKC PE=1 SV=1
PMASVVCLLDNFYPR	ASVVCLLNNFYPR	FALSE	68.5003	36.9089	899.94	2	3895.44	-1	20141222_159_141_az	11598	sp|P01834|IGKC_HUMAN	Ig kappa chain C region OS=Homo sapiens GN=IGKC PE=1 SV=1
PMASVVCLLDNFYPR	ASVVCLLNNFYPR	FALSE	68.5003	36.9176	899.941	2	3783.48	-1	20141222_176_02_az	12156	sp|P01834|IGKC_HUMAN	Ig kappa chain C region OS=Homo sapiens GN=IGKC PE=1 SV=1
PMASVVCLLDNFYPR	ASVVCLLNNFYPR	FALSE	68.5003	40.5448	899.942	2	3839.34	-1	20141222_87_77_az	11792	sp|P01834|IGKC_HUMAN	Ig kappa chain C region OS=Homo sapiens GN=IGKC PE=1 SV=1
PMASVVCLLDNFYPR	ASVVCLLNNFYPR	FALSE	68.5003	23.9164	899.941	2	3839.88	-1	20141222_88_80_az	11825	sp|P01834|IGKC_HUMAN	Ig kappa chain C region OS=Homo sapiens GN=IGKC PE=1 SV=1
PMASVVCLLNDFYPR	ASVVCLLNNFYPR	FALSE	68.5003	20.3053	899.941	2	4406.47	-1	20141222_58_51_az	12627	sp|P01834|IGKC_HUMAN	Ig kappa chain C region OS=Homo sapiens GN=IGKC PE=1 SV=1
VMASVVCLLDNFYPR	ASVVCLLNNFYPR	FALSE	68.1003	21.0749	899.943	2	3812.84	1	20141222_03_156_az	11316	sp|P01834|IGKC_HUMAN	Ig kappa chain C region OS=Homo sapiens GN=IGKC PE=1 SV=1
VMASVVCLLDNFYPR	ASVVCLLNNFYPR	FALSE	68.1003	25.0061	899.943	2	3973.89	1	20141222_148_131_az	11026	sp|P01834|IGKC_HUMAN	Ig kappa chain C region OS=Homo sapiens GN=IGKC PE=1 SV=1
GATVYVQWK	ASVYVQWK	FALSE	42.2	23.9627	351.526	3	1661.13	-1	20141222_70_96_az	3219	sp|Q7Z494-2|NPHP3_HUMAN	Isoform 2 of Nephrocystin-3 OS=Homo sapiens GN=NPHP3
SAAVYVQWK	ASVYVQWK	FALSE	41.8	27.9043	351.526	3	1584.1	-1	20141222_80_71_az	3083	sp|Q7Z494-2|NPHP3_HUMAN	Isoform 2 of Nephrocystin-3 OS=Homo sapiens GN=NPHP3
ASYGPFK	ASYGPF	FALSE	34.7	23.8911	385.196	2	1816.08	0	20141222_148_131_az	3840	sp|Q14DG7-2|T132B_HUMAN	Isoform 2 of Transmembrane protein 132B OS=Homo sapiens GN=TMEM132B
ASYVCMLR	ASYLCML	FALSE	34.2994	25.4198	500.738	2	2520.99	-1	20141222_144_30_az	6387	tr|H0Y5C0|H0Y5C0_HUMAN	Latrophilin-2 (Fragment) OS=Homo sapiens GN=LPHN2 PE=4 SV=1
ASYLMNQR	ASYLMN	FALSE	34.3	28.5544	500.238	2	2354.65	-1	20141222_15_13_az	6846	tr|I3L0N3|I3L0N3_HUMAN	Vesicle-fusing ATPase OS=Homo sapiens GN=NSF PE=4 SV=1
ASEDLSGYVAWYQQKPGK	ASZTLSSYLBWYZZKPGK	FALSE	66.8002	52.2023	676.002	3	3169.04	1	20141222_56_49_az	8588	sp|P01606|KV114_HUMAN	Ig kappa chain V-I region OU OS=Homo sapiens PE=1 SV=1
ASQGLAGYLVWYQKQPGK	ASZTLSSYLBWYZZKPGK	FALSE	54.5014	44.2799	665.354	3	3648.49	0	20141222_56_49_az	10282	sp|P01606|KV114_HUMAN	Ig kappa chain V-I region OU OS=Homo sapiens PE=1 SV=1
ASQGLSNYLAWFQQKPGK	ASZTLSSYLBWYZZKPGK	FALSE	67.7992	47.5494	675.017	3	3724.21	0	20141222_88_80_az	11425	sp|P01606|KV114_HUMAN	Ig kappa chain V-I region OU OS=Homo sapiens PE=1 SV=1
ASQNLETFLNWYQQKPGK	ASZTLSSYLBWYZZKPGK	FALSE	69.8002	39.7811	718.032	3	3674.2	0	20141222_87_77_az	11200	sp|P01606|KV114_HUMAN	Ig kappa chain V-I region OU OS=Homo sapiens PE=1 SV=1
ASQNLNSYLNWYQQKPGK	ASZTLSSYLBWYZZKPGK	FALSE	79.5008	40.2541	713.691	3	3201.8	0	20141222_26_23_az	8956	sp|P01606|KV114_HUMAN	Ig kappa chain V-I region OU OS=Homo sapiens PE=1 SV=1
ASQYLASDLGWYQQKPGK	ASZTLSSYLBWYZZKPGK	FALSE	60.8002	56.5522	680.677	3	2886.47	0	20141222_153_22_az	7761	sp|P01606|KV114_HUMAN	Ig kappa chain V-I region OU OS=Homo sapiens PE=1 SV=1
AATALKEDGQR	ATALKEEDGQ	FALSE	43.7	30.5107	386.873	3	1250.8	1	20141222_18_142_az	2757	sp|Q9HAY6|BCDO1_HUMAN	Beta,beta-carotene 15,15'-monooxygenase OS=Homo sapiens GN=BCMO1 PE=1 SV=1
GATSSGTSDLATGSPPH	ATASGASDLSGSGAPP	FALSE	47.8	39.0588	514.907	3	3801.7	0	20141222_151_24_az	10665	sp|Q3MII6|TBC25_HUMAN	TBC1 domain family member 25 OS=Homo sapiens GN=TBC1D25 PE=1 SV=2
SVATCLAGDGQ	ATCLQGEGQ	FALSE	39.0003	22.7701	360.498	3	872.231	-1	20141222_45_118_az	1687	tr|E9PIB2|E9PIB2_HUMAN	Gasdermin-D (Fragment) OS=Homo sapiens GN=GSDMD PE=4 SV=1
VSATCLAGDGQ	ATCLQGEGQ	FALSE	39.0003	35.8917	360.5	3	867.352	-1	20141222_16_144_az	1652	tr|E9PIB2|E9PIB2_HUMAN	Gasdermin-D (Fragment) OS=Homo sapiens GN=GSDMD PE=4 SV=1
VSATCLAGDGQ	ATCLQGEGQ	FALSE	39.0003	23.0513	360.5	3	864.025	-1	20141222_34_128_az	1681	tr|E9PIB2|E9PIB2_HUMAN	Gasdermin-D (Fragment) OS=Homo sapiens GN=GSDMD PE=4 SV=1
VSATCLAGDGQ	ATCLQGEGQ	FALSE	39.0003	31.3073	360.499	3	587.158	-1	20141222_99_70_az	1165	tr|E9PIB2|E9PIB2_HUMAN	Gasdermin-D (Fragment) OS=Homo sapiens GN=GSDMD PE=4 SV=1
GATQLVQSQAVK	ATELLQSQAV	FALSE	43.9	24.4003	614.848	2	1932.66	1	20141222_124_48_az	5078	sp|P82251|BAT1_HUMAN	B(0,+)-type amino acid transporter 1 OS=Homo sapiens GN=SLC7A9 PE=1 SV=1
VNSYATAYAAVPK	ATEYAAVP	FALSE	37.5	24.0364	677.853	2	2173.37	0	20141222_09_150_az	5358	sp|Q8TDX6-3|CGAT1_HUMAN	Isoform 3 of Chondroitin sulfate N-acetylgalactosaminyltransferase 1 OS=Homo sapiens GN=CSGALNACT1
FATDYAAYAK	ATEYAAY	FALSE	36.4997	24.8556	560.768	2	2708.78	0	20141222_80_71_az	7059	tr|C9JUU5|C9JUU5_HUMAN	Lipoyltransferase 1, mitochondrial (Fragment) OS=Homo sapiens GN=LIPT1 PE=4 SV=1
ATFGCHDGYSLD	ATFGCHDGYSLD	TRUE	65.4	34.3622	671.771	2	2475.33	0	20141222_134_119_az	6353	sp|P02749|APOH_HUMAN	Beta-2-glycoprotein 1 OS=Homo sapiens GN=APOH PE=1 SV=3
ATFSMSMGYSLDGPEELECTK	ATFGCHDGYSLDGPEELECTK	FALSE	68.999	83.9914	790	3	3080.58	1	20141222_44_39_az	8102	tr|J3KS17|J3KS17_HUMAN	Beta-2-glycoprotein 1 (Fragment) OS=Homo sapiens GN=APOH PE=4 SV=1
GATGVLYDYVNK	ATGVLYDYVNK	FALSE	60	25.1601	650.331	2	2783.1	0	20141222_24_21_az	7302	sp|P04114|APOB_HUMAN	Apolipoprotein B-100 OS=Homo sapiens GN=APOB PE=1 SV=2
ATKPSDGWVCAVK	ATKPMTYVVGLDSDGWV	FALSE	43.1996	29.7501	709.359	2	2561.92	1	20141222_22_19_az	6596	sp|Q01831|XPC_HUMAN	DNA repair protein complementing XP-C cells OS=Homo sapiens GN=XPC PE=1 SV=4
ATLGPDR	ATLGPDR	TRUE	36.7	22.6261	365.199	2	1226.44	0	20141222_129_44_az	2575	sp|Q9UL41|PNMA3_HUMAN	Paraneoplastic antigen Ma3 OS=Homo sapiens GN=PNMA3 PE=2 SV=2
ATLGPDR	ATLGPDR	TRUE	36.7	22.3918	365.201	2	1637.5	0	20141222_53_47_az	3148	sp|Q9UL41|PNMA3_HUMAN	Paraneoplastic antigen Ma3 OS=Homo sapiens GN=PNMA3 PE=2 SV=2
ATLGPDR	ATLGPDR	TRUE	36.7	20.4981	365.198	2	1669.11	0	20141222_56_49_az	3253	sp|Q9UL41|PNMA3_HUMAN	Paraneoplastic antigen Ma3 OS=Homo sapiens GN=PNMA3 PE=2 SV=2
SVDRSVYHATLSVSPGER	ATLSVSPGER	FALSE	51.6	37.1941	653.665	3	2292.06	1	20141222_153_22_az	5696	sp|P04207|KV308_HUMAN	Ig kappa chain V-III region CLL OS=Homo sapiens PE=1 SV=2
GASLTRDLYLTDS	ATLTRDFYL	FALSE	38.4004	31.4025	470.904	3	1999.62	1	20141222_135_38_az	4711	tr|H7C0P5|H7C0P5_HUMAN	Caspase-5 (Fragment) OS=Homo sapiens GN=CASP5 PE=4 SV=1
GATLVCLLSDFFNGAVTVAWK	ATLVCLLSDFYPGAVTVAWK	FALSE	94.5	34.6276	756.729	3	5671.26	1	20141222_75_92_az	14946	sp|P0CG04|LAC1_HUMAN	Ig lambda-1 chain C regions OS=Homo sapiens GN=IGLC1 PE=1 SV=1
SPATMPAASSGSSVSASVGDR	ATMVSQPSARRGSGLSVSLPVGDR	FALSE	58.7984	29.7635	641.303	3	1699.19	0	20141222_129_44_az	4111	sp|O60840-4|CAC1F_HUMAN	Isoform 3 of Voltage-dependent L-type calcium channel subunit alpha-1F OS=Homo sapiens GN=CACNA1F
SPATMPAASSGSSVSASVGDR	ATMVSQPSARRGSGLSVSLPVGDR	FALSE	58.7984	45.5459	641.3	3	1913.03	0	20141222_78_69_az	4165	sp|O60840-4|CAC1F_HUMAN	Isoform 3 of Voltage-dependent L-type calcium channel subunit alpha-1F OS=Homo sapiens GN=CACNA1F
SATGHPFWDLATGSP	ATSFPFWNL-TGTNPASP	FALSE	45.4006	26.8322	514.907	3	3590.6	1	20141222_184_ALL_az	11316	sp|Q8IWI9-3|MGAP_HUMAN	Isoform 3 of MAX gene-associated protein OS=Homo sapiens GN=MGA
LSCATSEFTVDSK	ATTDFTVDSR	FALSE	41.1	31.4506	722.838	2	2345.07	0	20141222_138_36_az	5722	sp|O75369-4|FLNB_HUMAN	Isoform 4 of Filamin-B OS=Homo sapiens GN=FLNB
ATTADEVFGPGTK	ATVALDEVFGAG	FALSE	42.4	31.9582	431.545	3	1800.29	1	20141222_08_7_az	4299	sp|Q9BXF6|RFIP5_HUMAN	Rab11 family-interacting protein 5 OS=Homo sapiens GN=RAB11FIP5 PE=1 SV=1
VATVLGQPK	ATVLGQP	FALSE	38.4	27.4012	456.777	2	1999.44	0	20141222_131_42_az	4841	sp|Q9Y2G0-3|EFR3B_HUMAN	Isoform 3 of Protein EFR3 homolog B OS=Homo sapiens GN=EFR3B
VATVLGQPK	ATVLGQP	FALSE	38.4	24.1304	456.779	2	2070.37	0	20141222_152_135_az	4883	sp|Q9Y2G0-3|EFR3B_HUMAN	Isoform 3 of Protein EFR3 homolog B OS=Homo sapiens GN=EFR3B
VATVLGQPK	ATVLGQP	FALSE	38.4	24.0358	456.777	2	2070.38	0	20141222_161_143_az	4903	sp|Q9Y2G0-3|EFR3B_HUMAN	Isoform 3 of Protein EFR3 homolog B OS=Homo sapiens GN=EFR3B
VATVLGQPK	ATVLGQP	FALSE	38.4	27.1966	456.778	2	2152.84	0	20141222_78_69_az	5020	sp|Q9Y2G0-3|EFR3B_HUMAN	Isoform 3 of Protein EFR3 homolog B OS=Homo sapiens GN=EFR3B
VATVLPDR	ATVLPDR	FALSE	38.4	21.1964	436.256	2	2257	-1	20141222_48_116_az	5408	sp|Q68CR7|LRC66_HUMAN	Leucine-rich repeat-containing protein 66 OS=Homo sapiens GN=LRRC66 PE=2 SV=1
AEVVYQGER	ATVVYQGER	FALSE	42.9002	21.7967	525.766	2	1563.28	0	20141222_09_150_az	3425	sp|P02749|APOH_HUMAN	Beta-2-glycoprotein 1 OS=Homo sapiens GN=APOH PE=1 SV=3
AEVVYQGER	ATVVYQGER	FALSE	42.9002	22.4556	525.762	2	1468.06	0	20141222_18_142_az	3464	sp|P02749|APOH_HUMAN	Beta-2-glycoprotein 1 OS=Homo sapiens GN=APOH PE=1 SV=3
GATVVYQGER	ATVVYQGER	FALSE	50.5	33.2903	540.275	2	1411.23	0	20141222_05_154_az	3284	sp|P02749|APOH_HUMAN	Beta-2-glycoprotein 1 OS=Homo sapiens GN=APOH PE=1 SV=3
GATVVYQGER	ATVVYQGER	FALSE	50.5	30.7412	540.278	2	1430.8	0	20141222_06_5_az	3179	sp|P02749|APOH_HUMAN	Beta-2-glycoprotein 1 OS=Homo sapiens GN=APOH PE=1 SV=3
GATVVYQGER	ATVVYQGER	FALSE	50.5	30.9759	540.277	2	1451.35	0	20141222_07_152_az	3174	sp|P02749|APOH_HUMAN	Beta-2-glycoprotein 1 OS=Homo sapiens GN=APOH PE=1 SV=3
GATVVYQGER	ATVVYQGER	FALSE	50.5	30.5556	540.277	2	1468.54	0	20141222_08_7_az	3182	sp|P02749|APOH_HUMAN	Beta-2-glycoprotein 1 OS=Homo sapiens GN=APOH PE=1 SV=3
[truncated: 33,200 more rows]
